# Supplementary material for: MetaGeniE: Characterizing Human Clinical Samples Using Deep Metagenomic Sequencing
Source: PLoS One. 2014 Nov 3;9(11):e110915. doi: 10.1371/journal.pone.0110915 (PMC4218713; doi:10.1371/journal.pone.0110915)
Supplement: Table S3 — Detection of organisms in complex community with metagenome alignment. (XLSX) [file pone.0110915.s009.xlsx]

## Sheet: 100
Organism	Genome_Coverage(%)	Genome_Not_Covered(%)	Genome_Coverage	Genome_Not_Covered	Genome_Size
Haemophilus_#_influenzae_!_10810_{_complete_}_genome|gi|378696079|ref|NC_016809.1|	0.602	99.398	11934	1969601	1981535
Escherichia_#_coli_!_APEC_{_O1_}_chromosome_complete_genome|gi|117622295|ref|NC_008563.1|	0.209	99.791	10601	5071424	5082025
Rothia_#_mucilaginosa_!_DY-18_{_chromosome_}_complete_genome|gi|283457089|ref|NC_013715.1|	0.451	99.549	10203	2254400	2264603
Streptococcus_#_parasanguinis_!_ATCC_{_15912_}_chromosome_complete_genome|gi|337281488|ref|NC_015678.1|	0.474	99.526	10203	2143449	2153652
Escherichia_#_coli_!_UTI89_{_chromosome_}_complete_genome|gi|91209055|ref|NC_007946.1|	0.195	99.805	9901	5055840	5065741
Escherichia_#_coli_!_IHE3034_{_chromosome_}_complete_genome|gi|386597751|ref|NC_017628.1|	0.194	99.806	9900	5098483	5108383
Escherichia_#_coli_!_UM146_{_chromosome_}_complete_genome|gi|386602643|ref|NC_017632.1|	0.192	99.808	9600	4983413	4993013
Escherichia_#_coli_!_S88_{_chromosome_}_complete_genome|gi|218556939|ref|NC_011742.1|	0.187	99.813	9400	5022868	5032268
Escherichia_#_coli_!_LF82_{_complete_}_genome|gi|222154829|ref|NC_011993.1|	0.191	99.809	9101	4764007	4773108
Escherichia_#_coli_!_CFT073_{_chromosome_}_complete_genome|gi|26245917|ref|NC_004431.1|	0.172	99.828	8999	5222429	5231428
Escherichia_#_coli_!_HM605_{_whole_}_genome_shotgun_sequence|gi|452742835|ref|NZ_HE572566.1|	0.178	99.822	8901	4980608	4989509
Escherichia_#_coli_!_536_{_complete_}_genome|gi|110640213|ref|NC_008253.1|	0.178	99.822	8801	4930119	4938920
Escherichia_#_coli_!_O83:H1_{_str._}_NRG_857C_chromosome_complete_genome|gi|387615344|ref|NC_017634.1|	0.185	99.815	8801	4739018	4747819
Haemophilus_#_influenzae_!_Rd_{_KW20_}_chromosome_complete_genome|gi|16271976|ref|NC_000907.1|	0.472	99.528	8647	1821491	1830138
Escherichia_#_coli_!_KTE118_{_genomic_}_scaffold_acASK-supercont1.2_whole_genome_shotgun_sequence|gi|476381413|ref|NZ_KB733111.1|	0.172	99.828	8600	4997323	5005923
Haemophilus_#_influenzae_!_86-028NP_{_chromosome_}_complete_genome|gi|162960935|ref|NC_007146.2|	0.441	99.559	8447	1906043	1914490
Escherichia_#_coli_!_KTE123_{_genomic_}_scaffold_acASj-supercont1.2_whole_genome_shotgun_sequence|gi|476381416|ref|NZ_KB733071.1|	0.167	99.833	8300	4949892	4958192
Escherichia_#_coli_!_ABU_{_83972_}_chromosome_complete_genome|gi|386637352|ref|NC_017631.1|	0.162	99.838	8299	5123098	5131397
Escherichia_#_coli_!_KTE22_{_genomic_}_scaffold_acATq-supercont1.1_whole_genome_shotgun_sequence|gi|476381342|ref|NZ_KB733023.1|	0.164	99.836	8200	4991652	4999852
Escherichia_#_coli_!_KTE240_{_genomic_}_scaffold_acHbm-supercont1.1_whole_genome_shotgun_sequence|gi|510918428|ref|NZ_KE137004.1|	0.174	99.826	8200	4704997	4713197
Escherichia_#_coli_!_KTE58_{_genomic_}_scaffold_acEoi-supercont1.2_whole_genome_shotgun_sequence|gi|476380993|ref|NZ_KB732739.1|	0.169	99.831	8200	4848731	4856931
Escherichia_#_coli_!_str._{_'clone_}_D_i14'_chromosome_complete_genome|gi|386632422|ref|NC_017652.1|	0.163	99.837	8199	5030187	5038386
Escherichia_#_coli_!_str._{_'clone_}_D_i2'_chromosome_complete_genome|gi|386627502|ref|NC_017651.1|	0.163	99.837	8199	5030187	5038386
Escherichia_#_coli_!_SE15_{_complete_}_genome|gi|387828053|ref|NC_013654.1|	0.172	99.828	8102	4709236	4717338
Escherichia_#_coli_!_SMS-3-5_{_chromosome_}_complete_genome|gi|170679574|ref|NC_010498.1|	0.156	99.844	7901	5060488	5068389
Haemophilus_#_influenzae_!_R2866_{_chromosome_}_complete_genome|gi|386263233|ref|NC_017451.1|	0.404	99.596	7805	1924501	1932306
Escherichia_#_coli_!_ED1a_{_chromosome_}_complete_genome|gi|218687878|ref|NC_011745.1|	0.15	99.85	7800	5201748	5209548
Haemophilus_#_influenzae_!_PittGG_{_chromosome_}_complete_genome|gi|148826757|ref|NC_009567.1|	0.395	99.605	7446	1879746	1887192
Escherichia_#_coli_!_O111:H-_{_str._}_11128_complete_genome|gi|260866153|ref|NC_013364.1|	0.138	99.862	7402	5363675	5371077
Escherichia_#_coli_!_O26:H11_{_str._}_11368_chromosome_complete_genome|gi|260853213|ref|NC_013361.1|	0.128	99.872	7303	5689937	5697240
Streptococcus_#_parasanguinis_!_FW213_{_chromosome_}_complete_genome|gi|387878539|ref|NC_017905.1|	0.336	99.664	7302	2164307	2171609
Haemophilus_#_influenzae_!_F3047_{_chromosome_}_complete_genome|gi|319774951|ref|NC_014922.1|	0.361	99.639	7244	1999774	2007018
Escherichia_#_coli_!_E24377A_{_chromosome_}_complete_genome|gi|157154711|ref|NC_009801.1|	0.143	99.857	7102	4972517	4979619
Escherichia_#_coli_!_KO11FL_{_chromosome_}_complete_genome|gi|378710836|ref|NC_016902.1|	0.144	99.856	7101	4913067	4920168
Haemophilus_#_influenzae_!_PittEE_{_chromosome_}_complete_genome|gi|148825133|ref|NC_009566.1|	0.387	99.613	7008	1806025	1813033
Escherichia_#_coli_!_B_{_str._}_REL606_chromosome_complete_genome|gi|254160123|ref|NC_012967.1|	0.151	99.849	7002	4622810	4629812
Escherichia_#_coli_!_O55:H7_{_str._}_CB9615_chromosome_complete_genome|gi|291280824|ref|NC_013941.1|	0.13	99.87	7002	5379350	5386352
Shigella_#_boydii_!_CDC_{_3083-94_}_chromosome_complete_genome|gi|187730020|ref|NC_010658.1|	0.152	99.848	7002	4608995	4615997
Haemophilus_#_influenzae_!_F3031_{_chromosome_}_complete_genome|gi|319896422|ref|NC_014920.1|	0.35	99.65	6944	1978888	1985832
Escherichia_#_coli_!_Xuzhou21_{_chromosome_}_complete_genome|gi|387880559|ref|NC_017906.1|	0.128	99.872	6903	5379320	5386223
Escherichia_#_coli_!_HS_{_complete_}_genome|gi|157159467|ref|NC_009800.1|	0.149	99.851	6902	4636636	4643538
Escherichia_#_coli_!_O104:H4_{_str._}_2009EL-2050_chromosome_complete_genome|gi|410480139|ref|NC_018650.1|	0.13	99.87	6803	5246335	5253138
Escherichia_#_coli_!_O104:H4_{_str._}_2009EL-2071_chromosome_complete_genome|gi|407466711|ref|NC_018661.1|	0.128	99.872	6803	5305783	5312586
Escherichia_#_coli_!_O104:H4_{_str._}_2011C-3493_chromosome_complete_genome|gi|407479587|ref|NC_018658.1|	0.129	99.871	6803	5266294	5273097
Escherichia_#_coli_!_APEC_{_O78_}_complete_genome|gi|443615330|ref|NC_020163.1|	0.142	99.858	6802	4791633	4798435
Escherichia_#_coli_!_KTE59_{_genomic_}_scaffold_acASG-supercont1.2_whole_genome_shotgun_sequence|gi|476381365|ref|NZ_KB733042.1|	0.173	99.827	6801	3931691	3938492
Escherichia_#_coli_!_BW2952_{_chromosome_}_complete_genome|gi|238899406|ref|NC_012759.1|	0.146	99.854	6702	4571457	4578159
Escherichia_#_coli_!_SE11_{_chromosome_}_complete_genome|gi|209917191|ref|NC_011415.1|	0.137	99.863	6702	4880813	4887515
Shigella_#_boydii_!_Sb227_{_chromosome_}_complete_genome|gi|82542618|ref|NC_007613.1|	0.148	99.852	6702	4513121	4519823
Escherichia_#_coli_!_NA114_{_chromosome_}_complete_genome|gi|386617516|ref|NC_017644.1|	0.135	99.865	6701	4964760	4971461
Escherichia_#_coli_!_O103:H2_{_str._}_12009_complete_genome|gi|260842239|ref|NC_013353.1|	0.121	99.879	6603	5442711	5449314
Escherichia_#_coli_!_O157:H7_{_str._}_Sakai_chromosome_complete_genome|gi|15829254|ref|NC_002695.1|	0.12	99.88	6603	5491847	5498450
Escherichia_#_coli_!_'BL21-Gold(DE3)pLysS_{_AG'_}_chromosome_complete_genome|gi|253771435|ref|NC_012947.1|	0.144	99.856	6602	4564336	4570938
Shigella_#_sonnei_!_53G_{_complete_}_genome|gi|377520096|ref|NC_016822.1|	0.132	99.868	6602	4981902	4988504
Escherichia_#_coli_!_9.1649_{_scf1126622178362_}_whole_genome_shotgun_sequence|gi|452340411|ref|NZ_GL878184.1|	0.132	99.868	6601	4976491	4983092
Escherichia_#_coli_!_O157:H7_{_str._}_EC4115_chromosome_complete_genome|gi|209395693|ref|NC_011353.1|	0.117	99.883	6503	5565572	5572075
Escherichia_#_coli_!_O157:H7_{_str._}_TW14359_chromosome_complete_genome|gi|254791136|ref|NC_013008.1|	0.118	99.882	6503	5521633	5528136
Escherichia_#_coli_!_str._{_K-12_}_substr._MDS42_DNA_complete_genome|gi|471332236|ref|NC_020518.1|	0.164	99.836	6502	3969693	3976195
Escherichia_#_coli_!_KTE45_{_genomic_}_scaffold_acASp-supercont1.2_whole_genome_shotgun_sequence|gi|476381322|ref|NZ_KB733365.1|	0.141	99.859	6500	4600223	4606723
Shigella_#_flexneri_!_2002017_{_chromosome_}_complete_genome|gi|384541581|ref|NC_017328.1|	0.138	99.862	6402	4644454	4650856
Haemophilus_#_influenzae_!_R2846_{_chromosome_}_complete_genome|gi|386265029|ref|NC_017452.1|	0.349	99.651	6343	1813027	1819370
Shigella_#_sonnei_!_Ss046_{_chromosome_}_complete_genome|gi|74310614|ref|NC_007384.1|	0.131	99.869	6303	4818962	4825265
Escherichia_#_coli_!_ATCC_{_8739_}_chromosome_complete_genome|gi|170018061|ref|NC_010468.1|	0.133	99.867	6302	4739916	4746218
Escherichia_#_coli_!_str._{_K-12_}_substr._DH10B_chromosome_complete_genome|gi|170079663|ref|NC_010473.1|	0.134	99.866	6302	4679835	4686137
Escherichia_#_coli_!_O127:H6_{_str._}_E2348/69_chromosome_complete_genome|gi|215485161|ref|NC_011601.1|	0.127	99.873	6301	4959252	4965553
Escherichia_#_coli_!_str._{_K-12_}_substr._MG1655_complete_genome|gi|49175990|ref|NC_000913.2|	0.134	99.866	6202	4633473	4639675
Escherichia_#_coli_!_KTE19_{_genomic_}_scaffold_acHaZ-supercont1.4_whole_genome_shotgun_sequence|gi|510912629|ref|NZ_KE136675.1|	0.148	99.852	6000	4053582	4059582
Escherichia_#_coli_!_IAI39_{_chromosome_}_complete_genome|gi|218698419|ref|NC_011750.1|	0.115	99.885	5901	5126167	5132068
Escherichia_#_coli_!_O7:K1_{_str._}_CE10_chromosome_complete_genome|gi|386622414|ref|NC_017646.1|	0.111	99.889	5901	5307630	5313531
Escherichia_#_coli_!_KTE65_{_genomic_}_scaffold_acASq-supercont1.3_whole_genome_shotgun_sequence|gi|476381381|ref|NZ_KB733066.1|	0.152	99.848	5900	3883132	3889032
Escherichia_#_coli_!_042_{_complete_}_genome|gi|387605479|ref|NC_017626.1|	0.111	99.889	5802	5236175	5241977
Shigella_#_flexneri_!_2a_{_str._}_301_chromosome_complete_genome|gi|344915202|ref|NC_004337.2|	0.126	99.874	5802	4601400	4607202
Escherichia_#_coli_!_KTE25_{_genomic_}_scaffold_acEva-supercont1.2_whole_genome_shotgun_sequence|gi|476380579|ref|NZ_KB732326.1|	0.12	99.88	5800	4841304	4847104
Escherichia_#_coli_!_KTE17_{_genomic_}_scaffold_acATs-supercont1.2_whole_genome_shotgun_sequence|gi|476381311|ref|NZ_KB733000.1|	0.12	99.88	5600	4670094	4675694
Shigella_#_dysenteriae_!_Sd197_{_complete_}_genome|gi|82775382|ref|NC_007606.1|	0.128	99.872	5600	4363632	4369232
Escherichia_#_coli_!_KTE186_{_genomic_}_scaffold_acHbC-supercont1.1_whole_genome_shotgun_sequence|gi|510916756|ref|NZ_KE136876.1|	0.145	99.855	5499	3790639	3796138
Escherichia_#_coli_!_KTE43_{_genomic_}_scaffold_acATm-supercont1.2_whole_genome_shotgun_sequence|gi|476381335|ref|NZ_KB733426.1|	0.123	99.877	5401	4375342	4380743
Escherichia_#_coli_!_KTE136_{_genomic_}_scaffold_acASw-supercont1.2_whole_genome_shotgun_sequence|gi|476381423|ref|NZ_KB733094.1|	0.115	99.885	5203	4503493	4508696
Escherichia_#_coli_!_KTE6_{_genomic_}_scaffold_acASz-supercont1.3_whole_genome_shotgun_sequence|gi|476381295|ref|NZ_KB732993.1|	0.113	99.887	5200	4612220	4617420
Escherichia_#_coli_!_KTE5_{_genomic_}_scaffold_acEom-supercont1.6_whole_genome_shotgun_sequence|gi|476380486|ref|NZ_KB732233.1|	0.179	99.821	5101	2846448	2851549
Escherichia_#_coli_!_UMNK88_{_chromosome_}_complete_genome|gi|386612163|ref|NC_017641.1|	0.095	99.905	4904	5181512	5186416
Escherichia_#_coli_!_O157:H7_{_str._}_EDL933_chromosome_complete_genome|gi|16445223|ref|NC_002655.2|	0.087	99.913	4803	5523642	5528445
Escherichia_#_coli_!_BL21(DE3)_{_chromosome_}_complete_genome|gi|387825439|ref|NC_012971.2|	0.105	99.895	4802	4554151	4558953
Escherichia_#_coli_!_BL21(DE3)_{_complete_}_genome|gi|387823261|ref|NC_012892.2|	0.105	99.895	4802	4554145	4558947
Escherichia_#_coli_!_KTE56_{_genomic_}_scaffold_acEnA-supercont1.1_whole_genome_shotgun_sequence|gi|476380976|ref|NZ_KB732702.1|	0.101	99.899	4801	4769328	4774129
Escherichia_#_coli_!_UMN026_{_chromosome_}_complete_genome|gi|218703261|ref|NC_011751.1|	0.092	99.908	4801	5197289	5202090
Escherichia_#_coli_!_55989_{_chromosome_}_complete_genome|gi|218693476|ref|NC_011748.1|	0.089	99.911	4603	5150259	5154862
Escherichia_#_coli_!_DH1_{_complete_}_genome|gi|387619774|ref|NC_017638.1|	0.1	99.9	4602	4616828	4621430
Escherichia_#_coli_!_ETEC_{_H10407_}_complete_genome|gi|387610477|ref|NC_017633.1|	0.089	99.911	4602	5148833	5153435
Escherichia_#_coli_!_O55:H7_{_str._}_RM12579_chromosome_complete_genome|gi|387504934|ref|NC_017656.1|	0.087	99.913	4602	5259378	5263980
Escherichia_#_coli_!_str._{_K-12_}_substr._W3110_complete_genome|gi|388476123|ref|NC_007779.1|	0.099	99.901	4602	4641730	4646332
Escherichia_#_coli_!_KTE185_{_genomic_}_scaffold_acHaP-supercont1.2_whole_genome_shotgun_sequence|gi|510916263|ref|NZ_KE136868.1|	0.147	99.853	4600	3120029	3124629
Escherichia_#_coli_!_KTE3_{_genomic_}_scaffold_acHbs-supercont1.5_whole_genome_shotgun_sequence|gi|510897969|ref|NZ_KE136581.1|	0.149	99.851	4501	3015725	3020226
Streptococcus_#_parasanguinis_!_ATCC_{_903_}_genomic_scaffold_SCAFFOLD1_whole_genome_shotgun_sequence|gi|322391124|ref|NZ_GL732449.1|	0.214	99.786	4501	2097911	2102412
Haemophilus_#_aegyptius_!_ATCC_{_11116_}_genomic_scaffold_SCAFFOLD1_whole_genome_shotgun_sequence|gi|329124276|ref|NZ_GL878526.1|	0.33	99.67	4403	1329021	1333424
Shigella_#_flexneri_!_5_{_str._}_8401_chromosome_complete_genome|gi|110804074|ref|NC_008258.1|	0.096	99.904	4402	4569882	4574284
Escherichia_#_coli_!_LCT-EC59_{_Scaffold001_}_whole_genome_shotgun_sequence|gi|480979588|ref|NZ_KB000001.1|	0.158	99.842	4298	2708116	2712414
Escherichia_#_coli_!_P12b_{_chromosome_}_complete_genome|gi|386703215|ref|NC_017663.1|	0.085	99.915	4203	4931091	4935294
Shigella_#_flexneri_!_2a_{_str._}_2457T_complete_genome|gi|30061571|ref|NC_004741.1|	0.091	99.909	4202	4595152	4599354
Escherichia_#_coli_!_KO11FL_{_chromosome_}_complete_genome|gi|386698504|ref|NC_017660.1|	0.084	99.916	4201	5017611	5021812
Escherichia_#_coli_!_KTE172_{_genomic_}_scaffold_acHaD-supercont1.3_whole_genome_shotgun_sequence|gi|510929138|ref|NZ_KE137316.1|	0.082	99.918	4201	5131798	5135999
Escherichia_#_coli_!_KTE225_{_genomic_}_scaffold_acHbf-supercont1.4_whole_genome_shotgun_sequence|gi|510918110|ref|NZ_KE136980.1|	0.082	99.918	4201	5132750	5136951
Escherichia_#_coli_!_W_{_chromosome_}_complete_genome|gi|386607309|ref|NC_017635.1|	0.086	99.914	4201	4896767	4900968
Escherichia_#_coli_!_W_{_chromosome_}_complete_genome|gi|386707734|ref|NC_017664.1|	0.086	99.914	4201	4893251	4897452
Escherichia_#_coli_!_LCT-EC52_{_Scaffold001_}_whole_genome_shotgun_sequence|gi|481022328|ref|NZ_KB223477.1|	0.157	99.843	4198	2672442	2676640
Escherichia_#_coli_!_DH1_{_chromosome_}_complete_genome|gi|386593590|ref|NC_017625.1|	0.086	99.914	4002	4626705	4630707
Escherichia_#_coli_!_IAI1_{_chromosome_}_complete_genome|gi|218552585|ref|NC_011741.1|	0.085	99.915	4001	4696559	4700560
Escherichia_#_coli_!_KTE228_{_genomic_}_scaffold_acEnO-supercont1.2_whole_genome_shotgun_sequence|gi|476380838|ref|NZ_KB732574.1|	0.08	99.92	4001	5027548	5031549
Escherichia_#_coli_!_KTE100_{_genomic_}_scaffold_acHbI-supercont1.1_whole_genome_shotgun_sequence|gi|510923085|ref|NZ_KE137155.1|	0.073	99.927	3802	5172401	5176203
Escherichia_#_coli_!_KTE64_{_genomic_}_scaffold_acHbq-supercont1.3_whole_genome_shotgun_sequence|gi|510919416|ref|NZ_KE137028.1|	0.076	99.924	3802	4992843	4996645
Escherichia_#_coli_!_KTE27_{_genomic_}_scaffold_acHaF-supercont1.4_whole_genome_shotgun_sequence|gi|510913878|ref|NZ_KE136718.1|	0.175	99.825	3801	2166302	2170103
Escherichia_#_coli_!_KTE126_{_genomic_}_scaffold_acHbt-supercont1.2_whole_genome_shotgun_sequence|gi|510927079|ref|NZ_KE137225.1|	0.144	99.856	3701	2565704	2569405
Escherichia_#_coli_!_KTE49_{_genomic_}_scaffold_acEvj-supercont1.2_whole_genome_shotgun_sequence|gi|476380916|ref|NZ_KB732642.1|	0.107	99.893	3699	3453047	3456746
Escherichia_#_coli_!_KTE46_{_genomic_}_scaffold_acASD-supercont1.2_whole_genome_shotgun_sequence|gi|476381349|ref|NZ_KB733030.1|	0.142	99.858	3600	2531189	2534789
Escherichia_#_coli_!_KTE3_{_genomic_}_scaffold_acHbs-supercont1.2_whole_genome_shotgun_sequence|gi|510897905|ref|NZ_KE136578.1|	0.195	99.805	3499	1791267	1794766
Escherichia_#_coli_!_KTE102_{_genomic_}_scaffold_acHaG-supercont1.3_whole_genome_shotgun_sequence|gi|510924375|ref|NZ_KE137162.1|	0.071	99.929	3403	4769849	4773252
Escherichia_#_coli_!_KTE140_{_genomic_}_scaffold_acATa-supercont1.1_whole_genome_shotgun_sequence|gi|476381429|ref|NZ_KB733088.1|	0.073	99.927	3401	4682667	4686068
Escherichia_#_coli_!_KTE178_{_genomic_}_scaffold_acEnl-supercont1.5_whole_genome_shotgun_sequence|gi|476380648|ref|NZ_KB732395.1|	0.115	99.885	3401	2954995	2958396
Escherichia_#_coli_!_KTE213_{_genomic_}_scaffold_acEnh-supercont1.3_whole_genome_shotgun_sequence|gi|476380788|ref|NZ_KB732535.1|	0.067	99.933	3401	5074270	5077671
Escherichia_#_coli_!_KTE233_{_genomic_}_scaffold_acEoc-supercont1.1_whole_genome_shotgun_sequence|gi|476380859|ref|NZ_KB732580.1|	0.068	99.932	3302	4882787	4886089
Escherichia_#_coli_!_KTE54_{_genomic_}_scaffold_acASs-supercont1.2_whole_genome_shotgun_sequence|gi|476381363|ref|NZ_KB733040.1|	0.07	99.93	3301	4724256	4727557
Escherichia_#_coli_!_O104:H4_{_str._}_ON2010_scaffold00001_whole_genome_shotgun_sequence|gi|452719833|ref|NZ_JH648165.1|	0.064	99.936	3203	5028682	5031885
Escherichia_#_coli_!_KTE62_{_genomic_}_scaffold_acEnt-supercont1.5_whole_genome_shotgun_sequence|gi|476381025|ref|NZ_KB732751.1|	0.193	99.807	3202	1652814	1656016
Escherichia_#_coli_!_KTE235_{_genomic_}_scaffold_acEnj-supercont1.3_whole_genome_shotgun_sequence|gi|476380874|ref|NZ_KB732610.1|	0.072	99.928	3201	4432979	4436180
Escherichia_#_coli_!_KTE46_{_genomic_}_scaffold_acASD-supercont1.4_whole_genome_shotgun_sequence|gi|476381351|ref|NZ_KB733032.1|	0.144	99.856	3200	2225853	2229053
Escherichia_#_coli_!_KTE4_{_genomic_}_scaffold_acEnM-supercont1.3_whole_genome_shotgun_sequence|gi|476380473|ref|NZ_KB732220.1|	0.208	99.792	3200	1533380	1536580
Escherichia_#_coli_!_KTE214_{_genomic_}_scaffold_acEnK-supercont1.3_whole_genome_shotgun_sequence|gi|476380792|ref|NZ_KB732539.1|	0.137	99.863	3199	2335175	2338374
Escherichia_#_coli_!_KTE67_{_genomic_}_scaffold_acEvz-supercont1.1_whole_genome_shotgun_sequence|gi|476381044|ref|NZ_KB732770.1|	0.158	99.842	3199	2023417	2026616
Escherichia_#_coli_!_KTE219_{_genomic_}_scaffold_acHbH-supercont1.4_whole_genome_shotgun_sequence|gi|510917846|ref|NZ_KE136951.1|	0.102	99.898	3102	3039805	3042907
Escherichia_#_coli_!_H730_{_genomic_}_scaffold_supercont1.1_whole_genome_shotgun_sequence|gi|423700469|ref|NZ_JH768584.1|	0.156	99.844	3100	1987811	1990911
Escherichia_#_coli_!_KTE141_{_genomic_}_scaffold_acATb-supercont1.4_whole_genome_shotgun_sequence|gi|476381437|ref|NZ_KB733103.1|	0.155	99.845	3099	1995052	1998151
Veillonella_#_parvula_!_DSM_{_2008_}_chromosome_complete_genome|gi|269797069|ref|NC_013520.1|	0.141	99.859	3006	2129136	2132142
Escherichia_#_coli_!_KTE154_{_genomic_}_scaffold_acASW-supercont1.1_whole_genome_shotgun_sequence|gi|476381461|ref|NZ_KB733130.1|	0.061	99.939	3003	4946822	4949825
Escherichia_#_coli_!_O157:H7_{_str._}_TW14588_chromosome_whole_genome_shotgun_sequence|gi|224514698|ref|NZ_CM000662.1|	0.054	99.946	3003	5575813	5578816
Escherichia_#_coli_!_KTE16_{_genomic_}_scaffold_acEny-supercont1.2_whole_genome_shotgun_sequence|gi|476380541|ref|NZ_KB732288.1|	0.114	99.886	3001	2626857	2629858
Escherichia_#_coli_!_KTE50_{_genomic_}_scaffold_acASQ-supercont1.2_whole_genome_shotgun_sequence|gi|476381359|ref|NZ_KB733431.1|	0.076	99.924	3001	3950322	3953323
Escherichia_#_coli_!_KTE108_{_genomic_}_scaffold_acHby-supercont1.2_whole_genome_shotgun_sequence|gi|510926785|ref|NZ_KE137211.1|	0.064	99.936	3000	4652209	4655209
Escherichia_#_coli_!_KTE39_{_genomic_}_scaffold_acEnU-supercont1.6_whole_genome_shotgun_sequence|gi|476380613|ref|NZ_KB732360.1|	0.143	99.857	2999	2100689	2103688
Escherichia_#_coli_!_O104:H4_{_str._}_H112180280_scaffold00001_whole_genome_shotgun_sequence|gi|452698371|ref|NZ_GL988050.1|	0.056	99.944	2903	5224045	5226948
Escherichia_#_coli_!_O157:H7_{_str._}_EC4024_scf_1109799330226_genomic_scaffold_whole_genome_shotgun_sequence|gi|224531466|ref|NZ_DS571135.1|	0.054	99.946	2903	5355047	5357950
Escherichia_#_coli_!_KTE227_{_genomic_}_scaffold_acASY-supercont1.3_whole_genome_shotgun_sequence|gi|476381578|ref|NZ_KB733359.1|	0.161	99.839	2902	1795089	1797991
Escherichia_#_coli_!_KTE212_{_genomic_}_scaffold_acEnm-supercont1.3_whole_genome_shotgun_sequence|gi|476380783|ref|NZ_KB732530.1|	0.06	99.94	2901	4861951	4864852
Escherichia_#_coli_!_KTE28_{_genomic_}_scaffold_acEnN-supercont1.5_whole_genome_shotgun_sequence|gi|476380602|ref|NZ_KB732349.1|	0.12	99.88	2901	2420919	2423820
Escherichia_#_coli_!_KTE187_{_genomic_}_scaffold_acEoa-supercont1.5_whole_genome_shotgun_sequence|gi|476380666|ref|NZ_KB732413.1|	0.145	99.855	2899	1993299	1996198
Escherichia_#_coli_!_KTE214_{_genomic_}_scaffold_acEnK-supercont1.5_whole_genome_shotgun_sequence|gi|476380794|ref|NZ_KB732541.1|	0.148	99.852	2899	1960577	1963476
Escherichia_#_coli_!_KTE223_{_genomic_}_scaffold_acATt-supercont1.6_whole_genome_shotgun_sequence|gi|476381572|ref|NZ_KB733353.1|	0.136	99.864	2899	2121182	2124081
Escherichia_#_coli_!_KTE63_{_genomic_}_scaffold_acASu-supercont1.3_whole_genome_shotgun_sequence|gi|476381373|ref|NZ_KB733050.1|	0.138	99.862	2899	2096566	2099465
Escherichia_#_coli_!_KTE147_{_genomic_}_scaffold_acATe-supercont1.3_whole_genome_shotgun_sequence|gi|476381460|ref|NZ_KB733135.1|	0.058	99.942	2801	4824717	4827518
Escherichia_#_coli_!_KTE206_{_genomic_}_scaffold_acEvl-supercont1.2_whole_genome_shotgun_sequence|gi|476380747|ref|NZ_KB732494.1|	0.113	99.887	2800	2483961	2486761
Escherichia_#_coli_!_TA206_{_genomic_}_scaffold_supercont1.1_whole_genome_shotgun_sequence|gi|331656196|ref|NZ_GL884168.1|	0.126	99.874	2800	2212154	2214954
Escherichia_#_coli_!_KTE101_{_genomic_}_scaffold_acASP-supercont1.4_whole_genome_shotgun_sequence|gi|476381404|ref|NZ_KB733078.1|	0.056	99.944	2702	4817082	4819784
Escherichia_#_coli_!_KTE116_{_genomic_}_scaffold_acEvn-supercont1.2_whole_genome_shotgun_sequence|gi|476381211|ref|NZ_KB732889.1|	0.059	99.941	2701	4537870	4540571
Escherichia_#_coli_!_KTE141_{_genomic_}_scaffold_acATb-supercont1.3_whole_genome_shotgun_sequence|gi|476381436|ref|NZ_KB733102.1|	0.133	99.867	2701	2020760	2023461
Escherichia_#_coli_!_KTE162_{_genomic_}_scaffold_acEnu-supercont1.5_whole_genome_shotgun_sequence|gi|476381264|ref|NZ_KB732953.1|	0.121	99.879	2701	2221250	2223951
Escherichia_#_coli_!_KTE188_{_genomic_}_scaffold_acEol-supercont1.4_whole_genome_shotgun_sequence|gi|476380674|ref|NZ_KB732421.1|	0.137	99.863	2701	1975714	1978415
Escherichia_#_coli_!_KTE226_{_genomic_}_scaffold_acHbe-supercont1.2_whole_genome_shotgun_sequence|gi|510918183|ref|NZ_KE136996.1|	0.136	99.864	2701	1980256	1982957
Escherichia_#_coli_!_KTE23_{_genomic_}_scaffold_acATc-supercont1.2_whole_genome_shotgun_sequence|gi|476381329|ref|NZ_KB733018.1|	0.108	99.892	2700	2492366	2495066
Escherichia_#_coli_!_KTE7_{_genomic_}_scaffold_acHaM-supercont1.6_whole_genome_shotgun_sequence|gi|510898103|ref|NZ_KE136591.1|	0.162	99.838	2700	1667481	1670181
Escherichia_#_coli_!_KTE98_{_genomic_}_scaffold_acHbx-supercont1.4_whole_genome_shotgun_sequence|gi|510922400|ref|NZ_KE137153.1|	0.092	99.908	2700	2919309	2922009
Escherichia_#_coli_!_H30_{_scf1125115109432_}_whole_genome_shotgun_sequence|gi|452333186|ref|NZ_GL896790.1|	0.054	99.946	2601	4800871	4803472
Escherichia_#_coli_!_KTE15_{_genomic_}_scaffold_acEnL-supercont1.3_whole_genome_shotgun_sequence|gi|476380529|ref|NZ_KB732276.1|	0.105	99.895	2601	2467364	2469965
Escherichia_#_coli_!_KTE195_{_genomic_}_scaffold_acHbj-supercont1.3_whole_genome_shotgun_sequence|gi|510917422|ref|NZ_KE136905.1|	0.119	99.881	2601	2186879	2189480
Escherichia_#_coli_!_KTE47_{_genomic_}_scaffold_acEun-supercont1.2_whole_genome_shotgun_sequence|gi|476380907|ref|NZ_KB732633.1|	0.145	99.855	2601	1790905	1793506
Escherichia_#_coli_!_KTE87_{_genomic_}_scaffold_acEvx-supercont1.3_whole_genome_shotgun_sequence|gi|476381186|ref|NZ_KB732881.1|	0.136	99.864	2601	1909528	1912129
Escherichia_#_coli_!_KTE65_{_genomic_}_scaffold_acASq-supercont1.1_whole_genome_shotgun_sequence|gi|476381379|ref|NZ_KB733064.1|	0.223	99.777	2600	1164637	1167237
Escherichia_#_coli_!_KTE13_{_genomic_}_scaffold_acHbv-supercont1.6_whole_genome_shotgun_sequence|gi|510898239|ref|NZ_KE136600.1|	0.068	99.932	2503	3682247	3684750
Escherichia_#_coli_!_str._{_K-12_}_substr._MG1655star_strain_K-12_MG1655star_chromosome_whole_genome_shotgun_sequence|gi|452215505|ref|NZ_CM000960.1|	0.054	99.946	2502	4637135	4639637
Escherichia_#_coli_!_KTE119_{_genomic_}_scaffold_acEnY-supercont1.3_whole_genome_shotgun_sequence|gi|476381218|ref|NZ_KB732923.1|	0.059	99.941	2501	4243844	4246345
Escherichia_#_coli_!_KTE121_{_genomic_}_scaffold_acHaE-supercont1.6_whole_genome_shotgun_sequence|gi|510926995|ref|NZ_KE137222.1|	0.08	99.92	2501	3116778	3119279
Escherichia_#_coli_!_KTE220_{_genomic_}_scaffold_acEvC-supercont1.1_whole_genome_shotgun_sequence|gi|476380813|ref|NZ_KB733367.1|	0.125	99.875	2501	1990338	1992839
Escherichia_#_coli_!_KTE63_{_genomic_}_scaffold_acASu-supercont1.2_whole_genome_shotgun_sequence|gi|476381372|ref|NZ_KB733049.1|	0.126	99.874	2501	1979461	1981962
Escherichia_#_coli_!_KTE67_{_genomic_}_scaffold_acEvz-supercont1.2_whole_genome_shotgun_sequence|gi|476381045|ref|NZ_KB732771.1|	0.113	99.887	2501	2203917	2206418
Shigella_#_flexneri_!_5a_{_str._}_M90T_chromosome_whole_genome_shotgun_sequence|gi|424836542|ref|NZ_CM001474.1|	0.055	99.945	2501	4578365	4580866
Escherichia_#_coli_!_KTE18_{_genomic_}_scaffold_acATi-supercont1.3_whole_genome_shotgun_sequence|gi|476381315|ref|NZ_KB733004.1|	0.1	99.9	2500	2486588	2489088
Escherichia_#_coli_!_KTE191_{_genomic_}_scaffold_acEnz-supercont1.2_whole_genome_shotgun_sequence|gi|476380697|ref|NZ_KB732444.1|	0.163	99.837	2500	1528304	1530804
Escherichia_#_coli_!_KTE27_{_genomic_}_scaffold_acHaF-supercont1.1_whole_genome_shotgun_sequence|gi|510913826|ref|NZ_KE136715.1|	0.198	99.802	2500	1258421	1260921
Escherichia_#_coli_!_KTE62_{_genomic_}_scaffold_acEnt-supercont1.6_whole_genome_shotgun_sequence|gi|476381026|ref|NZ_KB732752.1|	0.169	99.831	2500	1480410	1482910
Escherichia_#_coli_!_KTE142_{_genomic_}_scaffold_acEnG-supercont1.5_whole_genome_shotgun_sequence|gi|476381234|ref|NZ_KB732916.1|	0.051	99.949	2402	4666050	4668452
Escherichia_#_coli_!_KTE210_{_genomic_}_scaffold_acEoo-supercont1.4_whole_genome_shotgun_sequence|gi|476380775|ref|NZ_KB732522.1|	0.052	99.948	2402	4658656	4661058
Escherichia_#_coli_!_KTE234_{_genomic_}_scaffold_acEnk-supercont1.1_whole_genome_shotgun_sequence|gi|476380862|ref|NZ_KB732598.1|	0.057	99.943	2401	4227200	4229601
Escherichia_#_coli_!_H397_{_genomic_}_scaffold_supercont1.2_whole_genome_shotgun_sequence|gi|422838751|ref|NZ_JH590472.1|	0.221	99.779	2400	1081639	1084039
Escherichia_#_coli_!_KTE195_{_genomic_}_scaffold_acHbj-supercont1.2_whole_genome_shotgun_sequence|gi|510917277|ref|NZ_KE136904.1|	0.196	99.804	2400	1224908	1227308
Escherichia_#_coli_!_KTE27_{_genomic_}_scaffold_acHaF-supercont1.3_whole_genome_shotgun_sequence|gi|510913852|ref|NZ_KE136717.1|	0.164	99.836	2400	1459632	1462032
Escherichia_#_coli_!_KTE4_{_genomic_}_scaffold_acEnM-supercont1.6_whole_genome_shotgun_sequence|gi|476380476|ref|NZ_KB732223.1|	0.176	99.824	2400	1360436	1362836
Escherichia_#_coli_!_KTE55_{_genomic_}_scaffold_acEnS-supercont1.3_whole_genome_shotgun_sequence|gi|476380969|ref|NZ_KB732695.1|	0.205	99.795	2400	1169712	1172112
Escherichia_#_coli_!_KTE84_{_genomic_}_scaffold_acATv-supercont1.3_whole_genome_shotgun_sequence|gi|476381395|ref|NZ_KB733109.1|	0.121	99.879	2399	1972659	1975058
Escherichia_#_coli_!_KTE220_{_genomic_}_scaffold_acEvC-supercont1.6_whole_genome_shotgun_sequence|gi|476380820|ref|NZ_KB733374.1|	0.151	99.849	2398	1584083	1586481
Escherichia_#_coli_!_97.0264_{_scf1125157570047_}_whole_genome_shotgun_sequence|gi|452339498|ref|NZ_GL878082.1|	0.053	99.947	2303	4371671	4373974
Escherichia_#_coli_!_95.0941_{_scf1127129428402_}_whole_genome_shotgun_sequence|gi|452335800|ref|NZ_GL878028.1|	0.048	99.952	2302	4776823	4779125
Escherichia_#_coli_!_KTE103_{_genomic_}_scaffold_acHbu-supercont1.4_whole_genome_shotgun_sequence|gi|510924632|ref|NZ_KE137186.1|	0.08	99.92	2302	2879687	2881989
Escherichia_#_coli_!_KTE111_{_genomic_}_scaffold_acEnT-supercont1.5_whole_genome_shotgun_sequence|gi|476381207|ref|NZ_KB732931.1|	0.049	99.951	2302	4730448	4732750
Escherichia_#_coli_!_KTE81_{_genomic_}_scaffold_acEoj-supercont1.1_whole_genome_shotgun_sequence|gi|476381143|ref|NZ_KB732854.1|	0.049	99.951	2302	4669670	4671972
Escherichia_#_coli_!_KTE10_{_genomic_}_scaffold_acEvd-supercont1.2_whole_genome_shotgun_sequence|gi|476380491|ref|NZ_KB732238.1|	0.062	99.938	2301	3720090	3722391
Escherichia_#_coli_!_KTE89_{_genomic_}_scaffold_acHbF-supercont1.7_whole_genome_shotgun_sequence|gi|510921674|ref|NZ_KE137143.1|	0.148	99.852	2300	1552101	1554401
Escherichia_#_coli_!_KTE115_{_genomic_}_scaffold_acATp-supercont1.2_whole_genome_shotgun_sequence|gi|476381408|ref|NZ_KB733435.1|	0.079	99.921	2202	2792209	2794411
Escherichia_#_coli_!_KTE79_{_genomic_}_scaffold_acASn-supercont1.2_whole_genome_shotgun_sequence|gi|476381392|ref|NZ_KB733069.1|	0.045	99.955	2202	4913227	4915429
Escherichia_#_coli_!_KTE170_{_genomic_}_scaffold_acHbD-supercont1.4_whole_genome_shotgun_sequence|gi|510929064|ref|NZ_KE137305.1|	0.078	99.922	2201	2829212	2831413
Escherichia_#_coli_!_KTE193_{_genomic_}_scaffold_acEnZ-supercont1.3_whole_genome_shotgun_sequence|gi|476380707|ref|NZ_KB732454.1|	0.043	99.957	2201	5150875	5153076
Escherichia_#_coli_!_KTE237_{_genomic_}_scaffold_acEoe-supercont1.7_whole_genome_shotgun_sequence|gi|476380901|ref|NZ_KB733385.1|	0.074	99.926	2201	2978772	2980973
Escherichia_#_coli_!_KTE134_{_genomic_}_scaffold_acHzL-supercont1.1_whole_genome_shotgun_sequence|gi|510927571|ref|NZ_KE137276.1|	0.083	99.917	2200	2657100	2659300
Escherichia_#_coli_!_KTE208_{_genomic_}_scaffold_acEnn-supercont1.8_whole_genome_shotgun_sequence|gi|476380764|ref|NZ_KB732511.1|	0.083	99.917	2200	2647711	2649911
Escherichia_#_coli_!_KTE86_{_genomic_}_scaffold_acEnW-supercont1.1_whole_genome_shotgun_sequence|gi|476381167|ref|NZ_KB732862.1|	0.17	99.83	2200	1291994	1294194
Escherichia_#_coli_!_KTE178_{_genomic_}_scaffold_acEnl-supercont1.3_whole_genome_shotgun_sequence|gi|476380646|ref|NZ_KB732393.1|	0.125	99.875	2199	1750284	1752483
Escherichia_#_coli_!_KTE7_{_genomic_}_scaffold_acHaM-supercont1.1_whole_genome_shotgun_sequence|gi|510898012|ref|NZ_KE136585.1|	0.188	99.812	2199	1168317	1170516
Veillonella_#_sp._!_HPA0037_{_genomic_}_scaffold_acArp-supercont1.1_whole_genome_shotgun_sequence|gi|512697125|ref|NZ_KE150483.1|	0.104	99.896	2147	2066170	2068317
Escherichia_#_coli_!_KTE189_{_genomic_}_scaffold_acEoh-supercont1.7_whole_genome_shotgun_sequence|gi|476380690|ref|NZ_KB732437.1|	0.135	99.865	2101	1549225	1551326
Escherichia_#_coli_!_KTE53_{_genomic_}_scaffold_acEns-supercont1.6_whole_genome_shotgun_sequence|gi|476380961|ref|NZ_KB732687.1|	0.128	99.872	2101	1643436	1645537
Escherichia_#_coli_!_KTE61_{_genomic_}_scaffold_acHaS-supercont1.1_whole_genome_shotgun_sequence|gi|510918708|ref|NZ_KE137010.1|	0.067	99.933	2101	3129413	3131514
Escherichia_#_coli_!_KTE72_{_genomic_}_scaffold_acEog-supercont1.4_whole_genome_shotgun_sequence|gi|476381058|ref|NZ_KB733397.1|	0.129	99.871	2101	1626432	1628533
Escherichia_#_coli_!_KTE39_{_genomic_}_scaffold_acEnU-supercont1.3_whole_genome_shotgun_sequence|gi|476380610|ref|NZ_KB732357.1|	0.139	99.861	2100	1504618	1506718
Escherichia_#_coli_!_KTE57_{_genomic_}_scaffold_acEob-supercont1.3_whole_genome_shotgun_sequence|gi|476380985|ref|NZ_KB732711.1|	0.119	99.881	2100	1756238	1758338
Escherichia_#_coli_!_KTE84_{_genomic_}_scaffold_acATv-supercont1.1_whole_genome_shotgun_sequence|gi|476381393|ref|NZ_KB733107.1|	0.153	99.847	2099	1369959	1372058
Escherichia_#_coli_!_KTE222_{_genomic_}_scaffold_acHbh-supercont1.2_whole_genome_shotgun_sequence|gi|510917965|ref|NZ_KE136973.1|	0.076	99.924	2002	2627360	2629362
Escherichia_#_coli_!_O104:H4_{_str._}_11-4632_C1_genomic_scaffold_supercont1.6_whole_genome_shotgun_sequence|gi|423035723|ref|NZ_JH378017.1|	0.052	99.948	2002	3825067	3827069
Escherichia_#_coli_!_O104:H4_{_str._}_11-4632_C2_genomic_scaffold_supercont1.3_whole_genome_shotgun_sequence|gi|423040825|ref|NZ_JH378007.1|	0.052	99.948	2002	3860168	3862170
Escherichia_#_coli_!_O104:H4_{_str._}_11-4632_C5_genomic_scaffold_supercont1.5_whole_genome_shotgun_sequence|gi|423058060|ref|NZ_JH377984.1|	0.052	99.948	2002	3842588	3844590
Escherichia_#_coli_!_O104:H4_{_str._}_C236-11_genomic_scaffold_supercont1.1_whole_genome_shotgun_sequence|gi|422992349|ref|NZ_JH378079.1|	0.052	99.948	2002	3844148	3846150
Escherichia_#_coli_!_O104:H4_{_str._}_Ec11-5603_genomic_scaffold_supercont1.1_whole_genome_shotgun_sequence|gi|429938340|ref|NZ_KB021482.1|	0.052	99.948	2002	3846478	3848480
Escherichia_#_coli_!_H397_{_genomic_}_scaffold_supercont1.1_whole_genome_shotgun_sequence|gi|422837341|ref|NZ_JH590471.1|	0.132	99.868	2001	1515651	1517652
Escherichia_#_coli_!_KTE169_{_genomic_}_scaffold_acEnv-supercont1.4_whole_genome_shotgun_sequence|gi|476381276|ref|NZ_KB732976.1|	0.126	99.874	2001	1585886	1587887
Escherichia_#_coli_!_KTE199_{_genomic_}_scaffold_acHaJ-supercont1.8_whole_genome_shotgun_sequence|gi|510917747|ref|NZ_KE136939.1|	0.089	99.911	2001	2252038	2254039
Escherichia_#_coli_!_KTE200_{_genomic_}_scaffold_acHbd-supercont1.3_whole_genome_shotgun_sequence|gi|510917781|ref|NZ_KE136943.1|	0.07	99.93	2001	2842244	2844245
Escherichia_#_coli_!_KTE224_{_genomic_}_scaffold_acEop-supercont1.4_whole_genome_shotgun_sequence|gi|476380831|ref|NZ_KB732567.1|	0.092	99.908	2001	2165660	2167661
Escherichia_#_coli_!_KTE4_{_genomic_}_scaffold_acEnM-supercont1.5_whole_genome_shotgun_sequence|gi|476380475|ref|NZ_KB732222.1|	0.146	99.854	2001	1364629	1366630
Escherichia_#_coli_!_KTE55_{_genomic_}_scaffold_acEnS-supercont1.5_whole_genome_shotgun_sequence|gi|476380971|ref|NZ_KB732697.1|	0.138	99.862	2001	1451587	1453588
Escherichia_#_coli_!_KTE86_{_genomic_}_scaffold_acEnW-supercont1.5_whole_genome_shotgun_sequence|gi|476381177|ref|NZ_KB732872.1|	0.129	99.871	2001	1549371	1551372
Escherichia_#_coli_!_KTE89_{_genomic_}_scaffold_acHbF-supercont1.6_whole_genome_shotgun_sequence|gi|510921667|ref|NZ_KE137142.1|	0.099	99.901	2001	2024794	2026795
Escherichia_#_coli_!_KTE93_{_genomic_}_scaffold_acEnQ-supercont1.3_whole_genome_shotgun_sequence|gi|476381196|ref|NZ_KB732897.1|	0.099	99.901	2001	2015569	2017570
Escherichia_#_coli_!_H252_{_genomic_}_scaffold_supercont2.1_whole_genome_shotgun_sequence|gi|422747772|ref|NZ_GL871892.1|	0.198	99.802	2000	1008683	1010683
Escherichia_#_coli_!_KTE215_{_genomic_}_scaffold_acASL-supercont1.5_whole_genome_shotgun_sequence|gi|476381550|ref|NZ_KB733209.1|	0.125	99.875	2000	1591705	1593705
Escherichia_#_coli_!_KTE8_{_genomic_}_scaffold_acASZ-supercont1.3_whole_genome_shotgun_sequence|gi|476381299|ref|NZ_KB732984.1|	0.131	99.869	2000	1520647	1522647
Escherichia_#_coli_!_KTE75_{_genomic_}_scaffold_acEuD-supercont1.13_whole_genome_shotgun_sequence|gi|476381068|ref|NZ_KB732779.1|	0.135	99.865	1999	1476665	1478664
Escherichia_#_coli_!_KTE158_{_genomic_}_scaffold_acATh-supercont1.5_whole_genome_shotgun_sequence|gi|476381468|ref|NZ_KB733140.1|	0.064	99.936	1901	2987975	2989876
Escherichia_#_coli_!_KTE18_{_genomic_}_scaffold_acATi-supercont1.4_whole_genome_shotgun_sequence|gi|476381316|ref|NZ_KB733005.1|	0.148	99.852	1901	1281741	1283642
Escherichia_#_coli_!_KTE23_{_genomic_}_scaffold_acATc-supercont1.3_whole_genome_shotgun_sequence|gi|476381330|ref|NZ_KB733019.1|	0.148	99.852	1901	1283400	1285301
Escherichia_#_coli_!_KTE49_{_genomic_}_scaffold_acEvj-supercont1.3_whole_genome_shotgun_sequence|gi|476380917|ref|NZ_KB732643.1|	0.132	99.868	1901	1437168	1439069
Escherichia_#_coli_!_KTE227_{_genomic_}_scaffold_acASY-supercont1.4_whole_genome_shotgun_sequence|gi|476381579|ref|NZ_KB733360.1|	0.214	99.786	1900	884447	886347
Escherichia_#_coli_!_KTE52_{_genomic_}_scaffold_acHaH-supercont1.7_whole_genome_shotgun_sequence|gi|510945340|ref|NZ_KE138680.1|	0.074	99.926	1900	2566323	2568223
Escherichia_#_coli_!_KTE87_{_genomic_}_scaffold_acEvx-supercont1.6_whole_genome_shotgun_sequence|gi|476381189|ref|NZ_KB732884.1|	0.224	99.776	1899	846506	848405
Escherichia_#_coli_!_KTE156_{_genomic_}_scaffold_acEuf-supercont1.3_whole_genome_shotgun_sequence|gi|476381252|ref|NZ_KB733421.1|	0.056	99.944	1802	3240526	3242328
Escherichia_#_coli_!_KTE91_{_genomic_}_scaffold_acASo-supercont1.2_whole_genome_shotgun_sequence|gi|476381397|ref|NZ_KB733082.1|	0.052	99.948	1802	3477861	3479663
Escherichia_#_coli_!_KTE135_{_genomic_}_scaffold_acASy-supercont1.1_whole_genome_shotgun_sequence|gi|476381420|ref|NZ_KB733086.1|	0.05	99.95	1801	3607985	3609786
Escherichia_#_coli_!_KTE42_{_genomic_}_scaffold_acATg-supercont1.2_whole_genome_shotgun_sequence|gi|476381325|ref|NZ_KB733011.1|	0.044	99.956	1801	4112809	4114610
Escherichia_#_coli_!_H263_{_genomic_}_scaffold_supercont2.1_whole_genome_shotgun_sequence|gi|422752878|ref|NZ_GL871977.1|	0.193	99.807	1800	931360	933160
Escherichia_#_coli_!_KTE127_{_genomic_}_scaffold_acHaV-supercont1.7_whole_genome_shotgun_sequence|gi|510927174|ref|NZ_KE137239.1|	0.087	99.913	1800	2067733	2069533
Escherichia_#_coli_!_KTE134_{_genomic_}_scaffold_acHzL-supercont1.2_whole_genome_shotgun_sequence|gi|510927584|ref|NZ_KE137278.1|	0.097	99.903	1800	1858190	1859990
Escherichia_#_coli_!_KTE162_{_genomic_}_scaffold_acEnu-supercont1.3_whole_genome_shotgun_sequence|gi|476381262|ref|NZ_KB732951.1|	0.102	99.898	1800	1759363	1761163
Escherichia_#_coli_!_KTE216_{_genomic_}_scaffold_acEni-supercont1.7_whole_genome_shotgun_sequence|gi|476380810|ref|NZ_KB732557.1|	0.114	99.886	1800	1579765	1581565
Escherichia_#_coli_!_KTE28_{_genomic_}_scaffold_acEnN-supercont1.1_whole_genome_shotgun_sequence|gi|476380595|ref|NZ_KB732342.1|	0.144	99.856	1800	1244940	1246740
Escherichia_#_coli_!_LCT-EC52_{_Scaffold002_}_whole_genome_shotgun_sequence|gi|481022329|ref|NZ_KB223478.1|	0.17	99.83	1800	1055934	1057734
Escherichia_#_sp._!_3_2_53FAA_{_genomic_}_scaffold_supercont1.1_whole_genome_shotgun_sequence|gi|223958582|ref|NZ_DS999459.1|	0.19	99.81	1800	947955	949755
Escherichia_#_coli_!_KTE55_{_genomic_}_scaffold_acEnS-supercont1.1_whole_genome_shotgun_sequence|gi|476380965|ref|NZ_KB732691.1|	0.216	99.784	1799	830951	832750
Escherichia_#_coli_!_KTE103_{_genomic_}_scaffold_acHbu-supercont1.5_whole_genome_shotgun_sequence|gi|510924800|ref|NZ_KE137187.1|	0.081	99.919	1701	2088910	2090611
Escherichia_#_coli_!_KTE191_{_genomic_}_scaffold_acEnz-supercont1.4_whole_genome_shotgun_sequence|gi|476380699|ref|NZ_KB732446.1|	0.106	99.894	1701	1600074	1601775
Escherichia_#_coli_!_KTE40_{_genomic_}_scaffold_acHbb-supercont1.10_whole_genome_shotgun_sequence|gi|510915356|ref|NZ_KE136820.1|	0.072	99.928	1701	2364909	2366610
Escherichia_#_coli_!_KTE41_{_genomic_}_scaffold_acHba-supercont1.5_whole_genome_shotgun_sequence|gi|510916008|ref|NZ_KE136840.1|	0.058	99.942	1701	2917525	2919226
Escherichia_#_coli_!_KTE170_{_genomic_}_scaffold_acHbD-supercont1.2_whole_genome_shotgun_sequence|gi|510929044|ref|NZ_KE137303.1|	0.086	99.914	1700	1965670	1967370
Escherichia_#_coli_!_KTE195_{_genomic_}_scaffold_acHbj-supercont1.9_whole_genome_shotgun_sequence|gi|510917558|ref|NZ_KE136911.1|	0.2	99.8	1700	847083	848783
Escherichia_#_coli_!_KTE16_{_genomic_}_scaffold_acEny-supercont1.1_whole_genome_shotgun_sequence|gi|476380536|ref|NZ_KB732283.1|	0.19	99.81	1699	891199	892898
Escherichia_#_coli_!_KTE161_{_genomic_}_scaffold_acEof-supercont1.3_whole_genome_shotgun_sequence|gi|476381258|ref|NZ_KB732936.1|	0.06	99.94	1602	2662308	2663910
Escherichia_#_coli_!_KTE9_{_genomic_}_scaffold_acASr-supercont1.2_whole_genome_shotgun_sequence|gi|476381307|ref|NZ_KB732996.1|	0.059	99.941	1602	2710642	2712244
Escherichia_#_sp._!_4_1_40B_{_genomic_}_scaffold_supercont2.3_whole_genome_shotgun_sequence|gi|387175331|ref|NZ_JH660541.1|	0.059	99.941	1602	2709592	2711194
Escherichia_#_coli_!_KTE182_{_genomic_}_scaffold_acHbg-supercont1.9_whole_genome_shotgun_sequence|gi|510916203|ref|NZ_KE136864.1|	0.172	99.828	1601	930290	931891
Escherichia_#_coli_!_KTE1_{_genomic_}_scaffold_acHbz-supercont1.10_whole_genome_shotgun_sequence|gi|510897696|ref|NZ_KE136563.1|	0.071	99.929	1601	2266598	2268199
Escherichia_#_coli_!_KTE205_{_genomic_}_scaffold_acEnI-supercont1.3_whole_genome_shotgun_sequence|gi|476380739|ref|NZ_KB732486.1|	0.082	99.918	1601	1947892	1949493
Escherichia_#_coli_!_KTE48_{_genomic_}_scaffold_acASU-supercont1.4_whole_genome_shotgun_sequence|gi|476381355|ref|NZ_KB733036.1|	0.08	99.92	1601	1998937	2000538
Escherichia_#_coli_!_KTE66_{_genomic_}_scaffold_acEnR-supercont1.2_whole_genome_shotgun_sequence|gi|476381036|ref|NZ_KB732762.1|	0.044	99.956	1601	3668107	3669708
Escherichia_#_coli_!_KTE107_{_genomic_}_scaffold_acHbE-supercont1.2_whole_genome_shotgun_sequence|gi|510925497|ref|NZ_KE137202.1|	0.059	99.941	1600	2706480	2708080
Escherichia_#_coli_!_KTE187_{_genomic_}_scaffold_acEoa-supercont1.3_whole_genome_shotgun_sequence|gi|476380664|ref|NZ_KB732411.1|	0.155	99.845	1600	1027677	1029277
Escherichia_#_coli_!_KTE219_{_genomic_}_scaffold_acHbH-supercont1.2_whole_genome_shotgun_sequence|gi|510917817|ref|NZ_KE136949.1|	0.165	99.835	1600	969658	971258
Escherichia_#_coli_!_KTE70_{_genomic_}_scaffold_acHbw-supercont1.1_whole_genome_shotgun_sequence|gi|510920094|ref|NZ_KE137071.1|	0.103	99.897	1600	1549978	1551578
Escherichia_#_coli_!_KTE8_{_genomic_}_scaffold_acASZ-supercont1.1_whole_genome_shotgun_sequence|gi|476381297|ref|NZ_KB732982.1|	0.125	99.875	1600	1278317	1279917
Escherichia_#_coli_!_KTE93_{_genomic_}_scaffold_acEnQ-supercont1.1_whole_genome_shotgun_sequence|gi|476381193|ref|NZ_KB732894.1|	0.222	99.778	1600	720708	722308
Escherichia_#_coli_!_H252_{_genomic_}_scaffold_supercont2.4_whole_genome_shotgun_sequence|gi|422750408|ref|NZ_GL871895.1|	0.206	99.794	1599	773502	775101
Escherichia_#_coli_!_KTE230_{_genomic_}_scaffold_acEnV-supercont1.5_whole_genome_shotgun_sequence|gi|476380854|ref|NZ_KB732593.1|	0.186	99.814	1599	856527	858126
Escherichia_#_coli_!_KTE5_{_genomic_}_scaffold_acEom-supercont1.7_whole_genome_shotgun_sequence|gi|476380487|ref|NZ_KB732234.1|	0.143	99.857	1599	1117344	1118943
Escherichia_#_coli_!_H252_{_genomic_}_scaffold_supercont2.2_whole_genome_shotgun_sequence|gi|422748737|ref|NZ_GL871893.1|	0.157	99.843	1502	954763	956265
Escherichia_#_coli_!_KTE34_{_genomic_}_scaffold_acHbo-supercont1.5_whole_genome_shotgun_sequence|gi|510914104|ref|NZ_KE136744.1|	0.064	99.936	1502	2358955	2360457
Escherichia_#_coli_!_E1520_{_genomic_}_scaffold_supercont2.1_whole_genome_shotgun_sequence|gi|422764745|ref|NZ_GL871772.1|	0.057	99.943	1501	2636986	2638487
Escherichia_#_coli_!_KTE14_{_genomic_}_scaffold_acHbn-supercont1.19_whole_genome_shotgun_sequence|gi|510906128|ref|NZ_KE136655.1|	0.059	99.941	1501	2532295	2533796
Escherichia_#_coli_!_KTE181_{_genomic_}_scaffold_acEnE-supercont1.4_whole_genome_shotgun_sequence|gi|476380656|ref|NZ_KB732403.1|	0.088	99.912	1501	1710263	1711764
Escherichia_#_coli_!_KTE230_{_genomic_}_scaffold_acEnV-supercont1.3_whole_genome_shotgun_sequence|gi|476380852|ref|NZ_KB732591.1|	0.138	99.862	1501	1082793	1084294
Escherichia_#_coli_!_KTE231_{_genomic_}_scaffold_acHbc-supercont1.4_whole_genome_shotgun_sequence|gi|510901945|ref|NZ_KE136639.1|	0.094	99.906	1501	1598804	1600305
Escherichia_#_coli_!_KTE68_{_genomic_}_scaffold_acHbp-supercont1.5_whole_genome_shotgun_sequence|gi|510919740|ref|NZ_KE137049.1|	0.074	99.926	1501	2019613	2021114
Escherichia_#_coli_!_KTE7_{_genomic_}_scaffold_acHaM-supercont1.4_whole_genome_shotgun_sequence|gi|510898069|ref|NZ_KE136589.1|	0.172	99.828	1501	872836	874337
Escherichia_#_coli_!_KTE83_{_genomic_}_scaffold_acEnD-supercont1.5_whole_genome_shotgun_sequence|gi|476381162|ref|NZ_KB733414.1|	0.088	99.912	1501	1698168	1699669
Escherichia_#_sp._!_3_2_53FAA_{_genomic_}_scaffold_supercont1.3_whole_genome_shotgun_sequence|gi|223958584|ref|NZ_DS999461.1|	0.184	99.816	1501	813155	814656
Escherichia_#_coli_!_KTE182_{_genomic_}_scaffold_acHbg-supercont1.3_whole_genome_shotgun_sequence|gi|510916156|ref|NZ_KE136858.1|	0.156	99.844	1500	958796	960296
Escherichia_#_coli_!_KTE205_{_genomic_}_scaffold_acEnI-supercont1.2_whole_genome_shotgun_sequence|gi|476380738|ref|NZ_KB732485.1|	0.126	99.874	1500	1185993	1187493
Escherichia_#_fergusonii_!_ATCC_{_35469_}_chromosome_complete_genome|gi|218547440|ref|NC_011740.1|	0.033	99.967	1500	4587211	4588711
Escherichia_#_coli_!_KTE62_{_genomic_}_scaffold_acEnt-supercont1.1_whole_genome_shotgun_sequence|gi|476381019|ref|NZ_KB732745.1|	0.181	99.819	1499	827885	829384
Escherichia_#_coli_!_KTE67_{_genomic_}_scaffold_acEvz-supercont1.3_whole_genome_shotgun_sequence|gi|476381046|ref|NZ_KB732772.1|	0.189	99.811	1499	790664	792163
Escherichia_#_coli_!_KTE171_{_genomic_}_scaffold_acEnC-supercont1.3_whole_genome_shotgun_sequence|gi|476381286|ref|NZ_KB732962.1|	0.075	99.925	1402	1867015	1868417
Escherichia_#_coli_!_KTE121_{_genomic_}_scaffold_acHaE-supercont1.3_whole_genome_shotgun_sequence|gi|510926946|ref|NZ_KE137219.1|	0.078	99.922	1401	1787885	1789286
Escherichia_#_coli_!_KTE130_{_genomic_}_scaffold_acHbk-supercont1.7_whole_genome_shotgun_sequence|gi|510927447|ref|NZ_KE137258.1|	0.089	99.911	1401	1570893	1572294
Escherichia_#_coli_!_KTE16_{_genomic_}_scaffold_acEny-supercont1.6_whole_genome_shotgun_sequence|gi|476380545|ref|NZ_KB732292.1|	0.139	99.861	1401	1006702	1008103
Escherichia_#_coli_!_KTE194_{_genomic_}_scaffold_acASC-supercont1.3_whole_genome_shotgun_sequence|gi|476381479|ref|NZ_KB733151.1|	0.173	99.827	1401	810284	811685
Escherichia_#_coli_!_KTE198_{_genomic_}_scaffold_acHaY-supercont1.10_whole_genome_shotgun_sequence|gi|510917590|ref|NZ_KE136913.1|	0.06	99.94	1401	2344767	2346168
Escherichia_#_coli_!_KTE76_{_genomic_}_scaffold_acEnX-supercont1.2_whole_genome_shotgun_sequence|gi|476381102|ref|NZ_KB732813.1|	0.069	99.931	1401	2016349	2017750
Escherichia_#_coli_!_KTE76_{_genomic_}_scaffold_acEnX-supercont1.4_whole_genome_shotgun_sequence|gi|476381104|ref|NZ_KB732815.1|	0.093	99.907	1401	1503310	1504711
Escherichia_#_coli_!_KTE77_{_genomic_}_scaffold_acEnw-supercont1.5_whole_genome_shotgun_sequence|gi|476381111|ref|NZ_KB732822.1|	0.071	99.929	1401	1964734	1966135
Escherichia_#_coli_!_KTE84_{_genomic_}_scaffold_acATv-supercont1.2_whole_genome_shotgun_sequence|gi|476381394|ref|NZ_KB733108.1|	0.11	99.89	1401	1269285	1270686
Escherichia_#_sp._!_1_1_43_{_genomic_}_scaffold_supercont2.19_whole_genome_shotgun_sequence|gi|406351884|ref|NZ_JH815271.1|	0.056	99.944	1401	2493009	2494410
Escherichia_#_coli_!_H489_{_genomic_}_scaffold_supercont2.1_whole_genome_shotgun_sequence|gi|422784853|ref|NZ_GL872249.1|	0.056	99.944	1400	2489991	2491391
Escherichia_#_coli_!_KTE201_{_genomic_}_scaffold_acEnH-supercont1.3_whole_genome_shotgun_sequence|gi|476380720|ref|NZ_KB732477.1|	0.137	99.863	1400	1022138	1023538
Escherichia_#_coli_!_KTE24_{_genomic_}_scaffold_acHbl-supercont1.5_whole_genome_shotgun_sequence|gi|510913381|ref|NZ_KE136710.1|	0.08	99.92	1400	1747195	1748595
Escherichia_#_coli_!_KTE60_{_genomic_}_scaffold_acEuT-supercont1.4_whole_genome_shotgun_sequence|gi|476381013|ref|NZ_KB732732.1|	0.135	99.865	1400	1038845	1040245
Escherichia_#_coli_!_KTE69_{_genomic_}_scaffold_acHaK-supercont1.6_whole_genome_shotgun_sequence|gi|510920024|ref|NZ_KE137067.1|	0.11	99.89	1400	1274556	1275956
Escherichia_#_coli_!_LCT-EC59_{_Scaffold002_}_whole_genome_shotgun_sequence|gi|480979589|ref|NZ_KB000002.1|	0.196	99.804	1400	711721	713121
Escherichia_#_coli_!_TW10509_{_genomic_}_scaffold_supercont2.1_whole_genome_shotgun_sequence|gi|422779764|ref|NZ_GL872204.1|	0.04	99.96	1400	3515411	3516811
Escherichia_#_coli_!_H397_{_genomic_}_scaffold_supercont1.3_whole_genome_shotgun_sequence|gi|422839797|ref|NZ_JH590473.1|	0.174	99.826	1399	801145	802544
Escherichia_#_coli_!_KTE126_{_genomic_}_scaffold_acHbt-supercont1.1_whole_genome_shotgun_sequence|gi|510927004|ref|NZ_KE137223.1|	0.21	99.79	1399	666350	667749
Escherichia_#_coli_!_KTE182_{_genomic_}_scaffold_acHbg-supercont1.13_whole_genome_shotgun_sequence|gi|510916087|ref|NZ_KE136849.1|	0.166	99.834	1399	840821	842220
Escherichia_#_coli_!_KTE191_{_genomic_}_scaffold_acEnz-supercont1.6_whole_genome_shotgun_sequence|gi|476380701|ref|NZ_KB732448.1|	0.124	99.876	1399	1127601	1129000
Escherichia_#_coli_!_KTE201_{_genomic_}_scaffold_acEnH-supercont1.1_whole_genome_shotgun_sequence|gi|476380714|ref|NZ_KB732471.1|	0.163	99.837	1399	859370	860769
Escherichia_#_coli_!_KTE219_{_genomic_}_scaffold_acHbH-supercont1.5_whole_genome_shotgun_sequence|gi|510917849|ref|NZ_KE136952.1|	0.184	99.816	1399	760439	761838
Escherichia_#_coli_!_KTE47_{_genomic_}_scaffold_acEun-supercont1.1_whole_genome_shotgun_sequence|gi|476380904|ref|NZ_KB732630.1|	0.21	99.79	1399	664348	665747
Escherichia_#_coli_!_KTE53_{_genomic_}_scaffold_acEns-supercont1.1_whole_genome_shotgun_sequence|gi|476380950|ref|NZ_KB732676.1|	0.198	99.802	1399	704388	705787
Escherichia_#_coli_!_KTE59_{_genomic_}_scaffold_acASG-supercont1.1_whole_genome_shotgun_sequence|gi|476381364|ref|NZ_KB733041.1|	0.178	99.822	1399	783451	784850
Escherichia_#_coli_!_KTE60_{_genomic_}_scaffold_acEuT-supercont1.1_whole_genome_shotgun_sequence|gi|476380999|ref|NZ_KB732718.1|	0.208	99.792	1399	672526	673925
Escherichia_#_sp._!_3_2_53FAA_{_genomic_}_scaffold_supercont1.5_whole_genome_shotgun_sequence|gi|223958586|ref|NZ_DS999463.1|	0.179	99.821	1399	781786	783185
Escherichia_#_coli_!_KTE155_{_genomic_}_scaffold_acHaX-supercont1.3_whole_genome_shotgun_sequence|gi|510927632|ref|NZ_KE137288.1|	0.066	99.934	1302	1975102	1976404
Escherichia_#_coli_!_83972_{_genomic_}_scaffold_SCAFFOLD1_whole_genome_shotgun_sequence|gi|237754952|ref|NZ_GG669095.1|	0.123	99.877	1301	1056075	1057376
Escherichia_#_coli_!_KTE182_{_genomic_}_scaffold_acHbg-supercont1.7_whole_genome_shotgun_sequence|gi|510916186|ref|NZ_KE136862.1|	0.084	99.916	1301	1554585	1555886
Escherichia_#_coli_!_KTE222_{_genomic_}_scaffold_acHbh-supercont1.1_whole_genome_shotgun_sequence|gi|510917945|ref|NZ_KE136972.1|	0.058	99.942	1301	2248703	2250004
Escherichia_#_coli_!_KTE223_{_genomic_}_scaffold_acATt-supercont1.5_whole_genome_shotgun_sequence|gi|476381571|ref|NZ_KB733352.1|	0.119	99.881	1301	1094130	1095431
Escherichia_#_coli_!_KTE224_{_genomic_}_scaffold_acEop-supercont1.8_whole_genome_shotgun_sequence|gi|476380835|ref|NZ_KB732571.1|	0.148	99.852	1301	877235	878536
Escherichia_#_coli_!_KTE73_{_genomic_}_scaffold_acHaQ-supercont1.10_whole_genome_shotgun_sequence|gi|510921005|ref|NZ_KE137109.1|	0.07	99.93	1301	1855669	1856970
Escherichia_#_coli_!_LCT-EC52_{_Scaffold003_}_whole_genome_shotgun_sequence|gi|481022330|ref|NZ_KB223479.1|	0.139	99.861	1301	932190	933491
Escherichia_#_coli_!_MS_{_110-3_}_genomic_scaffold_Scfld465_whole_genome_shotgun_sequence|gi|422359433|ref|NZ_GG773033.1|	0.173	99.827	1301	749631	750932
Escherichia_#_sp._!_3_2_53FAA_{_genomic_}_scaffold_supercont1.4_whole_genome_shotgun_sequence|gi|223958585|ref|NZ_DS999462.1|	0.166	99.834	1301	783182	784483
Escherichia_#_coli_!_83972_{_genomic_}_scaffold_SCAFFOLD5_whole_genome_shotgun_sequence|gi|237754948|ref|NZ_GG669099.1|	0.159	99.841	1300	817383	818683
Escherichia_#_coli_!_KTE175_{_genomic_}_scaffold_acASt-supercont1.3_whole_genome_shotgun_sequence|gi|476381498|ref|NZ_KB733160.1|	0.096	99.904	1300	1346245	1347545
Escherichia_#_coli_!_KTE198_{_genomic_}_scaffold_acHaY-supercont1.2_whole_genome_shotgun_sequence|gi|510917626|ref|NZ_KE136920.1|	0.096	99.904	1300	1353607	1354907
Escherichia_#_coli_!_KTE200_{_genomic_}_scaffold_acHbd-supercont1.4_whole_genome_shotgun_sequence|gi|510917791|ref|NZ_KE136944.1|	0.089	99.911	1300	1464119	1465419
Escherichia_#_coli_!_KTE230_{_genomic_}_scaffold_acEnV-supercont1.2_whole_genome_shotgun_sequence|gi|476380851|ref|NZ_KB732590.1|	0.152	99.848	1300	853209	854509
Escherichia_#_coli_!_KTE231_{_genomic_}_scaffold_acHbc-supercont1.5_whole_genome_shotgun_sequence|gi|510902414|ref|NZ_KE136640.1|	0.097	99.903	1300	1342986	1344286
Escherichia_#_coli_!_KTE43_{_genomic_}_scaffold_acATm-supercont1.1_whole_genome_shotgun_sequence|gi|476381334|ref|NZ_KB733425.1|	0.197	99.803	1300	658622	659922
Escherichia_#_coli_!_KTE55_{_genomic_}_scaffold_acEnS-supercont1.7_whole_genome_shotgun_sequence|gi|476380973|ref|NZ_KB732699.1|	0.25	99.75	1300	518523	519823
Escherichia_#_coli_!_KTE72_{_genomic_}_scaffold_acEog-supercont1.2_whole_genome_shotgun_sequence|gi|476381056|ref|NZ_KB733395.1|	0.12	99.88	1300	1085237	1086537
Escherichia_#_coli_!_KTE7_{_genomic_}_scaffold_acHaM-supercont1.5_whole_genome_shotgun_sequence|gi|510898081|ref|NZ_KE136590.1|	0.164	99.836	1300	792466	793766
Escherichia_#_sp._!_3_2_53FAA_{_genomic_}_scaffold_supercont1.6_whole_genome_shotgun_sequence|gi|223958587|ref|NZ_DS999464.1|	0.246	99.754	1300	528071	529371
Escherichia_#_coli_!_KTE141_{_genomic_}_scaffold_acATb-supercont1.1_whole_genome_shotgun_sequence|gi|476381434|ref|NZ_KB733100.1|	0.194	99.806	1299	668914	670213
Escherichia_#_coli_!_KTE143_{_genomic_}_scaffold_acEnx-supercont1.9_whole_genome_shotgun_sequence|gi|476381249|ref|NZ_KB732947.1|	0.069	99.931	1299	1879271	1880570
Escherichia_#_coli_!_KTE187_{_genomic_}_scaffold_acEoa-supercont1.1_whole_genome_shotgun_sequence|gi|476380662|ref|NZ_KB732409.1|	0.184	99.816	1299	705342	706641
Escherichia_#_coli_!_KTE192_{_genomic_}_scaffold_acATu-supercont1.1_whole_genome_shotgun_sequence|gi|476381472|ref|NZ_KB733144.1|	0.168	99.832	1299	772474	773773
Escherichia_#_coli_!_KTE205_{_genomic_}_scaffold_acEnI-supercont1.7_whole_genome_shotgun_sequence|gi|476380743|ref|NZ_KB732490.1|	0.17	99.83	1299	762582	763881
Escherichia_#_coli_!_KTE63_{_genomic_}_scaffold_acASu-supercont1.1_whole_genome_shotgun_sequence|gi|476381371|ref|NZ_KB733048.1|	0.134	99.866	1299	965711	967010
Escherichia_#_coli_!_TA206_{_genomic_}_scaffold_supercont1.31_whole_genome_shotgun_sequence|gi|331660569|ref|NZ_GL884198.1|	0.178	99.822	1299	726789	728088
Veillonella_#_sp._!_6_1_27_{_genomic_}_scaffold_supercont1.1_whole_genome_shotgun_sequence|gi|294791573|ref|NZ_GG770215.1|	0.139	99.861	1215	870552	871767
Escherichia_#_coli_!_O104:H4_{_str._}_04-8351_genomic_scaffold_supercont1.1_whole_genome_shotgun_sequence|gi|423002516|ref|NZ_JH378072.1|	0.051	99.949	1202	2374264	2375466
Escherichia_#_coli_!_O104:H4_{_str._}_11-4623_genomic_scaffold_supercont1.1_whole_genome_shotgun_sequence|gi|423029241|ref|NZ_JH378021.1|	0.061	99.939	1202	1957571	1958773
Escherichia_#_coli_!_FVEC1302_{_genomic_}_scaffold_supercont1.14_whole_genome_shotgun_sequence|gi|298380315|ref|NZ_GG774912.1|	0.072	99.928	1201	1663738	1664939
Escherichia_#_coli_!_H736_{_genomic_}_scaffold_supercont1.16_whole_genome_shotgun_sequence|gi|331640743|ref|NZ_GL883782.1|	0.048	99.952	1201	2484827	2486028
Escherichia_#_coli_!_KTE107_{_genomic_}_scaffold_acHbE-supercont1.4_whole_genome_shotgun_sequence|gi|510925689|ref|NZ_KE137204.1|	0.096	99.904	1201	1244953	1246154
Escherichia_#_coli_!_KTE115_{_genomic_}_scaffold_acATp-supercont1.3_whole_genome_shotgun_sequence|gi|476381409|ref|NZ_KB733436.1|	0.091	99.909	1201	1313228	1314429
Escherichia_#_coli_!_KTE161_{_genomic_}_scaffold_acEof-supercont1.1_whole_genome_shotgun_sequence|gi|476381256|ref|NZ_KB732934.1|	0.051	99.949	1201	2370343	2371544
Escherichia_#_coli_!_KTE173_{_genomic_}_scaffold_acASm-supercont1.5_whole_genome_shotgun_sequence|gi|476381495|ref|NZ_KB733443.1|	0.148	99.852	1201	812031	813232
Escherichia_#_coli_!_KTE187_{_genomic_}_scaffold_acEoa-supercont1.4_whole_genome_shotgun_sequence|gi|476380665|ref|NZ_KB732412.1|	0.119	99.881	1201	1007196	1008397
Escherichia_#_coli_!_KTE26_{_genomic_}_scaffold_acEok-supercont1.4_whole_genome_shotgun_sequence|gi|476380589|ref|NZ_KB732336.1|	0.057	99.943	1201	2094503	2095704
Escherichia_#_coli_!_KTE29_{_genomic_}_scaffold_acATr-supercont1.1_whole_genome_shotgun_sequence|gi|476381339|ref|NZ_KB733014.1|	0.046	99.954	1201	2615913	2617114
Escherichia_#_coli_!_KTE57_{_genomic_}_scaffold_acEob-supercont1.6_whole_genome_shotgun_sequence|gi|476380988|ref|NZ_KB732714.1|	0.08	99.92	1201	1498424	1499625
Escherichia_#_coli_!_O104:H4_{_str._}_11-3677_genomic_scaffold_supercont1.1_whole_genome_shotgun_sequence|gi|423007663|ref|NZ_JH378048.1|	0.046	99.954	1201	2584946	2586147
Citrobacter_#_koseri_!_ATCC_{_BAA-895_}_chromosome_complete_genome|gi|157144296|ref|NC_009792.1|	0.025	99.975	1200	4719262	4720462
Enterobacter_#_aerogenes_!_EA1509E_{_complete_}_genome|gi|444350194|ref|NC_020181.1|	0.022	99.978	1200	5418409	5419609
Escherichia_#_coli_!_KTE132_{_genomic_}_scaffold_acHaT-supercont1.1_whole_genome_shotgun_sequence|gi|510927493|ref|NZ_KE137261.1|	0.062	99.938	1200	1944160	1945360
Escherichia_#_coli_!_KTE34_{_genomic_}_scaffold_acHbo-supercont1.2_whole_genome_shotgun_sequence|gi|510914054|ref|NZ_KE136741.1|	0.085	99.915	1200	1404948	1406148
Escherichia_#_coli_!_KTE35_{_genomic_}_scaffold_acHbr-supercont1.1_whole_genome_shotgun_sequence|gi|510898436|ref|NZ_KE136604.1|	0.085	99.915	1200	1405782	1406982
Escherichia_#_coli_!_KTE55_{_genomic_}_scaffold_acEnS-supercont1.6_whole_genome_shotgun_sequence|gi|476380972|ref|NZ_KB732698.1|	0.144	99.856	1200	832333	833533
Escherichia_#_coli_!_KTE69_{_genomic_}_scaffold_acHaK-supercont1.7_whole_genome_shotgun_sequence|gi|510920049|ref|NZ_KE137068.1|	0.074	99.926	1200	1623318	1624518
Escherichia_#_coli_!_KTE71_{_genomic_}_scaffold_acHaR-supercont1.2_whole_genome_shotgun_sequence|gi|510920300|ref|NZ_KE137100.1|	0.082	99.918	1200	1456375	1457575
Escherichia_#_coli_!_M605_{_genomic_}_scaffold_supercont1.10_whole_genome_shotgun_sequence|gi|331645618|ref|NZ_GL883901.1|	0.107	99.893	1200	1120838	1122038
Escherichia_#_coli_!_SWW33_{_genomic_}_scaffold_acLZF-supercont1.3_whole_genome_shotgun_sequence|gi|487680373|ref|NZ_KB822526.1|	0.232	99.768	1200	515725	516925
Escherichia_#_sp._!_3_2_53FAA_{_genomic_}_scaffold_supercont1.2_whole_genome_shotgun_sequence|gi|223958583|ref|NZ_DS999460.1|	0.147	99.853	1200	817849	819049
Salmonella_#_enterica_!_subsp._{_enterica_}_serovar_Paratyphi_A_str._ATCC_9150_chromosome_complete_genome|gi|56412276|ref|NC_006511.1|	0.026	99.974	1200	4584029	4585229
Escherichia_#_coli_!_KTE201_{_genomic_}_scaffold_acEnH-supercont1.11_whole_genome_shotgun_sequence|gi|476380716|ref|NZ_KB732473.1|	0.151	99.849	1199	794255	795454
Escherichia_#_coli_!_LCT-EC106_{_Scaffold3_}_whole_genome_shotgun_sequence|gi|452721485|ref|NZ_JH650818.1|	0.155	99.845	1199	773025	774224
Veillonella_#_sp._!_6_1_27_{_genomic_}_scaffold_supercont1.2_whole_genome_shotgun_sequence|gi|294792350|ref|NZ_GG770216.1|	0.168	99.832	1145	681412	682557
Haemophilus_#_aegyptius_!_ATCC_{_11116_}_genomic_scaffold_SCAFFOLD2_whole_genome_shotgun_sequence|gi|329124277|ref|NZ_GL878527.1|	0.368	99.632	1143	309872	311015
Escherichia_#_coli_!_KTE221_{_genomic_}_scaffold_acHaL-supercont1.7_whole_genome_shotgun_sequence|gi|510917929|ref|NZ_KE136969.1|	0.079	99.921	1102	1389341	1390443
Escherichia_#_coli_!_O104:H4_{_str._}_11-4404_genomic_scaffold_supercont1.1_whole_genome_shotgun_sequence|gi|423018976|ref|NZ_JH378037.1|	0.068	99.932	1102	1616681	1617783
Escherichia_#_coli_!_O104:H4_{_str._}_11-4522_genomic_scaffold_supercont1.1_whole_genome_shotgun_sequence|gi|423024121|ref|NZ_JH378029.1|	0.067	99.933	1102	1638939	1640041
Escherichia_#_coli_!_O104:H4_{_str._}_Ec11-4987_genomic_scaffold_supercont1.1_whole_genome_shotgun_sequence|gi|429928206|ref|NZ_KB021522.1|	0.068	99.932	1102	1624664	1625766
Escherichia_#_coli_!_FVEC1412_{_genomic_}_scaffold_supercont1.14_whole_genome_shotgun_sequence|gi|293404682|ref|NZ_GG749219.1|	0.073	99.927	1101	1510936	1512037
Escherichia_#_coli_!_KTE175_{_genomic_}_scaffold_acASt-supercont1.5_whole_genome_shotgun_sequence|gi|476381500|ref|NZ_KB733162.1|	0.21	99.79	1101	522089	523190
Escherichia_#_coli_!_KTE207_{_genomic_}_scaffold_acASJ-supercont1.3_whole_genome_shotgun_sequence|gi|476381530|ref|NZ_KB733196.1|	0.094	99.906	1101	1167949	1169050
Escherichia_#_coli_!_KTE211_{_genomic_}_scaffold_acASB-supercont1.5_whole_genome_shotgun_sequence|gi|476381541|ref|NZ_KB733223.1|	0.235	99.765	1101	467577	468678
Escherichia_#_coli_!_KTE216_{_genomic_}_scaffold_acEni-supercont1.10_whole_genome_shotgun_sequence|gi|476380798|ref|NZ_KB732545.1|	0.21	99.79	1101	523036	524137
Escherichia_#_coli_!_LCT-EC106_{_Scaffold2_}_whole_genome_shotgun_sequence|gi|452721484|ref|NZ_JH650817.1|	0.109	99.891	1101	1004753	1005854
Escherichia_#_coli_!_O104:H4_{_str._}_Ec11-4984_genomic_scaffold_supercont1.5_whole_genome_shotgun_sequence|gi|429914977|ref|NZ_KB021556.1|	0.112	99.888	1101	982545	983646
Escherichia_#_coli_!_O104:H4_{_str._}_Ec11-9990_genomic_scaffold_supercont1.2_whole_genome_shotgun_sequence|gi|429903938|ref|NZ_KB021579.1|	0.056	99.944	1101	1979466	1980567
Escherichia_#_coli_!_O104:H4_{_str._}_Ec12-0465_genomic_scaffold_supercont1.1_whole_genome_shotgun_sequence|gi|429948620|ref|NZ_KB021459.1|	0.043	99.957	1101	2581539	2582640
Aliivibrio_#_salmonicida_!_LFI1238_{_chromosome_}_chromosome_1_complete_sequence|gi|209693634|ref|NC_011312.1|	0.033	99.967	1100	3324065	3325165
Enterobacter_#_aerogenes_!_KCTC_{_2190_}_chromosome_complete_genome|gi|336246508|ref|NC_015663.1|	0.021	99.979	1100	5279250	5280350
Escherichia_#_coli_!_H252_{_genomic_}_scaffold_supercont2.5_whole_genome_shotgun_sequence|gi|422751119|ref|NZ_GL871896.1|	0.213	99.787	1100	515982	517082
Escherichia_#_coli_!_H263_{_genomic_}_scaffold_supercont2.6_whole_genome_shotgun_sequence|gi|422756544|ref|NZ_GL871982.1|	0.206	99.794	1100	533169	534269
Escherichia_#_coli_!_H397_{_genomic_}_scaffold_supercont1.5_whole_genome_shotgun_sequence|gi|422841287|ref|NZ_JH590475.1|	0.208	99.792	1100	528860	529960
Escherichia_#_coli_!_KTE126_{_genomic_}_scaffold_acHbt-supercont1.4_whole_genome_shotgun_sequence|gi|510927096|ref|NZ_KE137227.1|	0.152	99.848	1100	721789	722889
Escherichia_#_coli_!_KTE126_{_genomic_}_scaffold_acHbt-supercont1.5_whole_genome_shotgun_sequence|gi|510927104|ref|NZ_KE137228.1|	0.214	99.786	1100	511871	512971
Escherichia_#_coli_!_KTE127_{_genomic_}_scaffold_acHaV-supercont1.1_whole_genome_shotgun_sequence|gi|510927129|ref|NZ_KE137233.1|	0.074	99.926	1100	1481659	1482759
Escherichia_#_coli_!_KTE12_{_genomic_}_scaffold_acEnP-supercont1.8_whole_genome_shotgun_sequence|gi|476380521|ref|NZ_KB732268.1|	0.081	99.919	1100	1365347	1366447
Escherichia_#_coli_!_KTE15_{_genomic_}_scaffold_acEnL-supercont1.9_whole_genome_shotgun_sequence|gi|476380535|ref|NZ_KB732282.1|	0.178	99.822	1100	618392	619492
Escherichia_#_coli_!_KTE188_{_genomic_}_scaffold_acEol-supercont1.5_whole_genome_shotgun_sequence|gi|476380675|ref|NZ_KB732422.1|	0.107	99.893	1100	1030649	1031749
Escherichia_#_coli_!_KTE189_{_genomic_}_scaffold_acEoh-supercont1.8_whole_genome_shotgun_sequence|gi|476380691|ref|NZ_KB732438.1|	0.143	99.857	1100	766654	767754
Escherichia_#_coli_!_KTE201_{_genomic_}_scaffold_acEnH-supercont1.9_whole_genome_shotgun_sequence|gi|476380726|ref|NZ_KB732483.1|	0.17	99.83	1100	644664	645764
Escherichia_#_coli_!_KTE220_{_genomic_}_scaffold_acEvC-supercont1.3_whole_genome_shotgun_sequence|gi|476380817|ref|NZ_KB733371.1|	0.17	99.83	1100	646116	647216
Escherichia_#_coli_!_KTE230_{_genomic_}_scaffold_acEnV-supercont1.4_whole_genome_shotgun_sequence|gi|476380853|ref|NZ_KB732592.1|	0.102	99.898	1100	1078437	1079537
Escherichia_#_coli_!_KTE37_{_genomic_}_scaffold_acHaO-supercont1.12_whole_genome_shotgun_sequence|gi|510914649|ref|NZ_KE136770.1|	0.084	99.916	1100	1302424	1303524
Escherichia_#_coli_!_KTE47_{_genomic_}_scaffold_acEun-supercont1.4_whole_genome_shotgun_sequence|gi|476380909|ref|NZ_KB732635.1|	0.165	99.835	1100	663860	664960
Escherichia_#_coli_!_KTE53_{_genomic_}_scaffold_acEns-supercont1.3_whole_genome_shotgun_sequence|gi|476380958|ref|NZ_KB732684.1|	0.158	99.842	1100	693881	694981
Escherichia_#_coli_!_KTE68_{_genomic_}_scaffold_acHbp-supercont1.9_whole_genome_shotgun_sequence|gi|510919784|ref|NZ_KE137053.1|	0.087	99.913	1100	1258488	1259588
Escherichia_#_coli_!_KTE70_{_genomic_}_scaffold_acHbw-supercont1.11_whole_genome_shotgun_sequence|gi|510920109|ref|NZ_KE137073.1|	0.083	99.917	1100	1317322	1318422
Escherichia_#_coli_!_KTE98_{_genomic_}_scaffold_acHbx-supercont1.5_whole_genome_shotgun_sequence|gi|510922579|ref|NZ_KE137154.1|	0.079	99.921	1100	1387738	1388838
Escherichia_#_coli_!_LCT-EC106_{_Scaffold1_}_whole_genome_shotgun_sequence|gi|452721483|ref|NZ_JH650816.1|	0.101	99.899	1100	1085947	1087047
Haemophilus_#_aegyptius_!_ATCC_{_11116_}_genomic_scaffold_SCAFFOLD3_whole_genome_shotgun_sequence|gi|329124278|ref|NZ_GL878528.1|	0.381	99.619	1100	287672	288772
Klebsiella_#_pneumoniae_!_342_{_chromosome_}_complete_genome|gi|206575712|ref|NC_011283.1|	0.019	99.981	1100	5640139	5641239
Klebsiella_#_pneumoniae_!_NTUH-K2044_{_chromosome_}_complete_genome|gi|238892256|ref|NC_012731.1|	0.021	99.979	1100	5247420	5248520
Klebsiella_#_pneumoniae_!_subsp._{_pneumoniae_}_1084_chromosome_complete_genome|gi|402778297|ref|NC_018522.1|	0.02	99.98	1100	5385605	5386705
Klebsiella_#_pneumoniae_!_subsp._{_pneumoniae_}_HS11286_chromosome_complete_genome|gi|378976159|ref|NC_016845.1|	0.021	99.979	1100	5332842	5333942
Klebsiella_#_variicola_!_At-22_{_chromosome_}_complete_genome|gi|288932888|ref|NC_013850.1|	0.02	99.98	1100	5457405	5458505
Raoultella_#_ornithinolytica_!_B6_{_complete_}_genome|gi|481847813|ref|NC_021066.1|	0.02	99.98	1100	5397051	5398151
Salmonella_#_enterica_!_subsp._{_enterica_}_serovar_Typhimurium_str._T000240_complete_genome|gi|378982542|ref|NC_016860.1|	0.022	99.978	1100	4953714	4954814
Vibrio_#_fischeri_!_ES114_{_chromosome_}_I_complete_sequence|gi|172087630|ref|NC_006840.2|	0.038	99.962	1100	2896436	2897536
Escherichia_#_coli_!_KTE224_{_genomic_}_scaffold_acEop-supercont1.10_whole_genome_shotgun_sequence|gi|476380825|ref|NZ_KB732561.1|	0.155	99.845	1099	709242	710341
Escherichia_#_coli_!_KTE226_{_genomic_}_scaffold_acHbe-supercont1.8_whole_genome_shotgun_sequence|gi|510918195|ref|NZ_KE137002.1|	0.166	99.834	1099	660690	661789
Escherichia_#_coli_!_KTE39_{_genomic_}_scaffold_acEnU-supercont1.1_whole_genome_shotgun_sequence|gi|476380607|ref|NZ_KB732354.1|	0.15	99.85	1099	729822	730921
Escherichia_#_coli_!_KTE44_{_genomic_}_scaffold_acEod-supercont1.2_whole_genome_shotgun_sequence|gi|476380628|ref|NZ_KB732375.1|	0.048	99.952	1002	2090200	2091202
Escherichia_#_coli_!_O104:H4_{_str._}_09-7901_genomic_scaffold_supercont1.4_whole_genome_shotgun_sequence|gi|422999613|ref|NZ_JH378065.1|	0.063	99.937	1002	1588323	1589325
Escherichia_#_coli_!_O104:H4_{_str._}_Ec11-4984_genomic_scaffold_supercont1.3_whole_genome_shotgun_sequence|gi|429913413|ref|NZ_KB021554.1|	0.082	99.918	1002	1221143	1222145
Escherichia_#_coli_!_O104:H4_{_str._}_Ec11-4986_genomic_scaffold_supercont1.3_whole_genome_shotgun_sequence|gi|429924260|ref|NZ_KB021567.1|	0.082	99.918	1002	1223491	1224493
Escherichia_#_coli_!_O104:H4_{_str._}_Ec11-9450_genomic_scaffold_supercont1.2_whole_genome_shotgun_sequence|gi|429903882|ref|NZ_KB021594.1|	0.062	99.938	1002	1613085	1614087
Escherichia_#_coli_!_KTE114_{_genomic_}_scaffold_acHaN-supercont1.2_whole_genome_shotgun_sequence|gi|510899603|ref|NZ_KE136626.1|	0.023	99.977	1001	4446088	4447089
Escherichia_#_coli_!_KTE15_{_genomic_}_scaffold_acEnL-supercont1.7_whole_genome_shotgun_sequence|gi|476380533|ref|NZ_KB732280.1|	0.124	99.876	1001	806665	807666
Escherichia_#_coli_!_KTE2_{_genomic_}_scaffold_acEnJ-supercont1.8_whole_genome_shotgun_sequence|gi|476380468|ref|NZ_KB732215.1|	0.068	99.932	1001	1461213	1462214
Escherichia_#_coli_!_KTE61_{_genomic_}_scaffold_acHaS-supercont1.5_whole_genome_shotgun_sequence|gi|510918801|ref|NZ_KE137015.1|	0.07	99.93	1001	1425658	1426659
Escherichia_#_coli_!_KTE71_{_genomic_}_scaffold_acHaR-supercont1.9_whole_genome_shotgun_sequence|gi|510920669|ref|NZ_KE137107.1|	0.069	99.931	1001	1447720	1448721
Escherichia_#_coli_!_KTE77_{_genomic_}_scaffold_acEnw-supercont1.3_whole_genome_shotgun_sequence|gi|476381109|ref|NZ_KB732820.1|	0.04	99.96	1001	2507691	2508692
Escherichia_#_coli_!_KTE78_{_genomic_}_scaffold_acASA-supercont1.3_whole_genome_shotgun_sequence|gi|476381385|ref|NZ_KB733058.1|	0.068	99.932	1001	1463727	1464728
Escherichia_#_coli_!_KTE80_{_genomic_}_scaffold_acEnF-supercont1.14_whole_genome_shotgun_sequence|gi|476381120|ref|NZ_KB732831.1|	0.068	99.932	1001	1467147	1468148
Streptococcus_#_sp._!_F0442_{_genomic_}_scaffold_supercont1.1_whole_genome_shotgun_sequence|gi|448879147|ref|NZ_KB373314.1|	0.075	99.925	1001	1337624	1338625
Aeromonas_#_hydrophila_!_subsp._{_hydrophila_}_ATCC_7966_chromosome_complete_genome|gi|117617447|ref|NC_008570.1|	0.021	99.979	1000	4743448	4744448
Aeromonas_#_veronii_!_B565_{_chromosome_}_complete_genome|gi|330827700|ref|NC_015424.1|	0.022	99.978	1000	4550783	4551783
Citrobacter_#_rodentium_!_ICC168_{_chromosome_}_complete_genome|gi|283783779|ref|NC_013716.1|	0.019	99.981	1000	5345659	5346659
Enterobacter_#_cloacae_!_EcWSU1_{_chromosome_}_complete_genome|gi|365968300|ref|NC_016514.1|	0.021	99.979	1000	4733438	4734438
Enterobacter_#_cloacae_!_SCF1_{_chromosome_}_complete_genome|gi|311277332|ref|NC_014618.1|	0.021	99.979	1000	4813049	4814049
Enterobacter_#_cloacae_!_subsp._{_dissolvens_}_SDM_chromosome_complete_genome|gi|392976867|ref|NC_018079.1|	0.02	99.98	1000	4967248	4968248
Escherichia_#_coli_!_H252_{_genomic_}_scaffold_supercont2.3_whole_genome_shotgun_sequence|gi|422749625|ref|NZ_GL871894.1|	0.122	99.878	1000	818385	819385
Escherichia_#_coli_!_H263_{_genomic_}_scaffold_supercont2.2_whole_genome_shotgun_sequence|gi|422753785|ref|NZ_GL871978.1|	0.109	99.891	1000	914716	915716
Escherichia_#_coli_!_H397_{_genomic_}_scaffold_supercont1.4_whole_genome_shotgun_sequence|gi|422840556|ref|NZ_JH590474.1|	0.13	99.87	1000	766141	767141
Escherichia_#_coli_!_KTE132_{_genomic_}_scaffold_acHaT-supercont1.5_whole_genome_shotgun_sequence|gi|510927553|ref|NZ_KE137271.1|	0.072	99.928	1000	1390702	1391702
Escherichia_#_coli_!_KTE146_{_genomic_}_scaffold_acASl-supercont1.2_whole_genome_shotgun_sequence|gi|476381450|ref|NZ_KB733122.1|	0.032	99.968	1000	3145133	3146133
Escherichia_#_coli_!_KTE171_{_genomic_}_scaffold_acEnC-supercont1.1_whole_genome_shotgun_sequence|gi|476381282|ref|NZ_KB732958.1|	0.046	99.954	1000	2178834	2179834
Escherichia_#_coli_!_KTE185_{_genomic_}_scaffold_acHaP-supercont1.5_whole_genome_shotgun_sequence|gi|510916281|ref|NZ_KE136871.1|	0.228	99.772	1000	437466	438466
Escherichia_#_coli_!_KTE188_{_genomic_}_scaffold_acEol-supercont1.1_whole_genome_shotgun_sequence|gi|476380670|ref|NZ_KB732417.1|	0.188	99.812	1000	531226	532226
Escherichia_#_coli_!_KTE189_{_genomic_}_scaffold_acEoh-supercont1.9_whole_genome_shotgun_sequence|gi|476380692|ref|NZ_KB732439.1|	0.181	99.819	1000	552185	553185
Escherichia_#_coli_!_KTE192_{_genomic_}_scaffold_acATu-supercont1.3_whole_genome_shotgun_sequence|gi|476381474|ref|NZ_KB733146.1|	0.136	99.864	1000	732533	733533
Escherichia_#_coli_!_KTE1_{_genomic_}_scaffold_acHbz-supercont1.4_whole_genome_shotgun_sequence|gi|510897792|ref|NZ_KE136571.1|	0.087	99.913	1000	1152651	1153651
Escherichia_#_coli_!_KTE201_{_genomic_}_scaffold_acEnH-supercont1.10_whole_genome_shotgun_sequence|gi|476380715|ref|NZ_KB732472.1|	0.126	99.874	1000	793519	794519
Escherichia_#_coli_!_KTE20_{_genomic_}_scaffold_acHbG-supercont1.10_whole_genome_shotgun_sequence|gi|510912669|ref|NZ_KE136678.1|	0.107	99.893	1000	937765	938765
Escherichia_#_coli_!_KTE216_{_genomic_}_scaffold_acEni-supercont1.3_whole_genome_shotgun_sequence|gi|476380806|ref|NZ_KB732553.1|	0.104	99.896	1000	956729	957729
Escherichia_#_coli_!_KTE221_{_genomic_}_scaffold_acHaL-supercont1.4_whole_genome_shotgun_sequence|gi|510917904|ref|NZ_KE136966.1|	0.08	99.92	1000	1243929	1244929
Escherichia_#_coli_!_KTE230_{_genomic_}_scaffold_acEnV-supercont1.1_whole_genome_shotgun_sequence|gi|476380844|ref|NZ_KB732583.1|	0.19	99.81	1000	524244	525244
Escherichia_#_coli_!_KTE231_{_genomic_}_scaffold_acHbc-supercont1.9_whole_genome_shotgun_sequence|gi|510902909|ref|NZ_KE136644.1|	0.143	99.857	1000	697439	698439
Escherichia_#_coli_!_KTE237_{_genomic_}_scaffold_acEoe-supercont1.1_whole_genome_shotgun_sequence|gi|476380894|ref|NZ_KB733378.1|	0.096	99.904	1000	1035854	1036854
Escherichia_#_coli_!_KTE37_{_genomic_}_scaffold_acHaO-supercont1.9_whole_genome_shotgun_sequence|gi|510914972|ref|NZ_KE136791.1|	0.096	99.904	1000	1041621	1042621
Escherichia_#_coli_!_KTE38_{_genomic_}_scaffold_acHbA-supercont1.3_whole_genome_shotgun_sequence|gi|510915065|ref|NZ_KE136812.1|	0.112	99.888	1000	888619	889619
Escherichia_#_coli_!_KTE38_{_genomic_}_scaffold_acHbA-supercont1.8_whole_genome_shotgun_sequence|gi|510915123|ref|NZ_KE136817.1|	0.092	99.908	1000	1084326	1085326
Escherichia_#_coli_!_KTE47_{_genomic_}_scaffold_acEun-supercont1.6_whole_genome_shotgun_sequence|gi|476380911|ref|NZ_KB732637.1|	0.159	99.841	1000	629820	630820
Escherichia_#_coli_!_KTE5_{_genomic_}_scaffold_acEom-supercont1.3_whole_genome_shotgun_sequence|gi|476380483|ref|NZ_KB732230.1|	0.163	99.837	1000	611191	612191
Escherichia_#_coli_!_KTE60_{_genomic_}_scaffold_acEuT-supercont1.11_whole_genome_shotgun_sequence|gi|476381001|ref|NZ_KB732720.1|	0.139	99.861	1000	716249	717249
Escherichia_#_coli_!_KTE62_{_genomic_}_scaffold_acEnt-supercont1.3_whole_genome_shotgun_sequence|gi|476381023|ref|NZ_KB732749.1|	0.163	99.837	1000	611014	612014
Escherichia_#_coli_!_KTE70_{_genomic_}_scaffold_acHbw-supercont1.10_whole_genome_shotgun_sequence|gi|510920103|ref|NZ_KE137072.1|	0.106	99.894	1000	942861	943861
Escherichia_#_coli_!_KTE7_{_genomic_}_scaffold_acHaM-supercont1.2_whole_genome_shotgun_sequence|gi|510898030|ref|NZ_KE136587.1|	0.161	99.839	1000	619596	620596
Escherichia_#_coli_!_KTE87_{_genomic_}_scaffold_acEvx-supercont1.4_whole_genome_shotgun_sequence|gi|476381187|ref|NZ_KB732882.1|	0.156	99.844	1000	641732	642732
Escherichia_#_coli_!_KTE8_{_genomic_}_scaffold_acASZ-supercont1.6_whole_genome_shotgun_sequence|gi|476381302|ref|NZ_KB732987.1|	0.122	99.878	1000	821284	822284
Escherichia_#_coli_!_O104:H4_{_str._}_09-7901_genomic_scaffold_supercont1.2_whole_genome_shotgun_sequence|gi|422997572|ref|NZ_JH378063.1|	0.047	99.953	1000	2140471	2141471
Escherichia_#_coli_!_O104:H4_{_str._}_11-4404_genomic_scaffold_supercont1.7_whole_genome_shotgun_sequence|gi|423021847|ref|NZ_JH378043.1|	0.045	99.955	1000	2211925	2212925
Escherichia_#_coli_!_O104:H4_{_str._}_11-4522_genomic_scaffold_supercont1.5_whole_genome_shotgun_sequence|gi|423026996|ref|NZ_JH378033.1|	0.045	99.955	1000	2198922	2199922
Escherichia_#_coli_!_O104:H4_{_str._}_11-4632_C3_genomic_scaffold_supercont1.5_whole_genome_shotgun_sequence|gi|423047512|ref|NZ_JH378000.1|	0.046	99.954	1000	2193675	2194675
Klebsiella_#_oxytoca_!_E718_{_chromosome_}_complete_genome|gi|397655102|ref|NC_018106.1|	0.016	99.984	1000	6096032	6097032
Klebsiella_#_pneumoniae_!_subsp._{_pneumoniae_}_MGH_78578_chromosome_complete_genome|gi|152968582|ref|NC_009648.1|	0.019	99.981	1000	5314120	5315120
Psychromonas_#_ingrahamii_!_37_{_chromosome_}_complete_genome|gi|119943794|ref|NC_008709.1|	0.022	99.978	1000	4558598	4559598
Psychromonas_#_sp._!_CNPT3_{_complete_}_genome|gi|470478036|ref|NC_020802.1|	0.033	99.967	1000	3051410	3052410
Salmonella_#_enterica_!_subsp._{_arizonae_}_serovar_62:z4z23:-_str._RSK2980_chromosome_complete_genome|gi|161501984|ref|NC_010067.1|	0.022	99.978	1000	4599800	4600800
Salmonella_#_enterica_!_subsp._{_enterica_}_serovar_Agona_str._SL483_chromosome_complete_genome|gi|197247352|ref|NC_011149.1|	0.021	99.979	1000	4797660	4798660
Salmonella_#_enterica_!_subsp._{_enterica_}_serovar_Choleraesuis_str._SC-B67_chromosome_complete_genome|gi|62178570|ref|NC_006905.1|	0.021	99.979	1000	4754700	4755700
Salmonella_#_enterica_!_subsp._{_enterica_}_serovar_Dublin_str._CT_02021853_chromosome_complete_genome|gi|198241740|ref|NC_011205.1|	0.021	99.979	1000	4841908	4842908
Salmonella_#_enterica_!_subsp._{_enterica_}_serovar_Enteritidis_str._P125109_chromosome_complete_genome|gi|207855516|ref|NC_011294.1|	0.021	99.979	1000	4684848	4685848
Salmonella_#_enterica_!_subsp._{_enterica_}_serovar_Gallinarum/pullorum_str._RKS5078_chromosome_complete_genome|gi|378953804|ref|NC_016831.1|	0.022	99.978	1000	4636962	4637962
Salmonella_#_enterica_!_subsp._{_enterica_}_serovar_Gallinarum_str._287/91_chromosome_complete_genome|gi|205351346|ref|NC_011274.1|	0.021	99.979	1000	4657697	4658697
Salmonella_#_enterica_!_subsp._{_enterica_}_serovar_Heidelberg_str._SL476_chromosome_complete_genome|gi|194447306|ref|NC_011083.1|	0.02	99.98	1000	4887768	4888768
Salmonella_#_enterica_!_subsp._{_enterica_}_serovar_Javiana_str._CFSAN001992_complete_genome|gi|452119554|ref|NC_020307.1|	0.022	99.978	1000	4633161	4634161
Salmonella_#_enterica_!_subsp._{_enterica_}_serovar_Newport_str._SL254_chromosome_complete_genome|gi|194442203|ref|NC_011080.1|	0.021	99.979	1000	4826641	4827641
Salmonella_#_enterica_!_subsp._{_enterica_}_serovar_Paratyphi_A_str._AKU_12601_chromosome_complete_genome|gi|197361212|ref|NC_011147.1|	0.022	99.978	1000	4580797	4581797
Salmonella_#_enterica_!_subsp._{_enterica_}_serovar_Paratyphi_B_str._SPB7_chromosome_complete_genome|gi|161612313|ref|NC_010102.1|	0.021	99.979	1000	4857887	4858887
Salmonella_#_enterica_!_subsp._{_enterica_}_serovar_Paratyphi_C_strain_RKS4594_chromosome_complete_genome|gi|224581838|ref|NC_012125.1|	0.021	99.979	1000	4832080	4833080
Salmonella_#_enterica_!_subsp._{_enterica_}_serovar_Schwarzengrund_str._CVM19633_chromosome_complete_genome|gi|194733902|ref|NC_011094.1|	0.021	99.979	1000	4708075	4709075
Salmonella_#_enterica_!_subsp._{_enterica_}_serovar_Typhi_str._CT18_chromosome_complete_genome|gi|16758993|ref|NC_003198.1|	0.021	99.979	1000	4808037	4809037
Salmonella_#_enterica_!_subsp._{_enterica_}_serovar_Typhi_str._P-stx-12_chromosome_complete_genome|gi|378958130|ref|NC_016832.1|	0.021	99.979	1000	4767352	4768352
Salmonella_#_enterica_!_subsp._{_enterica_}_serovar_Typhi_str._Ty21a_complete_genome|gi|488652559|ref|NC_021176.1|	0.021	99.979	1000	4790958	4791958
Salmonella_#_enterica_!_subsp._{_enterica_}_serovar_Typhi_str._Ty2_chromosome_complete_genome|gi|29140543|ref|NC_004631.1|	0.021	99.979	1000	4790961	4791961
Salmonella_#_enterica_!_subsp._{_enterica_}_serovar_Typhimurium_str._14028S_chromosome_complete_genome|gi|378448274|ref|NC_016856.1|	0.021	99.979	1000	4869265	4870265
Salmonella_#_enterica_!_subsp._{_enterica_}_serovar_Typhimurium_str._D23580|gi|378443454|ref|NC_016854.1|	0.02	99.98	1000	4878400	4879400
Salmonella_#_enterica_!_subsp._{_enterica_}_serovar_Typhimurium_str._LT2_chromosome_complete_genome|gi|16763390|ref|NC_003197.1|	0.021	99.979	1000	4856432	4857432
Salmonella_#_enterica_!_subsp._{_enterica_}_serovar_Typhimurium_str._SL1344_complete_genome|gi|378697983|ref|NC_016810.1|	0.021	99.979	1000	4877012	4878012
Salmonella_#_enterica_!_subsp._{_enterica_}_serovar_Typhimurium_str._ST4/74_chromosome_complete_genome|gi|379699217|ref|NC_016857.1|	0.021	99.979	1000	4877013	4878013
Salmonella_#_enterica_!_subsp._{_enterica_}_serovar_Typhimurium_str._U288_complete_genome|gi|482902549|ref|NC_021151.1|	0.021	99.979	1000	4851606	4852606
Salmonella_#_enterica_!_subsp._{_enterica_}_serovar_Typhimurium_str._UK-1_chromosome_complete_genome|gi|378987404|ref|NC_016863.1|	0.021	99.979	1000	4816868	4817868
Shewanella_#_baltica_!_BA175_{_chromosome_}_complete_genome|gi|386322495|ref|NC_017571.1|	0.02	99.98	1000	5065051	5066051
Shewanella_#_baltica_!_OS117_{_chromosome_}_complete_genome|gi|386338936|ref|NC_017579.1|	0.019	99.981	1000	5241964	5242964
Shewanella_#_baltica_!_OS155_{_chromosome_}_complete_genome|gi|126172257|ref|NC_009052.1|	0.02	99.98	1000	5126376	5127376
Shewanella_#_baltica_!_OS185_{_chromosome_}_complete_genome|gi|152998555|ref|NC_009665.1|	0.019	99.981	1000	5228686	5229686
Shewanella_#_baltica_!_OS195_{_chromosome_}_complete_genome|gi|160873126|ref|NC_009997.1|	0.019	99.981	1000	5346283	5347283
Shewanella_#_baltica_!_OS223_{_chromosome_}_complete_genome|gi|217971216|ref|NC_011663.1|	0.019	99.981	1000	5144902	5145902
Shewanella_#_baltica_!_OS678_{_chromosome_}_complete_genome|gi|378706362|ref|NC_016901.1|	0.019	99.981	1000	5287069	5288069
Streptococcus_#_salivarius_!_CCHSS3_{_complete_}_genome|gi|340397867|ref|NC_015760.1|	0.045	99.955	1000	2216184	2217184
Streptococcus_#_sp._!_F0442_{_genomic_}_scaffold_supercont1.2_whole_genome_shotgun_sequence|gi|448879148|ref|NZ_KB373315.1|	0.199	99.801	1000	502242	503242
Vibrio_#_parahaemolyticus_!_BB22OP_{_chromosome_}_1_complete_sequence|gi|433656322|ref|NC_019955.1|	0.03	99.97	1000	3296305	3297305
Vibrio_#_parahaemolyticus_!_RIMD_{_2210633_}_chromosome_1_complete_sequence|gi|28896774|ref|NC_004603.1|	0.03	99.97	1000	3287558	3288558
Vibrio_#_sp._!_Ex25_{_chromosome_}_1_complete_sequence|gi|262392383|ref|NC_013456.1|	0.031	99.969	1000	3258580	3259580
Escherichia_#_coli_!_KTE188_{_genomic_}_scaffold_acEol-supercont1.7_whole_genome_shotgun_sequence|gi|476380677|ref|NZ_KB732424.1|	0.224	99.776	999	445725	446724
Escherichia_#_coli_!_KTE53_{_genomic_}_scaffold_acEns-supercont1.9_whole_genome_shotgun_sequence|gi|476380964|ref|NZ_KB732690.1|	0.178	99.822	999	561138	562137
Escherichia_#_coli_!_KTE57_{_genomic_}_scaffold_acEob-supercont1.1_whole_genome_shotgun_sequence|gi|476380980|ref|NZ_KB732706.1|	0.154	99.846	999	648538	649537
Escherichia_#_coli_!_KTE60_{_genomic_}_scaffold_acEuT-supercont1.12_whole_genome_shotgun_sequence|gi|476381002|ref|NZ_KB732721.1|	0.152	99.848	999	658045	659044
Escherichia_#_coli_!_LCT-EC106_{_Scaffold4_}_whole_genome_shotgun_sequence|gi|452721486|ref|NZ_JH650819.1|	0.133	99.867	999	750398	751397
Streptococcus_#_agalactiae_!_09mas018883_{_complete_}_genome|gi|512538239|ref|NC_021485.1|	0.047	99.953	997	2137697	2138694
Streptococcus_#_agalactiae_!_2603V/R_{_chromosome_}_complete_genome|gi|22536185|ref|NC_004116.1|	0.046	99.954	997	2159270	2160267
Streptococcus_#_agalactiae_!_A909_{_chromosome_}_complete_genome|gi|76786714|ref|NC_007432.1|	0.047	99.953	997	2126842	2127839
Streptococcus_#_agalactiae_!_ILRI112_{_complete_}_genome|gi|512697424|ref|NC_021507.1|	0.049	99.951	997	2028201	2029198
Streptococcus_#_pneumoniae_!_G54_{_chromosome_}_complete_genome|gi|194396645|ref|NC_011072.1|	0.045	99.955	944	2078009	2078953
Escherichia_#_coli_!_O104:H4_{_str._}_ON2011_scaffold00001_whole_genome_shotgun_sequence|gi|452719837|ref|NZ_JH648166.1|	0.045	99.955	902	1992070	1992972
Escherichia_#_coli_!_B354_{_genomic_}_scaffold_supercont1.3_whole_genome_shotgun_sequence|gi|293409074|ref|NZ_GG749328.1|	0.044	99.956	901	2044073	2044974
Escherichia_#_coli_!_KTE10_{_genomic_}_scaffold_acEvd-supercont1.4_whole_genome_shotgun_sequence|gi|476380493|ref|NZ_KB732240.1|	0.071	99.929	901	1260225	1261126
Escherichia_#_coli_!_KTE156_{_genomic_}_scaffold_acEuf-supercont1.4_whole_genome_shotgun_sequence|gi|476381253|ref|NZ_KB733422.1|	0.072	99.928	901	1257878	1258779
Escherichia_#_coli_!_KTE192_{_genomic_}_scaffold_acATu-supercont1.4_whole_genome_shotgun_sequence|gi|476381475|ref|NZ_KB733147.1|	0.163	99.837	901	550617	551518
Escherichia_#_coli_!_KTE199_{_genomic_}_scaffold_acHaJ-supercont1.3_whole_genome_shotgun_sequence|gi|510917714|ref|NZ_KE136934.1|	0.069	99.931	901	1304770	1305671
Escherichia_#_coli_!_KTE214_{_genomic_}_scaffold_acEnK-supercont1.4_whole_genome_shotgun_sequence|gi|476380793|ref|NZ_KB732540.1|	0.093	99.907	901	967239	968140
Escherichia_#_coli_!_KTE41_{_genomic_}_scaffold_acHba-supercont1.8_whole_genome_shotgun_sequence|gi|510916064|ref|NZ_KE136843.1|	0.118	99.882	901	759627	760528
Escherichia_#_coli_!_KTE73_{_genomic_}_scaffold_acHaQ-supercont1.9_whole_genome_shotgun_sequence|gi|510921552|ref|NZ_KE137120.1|	0.047	99.953	901	1919114	1920015
Escherichia_#_coli_!_KTE78_{_genomic_}_scaffold_acASA-supercont1.2_whole_genome_shotgun_sequence|gi|476381384|ref|NZ_KB733057.1|	0.034	99.966	901	2620259	2621160
Escherichia_#_coli_!_M605_{_genomic_}_scaffold_supercont1.27_whole_genome_shotgun_sequence|gi|331649075|ref|NZ_GL883918.1|	0.178	99.822	901	504976	505877
Escherichia_#_coli_!_O104:H4_{_str._}_11-3677_genomic_scaffold_supercont1.5_whole_genome_shotgun_sequence|gi|423010150|ref|NZ_JH378052.1|	0.072	99.928	901	1242484	1243385
Escherichia_#_coli_!_O104:H4_{_str._}_11-4632_C3_genomic_scaffold_supercont1.2_whole_genome_shotgun_sequence|gi|423045042|ref|NZ_JH377997.1|	0.072	99.928	901	1245915	1246816
Escherichia_#_coli_!_O104:H4_{_str._}_11-4632_C4_genomic_scaffold_supercont1.2_whole_genome_shotgun_sequence|gi|423053578|ref|NZ_JH377990.1|	0.072	99.928	901	1249517	1250418
Escherichia_#_coli_!_O104:H4_{_str._}_C227-11_genomic_scaffold_supercont1.4_whole_genome_shotgun_sequence|gi|422987943|ref|NZ_JH378088.1|	0.072	99.928	901	1248606	1249507
Escherichia_#_coli_!_O104:H4_{_str._}_Ec11-6006_genomic_scaffold_supercont1.9_whole_genome_shotgun_sequence|gi|429946478|ref|NZ_KB021476.1|	0.044	99.956	901	2033780	2034681
Escherichia_#_coli_!_O104:H4_{_str._}_Ec11-9941_genomic_scaffold_supercont6.3_whole_genome_shotgun_sequence|gi|429907941|ref|NZ_KB021509.1|	0.072	99.928	901	1253969	1254870
Escherichia_#_coli_!_O104:H4_{_str._}_Ec12-0465_genomic_scaffold_supercont1.3_whole_genome_shotgun_sequence|gi|429951087|ref|NZ_KB021461.1|	0.073	99.927	901	1229680	1230581
Escherichia_#_coli_!_O104:H4_{_str._}_Ec12-0466_genomic_scaffold_supercont1.7_whole_genome_shotgun_sequence|gi|429954416|ref|NZ_KB021452.1|	0.073	99.927	901	1241093	1241994
Escherichia_#_sp._!_1_1_43_{_genomic_}_scaffold_supercont2.23_whole_genome_shotgun_sequence|gi|406351888|ref|NZ_JH815275.1|	0.271	99.729	901	331373	332274
Aeromonas_#_salmonicida_!_subsp._{_salmonicida_}_A449_complete_genome|gi|145297124|ref|NC_009348.1|	0.019	99.981	900	4701502	4702402
Colwellia_#_psychrerythraea_!_34H_{_chromosome_}_complete_genome|gi|71277742|ref|NC_003910.7|	0.017	99.983	900	5372280	5373180
Enterobacter_#_asburiae_!_LF7a_{_chromosome_}_complete_genome|gi|345297184|ref|NC_015968.1|	0.019	99.981	900	4811933	4812833
Enterobacter_#_cloacae_!_subsp._{_cloacae_}_ATCC_13047_chromosome_complete_genome|gi|296100371|ref|NC_014121.1|	0.017	99.983	900	5313681	5314581
Enterobacter_#_cloacae_!_subsp._{_cloacae_}_ENHKU01_chromosome_complete_genome|gi|401761514|ref|NC_018405.1|	0.019	99.981	900	4725682	4726582
Enterobacter_#_sp._!_638_{_complete_}_genome|gi|146309667|ref|NC_009436.1|	0.02	99.98	900	4517812	4518712
Escherichia_#_albertii_!_TW07627_{_scf_1109867046288_}_genomic_scaffold_whole_genome_shotgun_sequence|gi|223666261|ref|NZ_CH991859.1|	0.019	99.981	900	4670183	4671083
Escherichia_#_blattae_!_DSM_{_4481_}_chromosome_complete_genome|gi|387887350|ref|NC_017910.1|	0.022	99.978	900	4157825	4158725
Escherichia_#_coli_!_H263_{_genomic_}_scaffold_supercont2.4_whole_genome_shotgun_sequence|gi|422755404|ref|NZ_GL871980.1|	0.142	99.858	900	635141	636041
Escherichia_#_coli_!_H263_{_genomic_}_scaffold_supercont2.5_whole_genome_shotgun_sequence|gi|422755969|ref|NZ_GL871981.1|	0.149	99.851	900	604129	605029
Escherichia_#_coli_!_H299_{_genomic_}_scaffold_supercont1.45_whole_genome_shotgun_sequence|gi|331683585|ref|NZ_GL884534.1|	0.123	99.877	900	732229	733129
Escherichia_#_coli_!_KTE167_{_genomic_}_scaffold_acwoV-supercont1.10_whole_genome_shotgun_sequence|gi|476381967|ref|NZ_KB731642.1|	0.277	99.723	900	323631	324531
Escherichia_#_coli_!_KTE204_{_genomic_}_scaffold_acEvh-supercont1.6_whole_genome_shotgun_sequence|gi|476380733|ref|NZ_KB732467.1|	0.096	99.904	900	937422	938322
Escherichia_#_coli_!_KTE206_{_genomic_}_scaffold_acEvl-supercont1.5_whole_genome_shotgun_sequence|gi|476380750|ref|NZ_KB732497.1|	0.172	99.828	900	522680	523580
Escherichia_#_coli_!_KTE226_{_genomic_}_scaffold_acHbe-supercont1.5_whole_genome_shotgun_sequence|gi|510918191|ref|NZ_KE136999.1|	0.14	99.86	900	642774	643674
Escherichia_#_coli_!_KTE24_{_genomic_}_scaffold_acHbl-supercont1.7_whole_genome_shotgun_sequence|gi|510913634|ref|NZ_KE136712.1|	0.072	99.928	900	1248059	1248959
Escherichia_#_coli_!_KTE47_{_genomic_}_scaffold_acEun-supercont1.5_whole_genome_shotgun_sequence|gi|476380910|ref|NZ_KB732636.1|	0.116	99.884	900	773653	774553
Escherichia_#_coli_!_KTE5_{_genomic_}_scaffold_acEom-supercont1.1_whole_genome_shotgun_sequence|gi|476380480|ref|NZ_KB732227.1|	0.248	99.752	900	362475	363375
Escherichia_#_coli_!_KTE60_{_genomic_}_scaffold_acEuT-supercont1.10_whole_genome_shotgun_sequence|gi|476381000|ref|NZ_KB732719.1|	0.141	99.859	900	636180	637080
Escherichia_#_coli_!_KTE62_{_genomic_}_scaffold_acEnt-supercont1.2_whole_genome_shotgun_sequence|gi|476381022|ref|NZ_KB732748.1|	0.237	99.763	900	379530	380430
Escherichia_#_coli_!_KTE72_{_genomic_}_scaffold_acEog-supercont1.6_whole_genome_shotgun_sequence|gi|476381060|ref|NZ_KB733399.1|	0.117	99.883	900	768719	769619
Escherichia_#_coli_!_KTE74_{_genomic_}_scaffold_acHaI-supercont1.4_whole_genome_shotgun_sequence|gi|510921588|ref|NZ_KE137129.1|	0.125	99.875	900	719694	720594
Escherichia_#_coli_!_KTE86_{_genomic_}_scaffold_acEnW-supercont1.6_whole_genome_shotgun_sequence|gi|476381178|ref|NZ_KB732873.1|	0.104	99.896	900	865222	866122
Escherichia_#_coli_!_KTE89_{_genomic_}_scaffold_acHbF-supercont1.8_whole_genome_shotgun_sequence|gi|510921676|ref|NZ_KE137144.1|	0.238	99.762	900	377321	378221
Escherichia_#_coli_!_KTE9_{_genomic_}_scaffold_acASr-supercont1.1_whole_genome_shotgun_sequence|gi|476381306|ref|NZ_KB732995.1|	0.04	99.96	900	2261298	2262198
Escherichia_#_coli_!_LCT-EC59_{_Scaffold004_}_whole_genome_shotgun_sequence|gi|480979591|ref|NZ_KB000004.1|	0.179	99.821	900	501556	502456
Escherichia_#_coli_!_M919_{_genomic_}_scaffold_supercont2.1_whole_genome_shotgun_sequence|gi|422815473|ref|NZ_JH659569.1|	0.066	99.934	900	1372428	1373328
Escherichia_#_coli_!_O104:H4_{_str._}_Ec11-4987_genomic_scaffold_supercont1.9_whole_genome_shotgun_sequence|gi|429932054|ref|NZ_KB021530.1|	0.081	99.919	900	1116140	1117040
Escherichia_#_coli_!_SWW33_{_genomic_}_scaffold_acLZF-supercont1.5_whole_genome_shotgun_sequence|gi|487680571|ref|NZ_KB822528.1|	0.251	99.749	900	357864	358764
Kitasatospora_#_setae_!_KM-6054_{_complete_}_genome|gi|357386972|ref|NC_016109.1|	0.01	99.99	900	8782378	8783278
Pseudoalteromonas_#_haloplanktis_!_TAC125_{_chromosome_}_I_complete_sequence|gi|77358982|ref|NC_007481.1|	0.028	99.972	900	3214044	3214944
Shewanella_#_frigidimarina_!_NCIMB_{_400_}_chromosome_complete_genome|gi|114561188|ref|NC_008345.1|	0.019	99.981	900	4844357	4845257
Shewanella_#_oneidensis_!_MR-1_{_chromosome_}_complete_genome|gi|414561716|ref|NC_004347.2|	0.018	99.982	900	4968911	4969811
Shewanella_#_sp._!_ANA-3_{_chromosome_}_1_complete_sequence|gi|117918459|ref|NC_008577.1|	0.018	99.982	900	4971304	4972204
Shewanella_#_sp._!_MR-4_{_chromosome_}_complete_genome|gi|113968346|ref|NC_008321.1|	0.019	99.981	900	4705387	4706287
Shewanella_#_sp._!_MR-7_{_chromosome_}_complete_genome|gi|114045513|ref|NC_008322.1|	0.019	99.981	900	4791710	4792610
Vibrio_#_fischeri_!_MJ11_{_chromosome_}_I_complete_sequence|gi|197333880|ref|NC_011184.1|	0.031	99.969	900	2904129	2905029
Escherichia_#_coli_!_83972_{_genomic_}_scaffold_SCAFFOLD7_whole_genome_shotgun_sequence|gi|237754946|ref|NZ_GG669101.1|	0.165	99.835	899	545210	546109
Escherichia_#_coli_!_AB42410445-isolate1_{_genomic_}_scaffold_Contig144_whole_genome_shotgun_sequence|gi|522821680|ref|NZ_KE375519.1|	0.161	99.839	899	557021	557920
Escherichia_#_coli_!_AB42602061-isolate1_{_genomic_}_scaffold_Contig162_whole_genome_shotgun_sequence|gi|522817815|ref|NZ_KE375462.1|	0.157	99.843	899	571919	572818
Escherichia_#_coli_!_KTE223_{_genomic_}_scaffold_acATt-supercont1.1_whole_genome_shotgun_sequence|gi|476381567|ref|NZ_KB733348.1|	0.135	99.865	899	664188	665087
Escherichia_#_coli_!_MS_{_153-1_}_genomic_scaffold_Scfld581_whole_genome_shotgun_sequence|gi|422365428|ref|NZ_GG773176.1|	0.337	99.663	899	265736	266635
Escherichia_#_coli_!_MS_{_185-1_}_genomic_scaffold_Scfld952_whole_genome_shotgun_sequence|gi|301051593|ref|NZ_GG774265.1|	0.29	99.71	899	309077	309976
Streptococcus_#_agalactiae_!_2-22_{_complete_}_genome|gi|494702401|ref|NC_021195.1|	0.049	99.951	897	1837970	1838867
Streptococcus_#_agalactiae_!_ILRI005_{_complete_}_genome|gi|512543719|ref|NC_021486.1|	0.043	99.957	897	2108862	2109759
Streptococcus_#_pneumoniae_!_AP200_{_chromosome_}_complete_genome|gi|307066636|ref|NC_014494.1|	0.04	99.96	844	2129736	2130580
Streptococcus_#_pneumoniae_!_Taiwan19F-14_{_chromosome_}_complete_genome|gi|225860012|ref|NC_012469.1|	0.04	99.96	844	2111304	2112148
Streptococcus_#_infantarius_!_subsp._{_infantarius_}_CJ18_chromosome_complete_genome|gi|379704392|ref|NC_016826.1|	0.041	99.959	806	1987614	1988420
Streptococcus_#_gordonii_!_str._{_Challis_}_substr._CH1_chromosome_complete_genome|gi|157149651|ref|NC_009785.1|	0.037	99.963	804	2195858	2196662
Streptococcus_#_pneumoniae_!_670-6B_{_chromosome_}_complete_genome|gi|307126151|ref|NC_014498.1|	0.036	99.964	804	2239241	2240045
Streptococcus_#_pneumoniae_!_ATCC_{_700669_}_complete_genome|gi|221230948|ref|NC_011900.1|	0.036	99.964	804	2220511	2221315
Streptococcus_#_pneumoniae_!_CGSP14_{_chromosome_}_complete_genome|gi|182682970|ref|NC_010582.1|	0.036	99.964	804	2208394	2209198
Streptococcus_#_pneumoniae_!_JJA_{_complete_}_genome|gi|225853611|ref|NC_012466.1|	0.038	99.962	804	2119430	2120234
Streptococcus_#_pneumoniae_!_R6_{_complete_}_genome|gi|15902044|ref|NC_003098.1|	0.039	99.961	804	2037811	2038615
Streptococcus_#_pneumoniae_!_SPN034156_{_draft_}_genome|gi|480532168|ref|NC_021006.1|	0.04	99.96	804	2023672	2024476
Streptococcus_#_pneumoniae_!_SPN034183_{_draft_}_genome|gi|480535788|ref|NC_021028.1|	0.039	99.961	804	2036450	2037254
Streptococcus_#_pneumoniae_!_SPN994038_{_draft_}_genome|gi|480533968|ref|NC_021026.1|	0.04	99.96	804	2025435	2026239
Streptococcus_#_pneumoniae_!_SPN994039_{_draft_}_genome|gi|480530348|ref|NC_021005.1|	0.04	99.96	804	2025701	2026505
Escherichia_#_coli_!_KTE34_{_genomic_}_scaffold_acHbo-supercont1.3_whole_genome_shotgun_sequence|gi|510914072|ref|NZ_KE136742.1|	0.076	99.924	802	1047721	1048523
Escherichia_#_coli_!_B185_{_genomic_}_scaffold_supercont1.10_whole_genome_shotgun_sequence|gi|293414807|ref|NZ_GG749171.1|	0.067	99.933	801	1190051	1190852
Escherichia_#_coli_!_KTE169_{_genomic_}_scaffold_acEnv-supercont1.7_whole_genome_shotgun_sequence|gi|476381279|ref|NZ_KB732979.1|	0.156	99.844	801	512134	512935
Escherichia_#_coli_!_KTE205_{_genomic_}_scaffold_acEnI-supercont1.5_whole_genome_shotgun_sequence|gi|476380741|ref|NZ_KB732488.1|	0.147	99.853	801	545046	545847
Escherichia_#_coli_!_KTE207_{_genomic_}_scaffold_acASJ-supercont1.5_whole_genome_shotgun_sequence|gi|476381532|ref|NZ_KB733198.1|	0.127	99.873	801	627683	628484
Escherichia_#_coli_!_KTE40_{_genomic_}_scaffold_acHbb-supercont1.9_whole_genome_shotgun_sequence|gi|510915671|ref|NZ_KE136835.1|	0.053	99.947	801	1505145	1505946
Escherichia_#_coli_!_KTE57_{_genomic_}_scaffold_acEob-supercont1.7_whole_genome_shotgun_sequence|gi|476380989|ref|NZ_KB732715.1|	0.153	99.847	801	522614	523415
Escherichia_#_coli_!_KTE72_{_genomic_}_scaffold_acEog-supercont1.7_whole_genome_shotgun_sequence|gi|476381061|ref|NZ_KB733400.1|	0.156	99.844	801	513606	514407
Escherichia_#_coli_!_KTE86_{_genomic_}_scaffold_acEnW-supercont1.7_whole_genome_shotgun_sequence|gi|476381179|ref|NZ_KB732874.1|	0.157	99.843	801	509804	510605
Escherichia_#_coli_!_KTE93_{_genomic_}_scaffold_acEnQ-supercont1.5_whole_genome_shotgun_sequence|gi|476381198|ref|NZ_KB732899.1|	0.127	99.873	801	630682	631483
Escherichia_#_coli_!_O104:H4_{_str._}_11-4632_C4_genomic_scaffold_supercont1.1_whole_genome_shotgun_sequence|gi|423051594|ref|NZ_JH377989.1|	0.039	99.961	801	2053483	2054284
Escherichia_#_coli_!_O104:H4_{_str._}_Ec11-4988_genomic_scaffold_supercont1.5_whole_genome_shotgun_sequence|gi|429935149|ref|NZ_KB021496.1|	0.064	99.936	801	1243248	1244049
Escherichia_#_coli_!_O104:H4_{_str._}_Ec11-5604_genomic_scaffold_supercont1.5_whole_genome_shotgun_sequence|gi|429918852|ref|NZ_KB021537.1|	0.096	99.904	801	835631	836432
Escherichia_#_coli_!_O104:H4_{_str._}_Ec11-6006_genomic_scaffold_supercont1.1_whole_genome_shotgun_sequence|gi|429943481|ref|NZ_KB021468.1|	0.093	99.907	801	857736	858537
Amycolatopsis_#_benzoatilytica_!_AK_{_16/65_}_AmybeDRAFT_scaffold1.1_whole_genome_shotgun_sequence|gi|486399859|ref|NZ_KB912942.1|	0.009	99.991	800	8703471	8704271
Edwardsiella_#_ictaluri_!_93-146_{_chromosome_}_complete_genome|gi|417358931|ref|NC_012779.2|	0.021	99.979	800	3811501	3812301
Edwardsiella_#_tarda_!_C07-087_{_complete_}_genome|gi|470461182|ref|NC_020796.1|	0.021	99.979	800	3856240	3857040
Edwardsiella_#_tarda_!_EIB202_{_chromosome_}_complete_genome|gi|269137358|ref|NC_013508.1|	0.021	99.979	800	3759663	3760463
Escherichia_#_coli_!_07798_{_genomic_}_scaffold_E07798.contig.10_whole_genome_shotgun_sequence|gi|425298408|ref|NZ_JH964309.1|	0.183	99.817	800	437403	438203
Escherichia_#_coli_!_07798_{_genomic_}_scaffold_E07798.contig.191_whole_genome_shotgun_sequence|gi|425302187|ref|NZ_JH964474.1|	0.415	99.585	800	192129	192929
Escherichia_#_coli_!_83972_{_genomic_}_scaffold_SCAFFOLD11_whole_genome_shotgun_sequence|gi|237754942|ref|NZ_GG669105.1|	0.127	99.873	800	628198	628998
Escherichia_#_coli_!_83972_{_genomic_}_scaffold_SCAFFOLD2_whole_genome_shotgun_sequence|gi|237754951|ref|NZ_GG669096.1|	0.205	99.795	800	390242	391042
Escherichia_#_coli_!_KTE130_{_genomic_}_scaffold_acHbk-supercont1.3_whole_genome_shotgun_sequence|gi|510927320|ref|NZ_KE137254.1|	0.069	99.931	800	1162277	1163077
Escherichia_#_coli_!_KTE158_{_genomic_}_scaffold_acATh-supercont1.1_whole_genome_shotgun_sequence|gi|476381464|ref|NZ_KB733136.1|	0.061	99.939	800	1306374	1307174
Escherichia_#_coli_!_KTE181_{_genomic_}_scaffold_acEnE-supercont1.9_whole_genome_shotgun_sequence|gi|476380661|ref|NZ_KB732408.1|	0.066	99.934	800	1205523	1206323
Escherichia_#_coli_!_KTE189_{_genomic_}_scaffold_acEoh-supercont1.2_whole_genome_shotgun_sequence|gi|476380685|ref|NZ_KB732432.1|	0.225	99.775	800	355398	356198
Escherichia_#_coli_!_KTE189_{_genomic_}_scaffold_acEoh-supercont1.3_whole_genome_shotgun_sequence|gi|476380686|ref|NZ_KB732433.1|	0.186	99.814	800	428473	429273
Escherichia_#_coli_!_KTE191_{_genomic_}_scaffold_acEnz-supercont1.3_whole_genome_shotgun_sequence|gi|476380698|ref|NZ_KB732445.1|	0.146	99.854	800	546066	546866
Escherichia_#_coli_!_KTE1_{_genomic_}_scaffold_acHbz-supercont1.11_whole_genome_shotgun_sequence|gi|510897721|ref|NZ_KE136564.1|	0.143	99.857	800	559495	560295
Escherichia_#_coli_!_KTE200_{_genomic_}_scaffold_acHbd-supercont1.2_whole_genome_shotgun_sequence|gi|510917761|ref|NZ_KE136942.1|	0.097	99.903	800	822091	822891
Escherichia_#_coli_!_KTE201_{_genomic_}_scaffold_acEnH-supercont1.4_whole_genome_shotgun_sequence|gi|476380721|ref|NZ_KB732478.1|	0.173	99.827	800	461348	462148
Escherichia_#_coli_!_KTE206_{_genomic_}_scaffold_acEvl-supercont1.1_whole_genome_shotgun_sequence|gi|476380746|ref|NZ_KB732493.1|	0.144	99.856	800	554023	554823
Escherichia_#_coli_!_KTE29_{_genomic_}_scaffold_acATr-supercont1.3_whole_genome_shotgun_sequence|gi|476381341|ref|NZ_KB733016.1|	0.056	99.944	800	1422093	1422893
Escherichia_#_coli_!_KTE2_{_genomic_}_scaffold_acEnJ-supercont1.2_whole_genome_shotgun_sequence|gi|476380462|ref|NZ_KB732209.1|	0.07	99.93	800	1149072	1149872
Escherichia_#_coli_!_KTE35_{_genomic_}_scaffold_acHbr-supercont1.5_whole_genome_shotgun_sequence|gi|510898879|ref|NZ_KE136617.1|	0.047	99.953	800	1715249	1716049
Escherichia_#_coli_!_KTE36_{_genomic_}_scaffold_acHbB-supercont1.9_whole_genome_shotgun_sequence|gi|510914600|ref|NZ_KE136766.1|	0.073	99.927	800	1089372	1090172
Escherichia_#_coli_!_KTE40_{_genomic_}_scaffold_acHbb-supercont1.3_whole_genome_shotgun_sequence|gi|510915414|ref|NZ_KE136829.1|	0.159	99.841	800	502290	503090
Escherichia_#_coli_!_KTE48_{_genomic_}_scaffold_acASU-supercont1.2_whole_genome_shotgun_sequence|gi|476381353|ref|NZ_KB733034.1|	0.035	99.965	800	2268398	2269198
Escherichia_#_coli_!_KTE50_{_genomic_}_scaffold_acASQ-supercont1.3_whole_genome_shotgun_sequence|gi|476381360|ref|NZ_KB733432.1|	0.075	99.925	800	1068641	1069441
Escherichia_#_coli_!_KTE66_{_genomic_}_scaffold_acEnR-supercont1.6_whole_genome_shotgun_sequence|gi|476381040|ref|NZ_KB732766.1|	0.071	99.929	800	1118385	1119185
Escherichia_#_coli_!_KTE68_{_genomic_}_scaffold_acHbp-supercont1.1_whole_genome_shotgun_sequence|gi|510919563|ref|NZ_KE137035.1|	0.072	99.928	800	1107902	1108702
Escherichia_#_coli_!_KTE74_{_genomic_}_scaffold_acHaI-supercont1.5_whole_genome_shotgun_sequence|gi|510921592|ref|NZ_KE137130.1|	0.061	99.939	800	1320880	1321680
Escherichia_#_coli_!_KTE87_{_genomic_}_scaffold_acEvx-supercont1.1_whole_genome_shotgun_sequence|gi|476381182|ref|NZ_KB732877.1|	0.116	99.884	800	687312	688112
Escherichia_#_coli_!_LCT-EC52_{_Scaffold004_}_whole_genome_shotgun_sequence|gi|481022331|ref|NZ_KB223480.1|	0.23	99.77	800	347697	348497
Escherichia_#_coli_!_MS_{_110-3_}_genomic_scaffold_Scfld311_whole_genome_shotgun_sequence|gi|422358683|ref|NZ_GG773021.1|	0.167	99.833	800	478442	479242
Escherichia_#_coli_!_MS_{_16-3_}_genomic_scaffold_Scfld244_whole_genome_shotgun_sequence|gi|422369759|ref|NZ_GG773540.1|	0.34	99.66	800	234469	235269
Escherichia_#_coli_!_MS_{_57-2_}_genomic_scaffold_Scfld47_whole_genome_shotgun_sequence|gi|422379251|ref|NZ_GG774427.1|	0.346	99.654	800	230687	231487
Escherichia_#_coli_!_O104:H4_{_str._}_11-4623_genomic_scaffold_supercont1.5_whole_genome_shotgun_sequence|gi|423032836|ref|NZ_JH378025.1|	0.054	99.946	800	1476342	1477142
Escherichia_#_coli_!_O104:H4_{_str._}_C227-11_genomic_scaffold_supercont1.6_whole_genome_shotgun_sequence|gi|422990407|ref|NZ_JH378090.1|	0.043	99.957	800	1866536	1867336
Escherichia_#_coli_!_O104:H4_{_str._}_Ec11-9450_genomic_scaffold_supercont1.8_whole_genome_shotgun_sequence|gi|429903888|ref|NZ_KB021600.1|	0.044	99.956	800	1820948	1821748
Escherichia_#_coli_!_O104:H4_{_str._}_Ec12-0466_genomic_scaffold_supercont1.10_whole_genome_shotgun_sequence|gi|429956884|ref|NZ_KB021455.1|	0.043	99.957	800	1874123	1874923
Escherichia_#_coli_!_O104:H4_{_str._}_ON2011_scaffold00002_whole_genome_shotgun_sequence|gi|452719838|ref|NZ_JH648167.1|	0.043	99.957	800	1855549	1856349
Escherichia_#_coli_!_TA143_{_genomic_}_scaffold_supercont1.2_whole_genome_shotgun_sequence|gi|331661576|ref|NZ_GL884207.1|	0.064	99.936	800	1249359	1250159
Escherichia_#_fergusonii_!_ECD227_{_chromosome_}_whole_genome_shotgun_sequence|gi|424814883|ref|NZ_CM001142.1|	0.018	99.982	800	4509064	4509864
Haemophilus_#_parainfluenzae_!_T3T1_{_complete_}_genome|gi|345428590|ref|NC_015964.1|	0.038	99.962	800	2086075	2086875
Pantoea_#_sp._!_At-9b_{_chromosome_}_complete_genome|gi|317046238|ref|NC_014837.1|	0.018	99.982	800	4367908	4368708
Pseudoalteromonas_#_sp._!_SM9913_{_chromosome_}_I_complete_sequence|gi|315125111|ref|NC_014803.1|	0.024	99.976	800	3331987	3332787
Shewanella_#_denitrificans_!_OS217_{_complete_}_genome|gi|91791369|ref|NC_007954.1|	0.018	99.982	800	4545106	4545906
Shewanella_#_loihica_!_PV-4_{_chromosome_}_complete_genome|gi|127510935|ref|NC_009092.1|	0.017	99.983	800	4601794	4602594
Shewanella_#_putrefaciens_!_200_{_chromosome_}_complete_genome|gi|386311792|ref|NC_017566.1|	0.017	99.983	800	4839451	4840251
Shewanella_#_putrefaciens_!_CN-32_{_chromosome_}_complete_genome|gi|146291111|ref|NC_009438.1|	0.017	99.983	800	4658420	4659220
Shewanella_#_sp._!_W3-18-1_{_chromosome_}_complete_genome|gi|120596833|ref|NC_008750.1|	0.017	99.983	800	4707580	4708380
Streptococcus_#_thermophilus_!_JIM_{_8232_}_complete_genome|gi|386343608|ref|NC_017581.1|	0.041	99.959	800	1929105	1929905
Streptococcus_#_thermophilus_!_LMD-9_{_complete_}_genome|gi|116626972|ref|NC_008532.1|	0.043	99.957	800	1855568	1856368
Streptococcus_#_thermophilus_!_LMG_{_18311_}_chromosome_complete_genome|gi|55820103|ref|NC_006448.1|	0.045	99.955	800	1796046	1796846
Tolumonas_#_auensis_!_DSM_{_9187_}_chromosome_complete_genome|gi|237806776|ref|NC_012691.1|	0.023	99.977	800	3470492	3471292
Vibrio_#_cholerae_!_O395_{_chromosome_}_2_complete_sequence|gi|147673035|ref|NC_009457.1|	0.026	99.974	800	3023269	3024069
Vibrio_#_cholerae_!_O395_{_chromosome_}_chromosome_I_complete_sequence|gi|227116370|ref|NC_012582.1|	0.026	99.974	800	3023278	3024078
Vibrio_#_harveyi_!_ATCC_{_BAA-1116_}_chromosome_I_complete_sequence|gi|156972381|ref|NC_009783.1|	0.021	99.979	800	3764551	3765351
Vibrio_#_sp._!_EJY3_{_chromosome_}_1_complete_sequence|gi|375264031|ref|NC_016613.1|	0.023	99.977	800	3477507	3478307
Vibrio_#_vulnificus_!_CMCP6_{_chromosome_}_I_complete_sequence|gi|326423644|ref|NC_004459.3|	0.024	99.976	800	3281066	3281866
Vibrio_#_vulnificus_!_MO6-24/O_{_chromosome_}_I_complete_sequence|gi|320154846|ref|NC_014965.1|	0.025	99.975	800	3193432	3194232
Vibrio_#_vulnificus_!_YJ016_{_chromosome_}_I_complete_sequence|gi|37678184|ref|NC_005139.1|	0.024	99.976	800	3353705	3354505
Yersinia_#_enterocolitica_!_subsp._{_enterocolitica_}_8081_chromosome_complete_genome|gi|123440403|ref|NC_008800.1|	0.017	99.983	800	4615099	4615899
Yersinia_#_pestis_!_Angola_{_chromosome_}_complete_genome|gi|162418099|ref|NC_010159.1|	0.018	99.982	800	4503454	4504254
Yersinia_#_pestis_!_Antiqua_{_chromosome_}_complete_genome|gi|108805998|ref|NC_008150.1|	0.017	99.983	800	4701489	4702289
Yersinia_#_pestis_!_KIM_{_10_}_chromosome_complete_genome|gi|22123922|ref|NC_004088.1|	0.017	99.983	800	4599955	4600755
Yersinia_#_pestis_!_Pestoides_{_F_}_chromosome_complete_genome|gi|145597324|ref|NC_009381.1|	0.018	99.982	800	4516545	4517345
Yersinia_#_pestis_!_biovar_{_Microtus_}_str._91001_chromosome_complete_genome|gi|45439865|ref|NC_005810.1|	0.017	99.983	800	4594265	4595065
Yersinia_#_pseudotuberculosis_!_IP_{_32953_}_chromosome_complete_genome|gi|51594359|ref|NC_006155.1|	0.017	99.983	800	4743871	4744671
Yersinia_#_pseudotuberculosis_!_PB1/+_{_chromosome_}_complete_genome|gi|186893344|ref|NC_010634.1|	0.017	99.983	800	4694819	4695619
Escherichia_#_coli_!_KTE18_{_genomic_}_scaffold_acATi-supercont1.1_whole_genome_shotgun_sequence|gi|476381313|ref|NZ_KB733002.1|	0.112	99.888	799	710886	711685
Escherichia_#_coli_!_KTE217_{_genomic_}_scaffold_acASE-supercont1.1_whole_genome_shotgun_sequence|gi|476381555|ref|NZ_KB733228.1|	0.08	99.92	799	995350	996149
Escherichia_#_coli_!_KTE23_{_genomic_}_scaffold_acATc-supercont1.1_whole_genome_shotgun_sequence|gi|476381328|ref|NZ_KB733017.1|	0.112	99.888	799	713272	714071
Escherichia_#_coli_!_KTE4_{_genomic_}_scaffold_acEnM-supercont1.8_whole_genome_shotgun_sequence|gi|476380478|ref|NZ_KB732225.1|	0.19	99.81	799	419108	419907
Veillonella_#_sp._!_6_1_27_{_genomic_}_scaffold_supercont1.3_whole_genome_shotgun_sequence|gi|294792904|ref|NZ_GG770217.1|	0.16	99.84	756	472862	473618
Streptococcus_#_pneumoniae_!_SPNA45_{_complete_}_genome|gi|405759923|ref|NC_018594.1|	0.035	99.965	744	2129190	2129934
Streptococcus_#_pasteurianus_!_ATCC_{_43144_}_complete_genome|gi|336063372|ref|NC_015600.1|	0.034	99.966	704	2099373	2100077
Streptococcus_#_pneumoniae_!_70585_{_complete_}_genome|gi|225857809|ref|NC_012468.1|	0.032	99.968	704	2183978	2184682
Streptococcus_#_pneumoniae_!_Hungary19A-6_{_complete_}_genome|gi|169832377|ref|NC_010380.1|	0.031	99.969	704	2244911	2245615
Streptococcus_#_pneumoniae_!_P1031_{_complete_}_genome|gi|225855735|ref|NC_012467.1|	0.033	99.967	704	2111178	2111882
Streptococcus_#_pneumoniae_!_SPN032672_{_draft_}_genome|gi|479134147|ref|NC_021003.1|	0.033	99.967	704	2130486	2131190
Streptococcus_#_pneumoniae_!_SPN033038_{_draft_}_genome|gi|479134154|ref|NC_021004.1|	0.033	99.967	704	2132792	2133496
Streptococcus_#_pneumoniae_!_TCH8431/19A_{_chromosome_}_complete_genome|gi|298501502|ref|NC_014251.1|	0.034	99.966	703	2088069	2088772
Escherichia_#_coli_!_B799_{_genomic_}_scaffold_supercont1.1_whole_genome_shotgun_sequence|gi|423705524|ref|NZ_JH768571.1|	0.042	99.958	702	1684849	1685551
Escherichia_#_coli_!_H591_{_genomic_}_scaffold_supercont1.48_whole_genome_shotgun_sequence|gi|331677334|ref|NZ_GL884455.1|	0.057	99.943	702	1238427	1239129
Streptococcus_#_macedonicus_!_ACA-DC_{_198_}_complete_genome|gi|374337044|ref|NC_016749.1|	0.033	99.967	702	2129332	2130034
Escherichia_#_coli_!_KTE132_{_genomic_}_scaffold_acHaT-supercont1.3_whole_genome_shotgun_sequence|gi|510927531|ref|NZ_KE137269.1|	0.088	99.912	701	791487	792188
Escherichia_#_coli_!_KTE132_{_genomic_}_scaffold_acHaT-supercont1.6_whole_genome_shotgun_sequence|gi|510927560|ref|NZ_KE137272.1|	0.108	99.892	701	648201	648902
Escherichia_#_coli_!_KTE204_{_genomic_}_scaffold_acEvh-supercont1.3_whole_genome_shotgun_sequence|gi|476380730|ref|NZ_KB732464.1|	0.088	99.912	701	796142	796843
Escherichia_#_coli_!_KTE221_{_genomic_}_scaffold_acHaL-supercont1.10_whole_genome_shotgun_sequence|gi|510917865|ref|NZ_KE136955.1|	0.131	99.869	701	535292	535993
Escherichia_#_coli_!_KTE51_{_genomic_}_scaffold_acEnB-supercont1.7_whole_genome_shotgun_sequence|gi|476380947|ref|NZ_KB732673.1|	0.096	99.904	701	731035	731736
Escherichia_#_coli_!_LCT-EC59_{_Scaffold003_}_whole_genome_shotgun_sequence|gi|480979590|ref|NZ_KB000003.1|	0.107	99.893	701	655943	656644
Escherichia_#_coli_!_M718_{_genomic_}_scaffold_supercont1.29_whole_genome_shotgun_sequence|gi|331653404|ref|NZ_GL884129.1|	0.104	99.896	701	674169	674870
Escherichia_#_coli_!_MS_{_16-3_}_genomic_scaffold_Scfld504_whole_genome_shotgun_sequence|gi|422372170|ref|NZ_GG773571.1|	0.351	99.649	701	198758	199459
Escherichia_#_coli_!_O104:H4_{_str._}_11-02318_genomic_scaffold_supercont1.5_whole_genome_shotgun_sequence|gi|429843849|ref|NZ_KB021607.1|	0.146	99.854	701	479265	479966
Escherichia_#_coli_!_O104:H4_{_str._}_Ec11-9941_genomic_scaffold_supercont6.11_whole_genome_shotgun_sequence|gi|429910951|ref|NZ_KB021517.1|	0.035	99.965	701	2026039	2026740
Escherichia_#_coli_!_TA143_{_genomic_}_scaffold_supercont1.15_whole_genome_shotgun_sequence|gi|331662854|ref|NZ_GL884220.1|	0.053	99.947	701	1331758	1332459
Escherichia_#_coli_!_TA206_{_genomic_}_scaffold_supercont1.25_whole_genome_shotgun_sequence|gi|331659569|ref|NZ_GL884192.1|	0.129	99.871	701	541148	541849
Escherichia_#_coli_!_TA271_{_genomic_}_scaffold_supercont1.43_whole_genome_shotgun_sequence|gi|331670108|ref|NZ_GL884291.1|	0.138	99.862	701	506873	507574
Cronobacter_#_sakazakii_!_ATCC_{_BAA-894_}_chromosome_complete_genome|gi|156932229|ref|NC_009778.1|	0.016	99.984	700	4367673	4368373
Dickeya_#_dadantii_!_3937_{_chromosome_}_complete_genome|gi|307128764|ref|NC_014500.1|	0.014	99.986	700	4922102	4922802
Dickeya_#_dadantii_!_Ech586_{_chromosome_}_complete_genome|gi|271498578|ref|NC_013592.1|	0.015	99.985	700	4817694	4818394
Dickeya_#_dadantii_!_Ech703_{_chromosome_}_complete_genome|gi|242237460|ref|NC_012880.1|	0.015	99.985	700	4678750	4679450
Dickeya_#_zeae_!_Ech1591_{_chromosome_}_complete_genome|gi|251787652|ref|NC_012912.1|	0.015	99.985	700	4813154	4813854
Erwinia_#_amylovora_!_ATCC_{_49946_}_chromosome_complete_genome|gi|292897734|ref|NC_013971.1|	0.018	99.982	700	3805174	3805874
Erwinia_#_amylovora_!_CFBP1430_{_chromosome_}_complete_genome|gi|292486492|ref|NC_013961.1|	0.018	99.982	700	3804873	3805573
Erwinia_#_billingiae_!_Eb661_{_chromosome_}_complete_genome|gi|300714588|ref|NC_014306.1|	0.014	99.986	700	5099467	5100167
Erwinia_#_pyrifoliae_!_Ep1/96_{_chromosome_}_complete_genome|gi|259906682|ref|NC_012214.1|	0.017	99.983	700	4025622	4026322
Erwinia_#_tasmaniensis_!_Et1/99_{_chromosome_}_complete_genome|gi|188532165|ref|NC_010694.1|	0.018	99.982	700	3882767	3883467
Escherichia_#_coli_!_E482_{_genomic_}_scaffold_supercont2.1_whole_genome_shotgun_sequence|gi|422769454|ref|NZ_GL871807.1|	0.047	99.953	700	1488393	1489093
Escherichia_#_coli_!_FVEC1302_{_genomic_}_scaffold_supercont1.1_whole_genome_shotgun_sequence|gi|298378175|ref|NZ_GG774899.1|	0.099	99.901	700	707396	708096
Escherichia_#_coli_!_FVEC1412_{_genomic_}_scaffold_supercont1.1_whole_genome_shotgun_sequence|gi|293402643|ref|NZ_GG749206.1|	0.099	99.901	700	709582	710282
Escherichia_#_coli_!_KTE104_{_genomic_}_scaffold_acwor-supercont1.59_whole_genome_shotgun_sequence|gi|476381648|ref|NZ_KB733303.1|	0.344	99.656	700	203019	203719
Escherichia_#_coli_!_KTE143_{_genomic_}_scaffold_acEnx-supercont1.8_whole_genome_shotgun_sequence|gi|476381248|ref|NZ_KB732946.1|	0.054	99.946	700	1306465	1307165
Escherichia_#_coli_!_KTE144_{_genomic_}_scaffold_acASM-supercont1.5_whole_genome_shotgun_sequence|gi|476381445|ref|NZ_KB733117.1|	0.114	99.886	700	615648	616348
Escherichia_#_coli_!_KTE144_{_genomic_}_scaffold_acASM-supercont1.7_whole_genome_shotgun_sequence|gi|476381447|ref|NZ_KB733119.1|	0.046	99.954	700	1506161	1506861
Escherichia_#_coli_!_KTE155_{_genomic_}_scaffold_acHaX-supercont1.1_whole_genome_shotgun_sequence|gi|510927602|ref|NZ_KE137286.1|	0.075	99.925	700	938438	939138
Escherichia_#_coli_!_KTE15_{_genomic_}_scaffold_acEnL-supercont1.1_whole_genome_shotgun_sequence|gi|476380523|ref|NZ_KB732270.1|	0.212	99.788	700	330023	330723
Escherichia_#_coli_!_KTE167_{_genomic_}_scaffold_acwoV-supercont1.41_whole_genome_shotgun_sequence|gi|476382010|ref|NZ_KB731685.1|	0.167	99.833	700	418498	419198
Escherichia_#_coli_!_KTE169_{_genomic_}_scaffold_acEnv-supercont1.11_whole_genome_shotgun_sequence|gi|476381271|ref|NZ_KB732971.1|	0.208	99.792	700	336233	336933
Escherichia_#_coli_!_KTE169_{_genomic_}_scaffold_acEnv-supercont1.2_whole_genome_shotgun_sequence|gi|476381274|ref|NZ_KB732974.1|	0.182	99.818	700	383960	384660
Escherichia_#_coli_!_KTE188_{_genomic_}_scaffold_acEol-supercont1.6_whole_genome_shotgun_sequence|gi|476380676|ref|NZ_KB732423.1|	0.161	99.839	700	435324	436024
Escherichia_#_coli_!_KTE189_{_genomic_}_scaffold_acEoh-supercont1.1_whole_genome_shotgun_sequence|gi|476380680|ref|NZ_KB732427.1|	0.182	99.818	700	382992	383692
Escherichia_#_coli_!_KTE191_{_genomic_}_scaffold_acEnz-supercont1.5_whole_genome_shotgun_sequence|gi|476380700|ref|NZ_KB732447.1|	0.187	99.813	700	374152	374852
Escherichia_#_coli_!_KTE19_{_genomic_}_scaffold_acHaZ-supercont1.1_whole_genome_shotgun_sequence|gi|510911666|ref|NZ_KE136672.1|	0.118	99.882	700	593468	594168
Escherichia_#_coli_!_KTE205_{_genomic_}_scaffold_acEnI-supercont1.4_whole_genome_shotgun_sequence|gi|476380740|ref|NZ_KB732487.1|	0.152	99.848	700	460100	460800
Escherichia_#_coli_!_KTE207_{_genomic_}_scaffold_acASJ-supercont1.2_whole_genome_shotgun_sequence|gi|476381529|ref|NZ_KB733195.1|	0.147	99.853	700	474123	474823
Escherichia_#_coli_!_KTE208_{_genomic_}_scaffold_acEnn-supercont1.3_whole_genome_shotgun_sequence|gi|476380759|ref|NZ_KB732506.1|	0.096	99.904	700	725948	726648
Escherichia_#_coli_!_KTE20_{_genomic_}_scaffold_acHbG-supercont1.14_whole_genome_shotgun_sequence|gi|510912696|ref|NZ_KE136682.1|	0.099	99.901	700	702992	703692
Escherichia_#_coli_!_KTE215_{_genomic_}_scaffold_acASL-supercont1.2_whole_genome_shotgun_sequence|gi|476381547|ref|NZ_KB733206.1|	0.125	99.875	700	557172	557872
Escherichia_#_coli_!_KTE21_{_genomic_}_scaffold_acEuW-supercont1.13_whole_genome_shotgun_sequence|gi|476380553|ref|NZ_KB732300.1|	0.093	99.907	700	750126	750826
Escherichia_#_coli_!_KTE220_{_genomic_}_scaffold_acEvC-supercont1.5_whole_genome_shotgun_sequence|gi|476380819|ref|NZ_KB733373.1|	0.194	99.806	700	360822	361522
Escherichia_#_coli_!_KTE224_{_genomic_}_scaffold_acEop-supercont1.2_whole_genome_shotgun_sequence|gi|476380829|ref|NZ_KB732565.1|	0.184	99.816	700	379635	380335
Escherichia_#_coli_!_KTE226_{_genomic_}_scaffold_acHbe-supercont1.7_whole_genome_shotgun_sequence|gi|510918194|ref|NZ_KE137001.1|	0.194	99.806	700	360822	361522
Escherichia_#_coli_!_KTE236_{_genomic_}_scaffold_acEuS-supercont1.3_whole_genome_shotgun_sequence|gi|476380887|ref|NZ_KB732623.1|	0.063	99.937	700	1111811	1112511
Escherichia_#_coli_!_KTE236_{_genomic_}_scaffold_acEuS-supercont1.6_whole_genome_shotgun_sequence|gi|476380890|ref|NZ_KB732626.1|	0.079	99.921	700	889676	890376
Escherichia_#_coli_!_KTE237_{_genomic_}_scaffold_acEoe-supercont1.3_whole_genome_shotgun_sequence|gi|476380897|ref|NZ_KB733381.1|	0.088	99.912	700	798403	799103
Escherichia_#_coli_!_KTE24_{_genomic_}_scaffold_acHbl-supercont1.9_whole_genome_shotgun_sequence|gi|510913810|ref|NZ_KE136714.1|	0.1	99.9	700	700811	701511
Escherichia_#_coli_!_KTE52_{_genomic_}_scaffold_acHaH-supercont1.4_whole_genome_shotgun_sequence|gi|510944555|ref|NZ_KE138677.1|	0.069	99.931	700	1010490	1011190
Escherichia_#_coli_!_KTE53_{_genomic_}_scaffold_acEns-supercont1.8_whole_genome_shotgun_sequence|gi|476380963|ref|NZ_KB732689.1|	0.164	99.836	700	426763	427463
Escherichia_#_coli_!_KTE60_{_genomic_}_scaffold_acEuT-supercont1.5_whole_genome_shotgun_sequence|gi|476381014|ref|NZ_KB732733.1|	0.326	99.674	700	214199	214899
Escherichia_#_coli_!_KTE69_{_genomic_}_scaffold_acHaK-supercont1.5_whole_genome_shotgun_sequence|gi|510919970|ref|NZ_KE137066.1|	0.075	99.925	700	931748	932448
Escherichia_#_coli_!_KTE73_{_genomic_}_scaffold_acHaQ-supercont1.3_whole_genome_shotgun_sequence|gi|510921140|ref|NZ_KE137114.1|	0.145	99.855	700	483306	484006
Escherichia_#_coli_!_KTE75_{_genomic_}_scaffold_acEuD-supercont1.1_whole_genome_shotgun_sequence|gi|476381064|ref|NZ_KB732775.1|	0.07	99.93	700	1002865	1003565
Escherichia_#_coli_!_KTE85_{_genomic_}_scaffold_acwoS-supercont1.76_whole_genome_shotgun_sequence|gi|476382221|ref|NZ_KB731615.1|	0.199	99.801	700	350192	350892
Escherichia_#_coli_!_KTE89_{_genomic_}_scaffold_acHbF-supercont1.3_whole_genome_shotgun_sequence|gi|510921647|ref|NZ_KE137139.1|	0.136	99.864	700	515618	516318
Escherichia_#_coli_!_LCT-EC106_{_Scaffold5_}_whole_genome_shotgun_sequence|gi|452721487|ref|NZ_JH650820.1|	0.123	99.877	700	570177	570877
Escherichia_#_coli_!_LCT-EC59_{_Scaffold005_}_whole_genome_shotgun_sequence|gi|480979592|ref|NZ_KB000005.1|	0.243	99.757	700	287955	288655
Escherichia_#_coli_!_MS_{_185-1_}_genomic_scaffold_Scfld492_whole_genome_shotgun_sequence|gi|301051506|ref|NZ_GG774253.1|	0.26	99.74	700	268864	269564
Escherichia_#_coli_!_MS_{_200-1_}_genomic_scaffold_Scfld405_whole_genome_shotgun_sequence|gi|301015654|ref|NZ_GG773830.1|	0.353	99.647	700	197840	198540
Escherichia_#_coli_!_MS_{_60-1_}_genomic_scaffold_Scfld1118_whole_genome_shotgun_sequence|gi|422377991|ref|NZ_GG774401.1|	0.202	99.798	700	345913	346613
Escherichia_#_coli_!_MS_{_60-1_}_genomic_scaffold_Scfld219_whole_genome_shotgun_sequence|gi|422374012|ref|NZ_GG774330.1|	0.396	99.604	700	175898	176598
Escherichia_#_coli_!_O104:H4_{_str._}_Ec11-4988_genomic_scaffold_supercont1.1_whole_genome_shotgun_sequence|gi|429933215|ref|NZ_KB021492.1|	0.047	99.953	700	1476249	1476949
Escherichia_#_coli_!_TA206_{_genomic_}_scaffold_supercont1.21_whole_genome_shotgun_sequence|gi|331658741|ref|NZ_GL884188.1|	0.082	99.918	700	856606	857306
Ferrimonas_#_balearica_!_DSM_{_9799_}_chromosome_complete_genome|gi|308047722|ref|NC_014541.1|	0.016	99.984	700	4278459	4279159
Oceanimonas_#_sp._!_GK1_{_chromosome_}_complete_genome|gi|374333820|ref|NC_016745.1|	0.02	99.98	700	3513837	3514537
Pantoea_#_ananatis_!_LMG_{_20103_}_chromosome_complete_genome|gi|332139403|ref|NC_013956.2|	0.015	99.985	700	4702673	4703373
Pantoea_#_vagans_!_C9-1_{_chromosome_}_complete_genome|gi|308185541|ref|NC_014562.1|	0.017	99.983	700	4024286	4024986
Pectobacterium_#_atrosepticum_!_SCRI1043_{_chromosome_}_complete_genome|gi|50118965|ref|NC_004547.2|	0.014	99.986	700	5063319	5064019
Pectobacterium_#_carotovorum_!_subsp._{_carotovorum_}_PC1_complete_genome|gi|253686409|ref|NC_012917.1|	0.014	99.986	700	4862213	4862913
Pectobacterium_#_sp._!_SCC3193_{_complete_}_genome|gi|470152509|ref|NC_017845.1|	0.014	99.986	700	5163711	5164411
Pectobacterium_#_wasabiae_!_WPP163_{_chromosome_}_complete_genome|gi|261819370|ref|NC_013421.1|	0.014	99.986	700	5063192	5063892
Photorhabdus_#_asymbiotica_!_complete_{_genome_}_|gi|253987483|ref|NC_012962.1|	0.014	99.986	700	5064108	5064808
Proteus_#_mirabilis_!_HI4320_{_chromosome_}_complete_genome|gi|197283915|ref|NC_010554.1|	0.017	99.983	700	4062906	4063606
Providencia_#_stuartii_!_MRSN_{_2154_}_chromosome_complete_genome|gi|386741417|ref|NC_017731.1|	0.016	99.984	700	4401409	4402109
Pseudomonas_#_putida_!_BIRD-1_{_chromosome_}_complete_genome|gi|386009639|ref|NC_017530.1|	0.012	99.988	700	5730841	5731541
Pseudomonas_#_putida_!_HB3267_{_complete_}_genome|gi|431799958|ref|NC_019905.1|	0.012	99.988	700	5875050	5875750
Pseudomonas_#_sp._!_UW4_{_chromosome_}_complete_genome|gi|426406915|ref|NC_019670.1|	0.011	99.989	700	6182688	6183388
Rahnella_#_aquatilis_!_HX2_{_chromosome_}_complete_genome|gi|384255905|ref|NC_017047.1|	0.014	99.986	700	4961473	4962173
Rahnella_#_sp._!_Y9602_{_chromosome_}_complete_genome|gi|322830733|ref|NC_015061.1|	0.014	99.986	700	4863517	4864217
Serratia_#_marcescens_!_WW4_{_complete_}_genome|gi|448239774|ref|NC_020211.1|	0.013	99.987	700	5240755	5241455
Serratia_#_plymuthica_!_AS9_{_chromosome_}_complete_genome|gi|333929848|ref|NC_015567.1|	0.013	99.987	700	5442180	5442880
Serratia_#_plymuthica_!_S13_{_complete_}_genome|gi|521166214|ref|NC_021659.1|	0.013	99.987	700	5466606	5467306
Serratia_#_proteamaculans_!_568_{_chromosome_}_complete_genome|gi|157368249|ref|NC_009832.1|	0.013	99.987	700	5448153	5448853
Sodalis_#_glossinidius_!_str._{_'morsitans'_}_chromosome_complete_genome|gi|85057978|ref|NC_007712.1|	0.017	99.983	700	4170446	4171146
Streptococcus_#_australis_!_ATCC_{_700641_}_genomic_scaffold_SCAFFOLD1_whole_genome_shotgun_sequence|gi|320117075|ref|NZ_GL636091.1|	0.033	99.967	700	2120833	2121533
Streptococcus_#_gallolyticus_!_subsp._{_gallolyticus_}_ATCC_BAA-2069_complete_genome|gi|325977200|ref|NC_015215.1|	0.03	99.97	700	2355744	2356444
Streptococcus_#_sp._!_F0441_{_genomic_}_scaffold_supercont1.1_whole_genome_shotgun_sequence|gi|448879146|ref|NZ_KB373321.1|	0.035	99.965	700	1999950	2000650
Streptomyces_#_albus_!_J1074_{_complete_}_genome|gi|478686601|ref|NC_020990.1|	0.01	99.99	700	6840949	6841649
Vibrio_#_cholerae_!_LMA3984-4_{_chromosome_}_chromosome_I_complete_sequence|gi|384423362|ref|NC_017270.1|	0.025	99.975	700	2791029	2791729
Vibrio_#_cholerae_!_O1_{_str._}_2010EL-1786_chromosome_1_complete_sequence|gi|360034408|ref|NC_016445.1|	0.023	99.977	700	3030675	3031375
Vibrio_#_furnissii_!_NCTC_{_11218_}_chromosome_1_complete_sequence|gi|375129161|ref|NC_016602.1|	0.021	99.979	700	3293846	3294546
Vibrio_#_splendidus_!_LGP32_{_chromosome_}_1_complete_sequence|gi|294514841|ref|NC_011753.2|	0.021	99.979	700	3298603	3299303
Xenorhabdus_#_bovienii_!_SS-2004_{_chromosome_}_complete_genome|gi|290473094|ref|NC_013892.1|	0.017	99.983	700	4224798	4225498
Xenorhabdus_#_nematophila_!_ATCC_{_19061_}_chromosome_complete_genome|gi|300721089|ref|NC_014228.1|	0.016	99.984	700	4431890	4432590
Yersinia_#_enterocolitica_!_subsp._{_palearctica_}_105.5R(r)_chromosome_complete_genome|gi|332159624|ref|NC_015224.1|	0.015	99.985	700	4551407	4552107
Yersinia_#_enterocolitica_!_subsp._{_palearctica_}_Y11_complete_genome|gi|386307442|ref|NC_017564.1|	0.015	99.985	700	4552720	4553420
Yersinia_#_pestis_!_CO92_{_chromosome_}_complete_genome|gi|16120353|ref|NC_003143.1|	0.015	99.985	700	4653028	4653728
Yersinia_#_pestis_!_D106004_{_chromosome_}_complete_genome|gi|384120592|ref|NC_017154.1|	0.015	99.985	700	4640020	4640720
Yersinia_#_pestis_!_D182038_{_chromosome_}_complete_genome|gi|384124469|ref|NC_017160.1|	0.015	99.985	700	4626244	4626944
Yersinia_#_pestis_!_Nepal516_{_chromosome_}_complete_genome|gi|108810166|ref|NC_008149.1|	0.015	99.985	700	4533890	4534590
Yersinia_#_pestis_!_biovar_{_Medievalis_}_str._Harbin_35_chromosome_complete_genome|gi|384412706|ref|NC_017265.1|	0.015	99.985	700	4531363	4532063
Yersinia_#_pseudotuberculosis_!_IP_{_31758_}_chromosome_complete_genome|gi|153946813|ref|NC_009708.1|	0.015	99.985	700	4722606	4723306
Yersinia_#_pseudotuberculosis_!_YPIII_{_chromosome_}_complete_genome|gi|170022262|ref|NC_010465.1|	0.015	99.985	700	4688741	4689441
Escherichia_#_coli_!_KTE185_{_genomic_}_scaffold_acHaP-supercont1.6_whole_genome_shotgun_sequence|gi|510916298|ref|NZ_KE136872.1|	0.103	99.897	699	678349	679048
Escherichia_#_coli_!_KTE72_{_genomic_}_scaffold_acEog-supercont1.10_whole_genome_shotgun_sequence|gi|476381050|ref|NZ_KB733389.1|	0.121	99.879	699	578493	579192
Streptococcus_#_pyogenes_!_MGAS10270_{_chromosome_}_complete_genome|gi|94989509|ref|NC_008022.1|	0.031	99.969	606	1927646	1928252
Streptococcus_#_pyogenes_!_MGAS10750_{_chromosome_}_complete_genome|gi|94993396|ref|NC_008024.1|	0.031	99.969	606	1936505	1937111
Streptococcus_#_pyogenes_!_MGAS2096_{_chromosome_}_complete_genome|gi|94991497|ref|NC_008023.1|	0.033	99.967	606	1859749	1860355
Streptococcus_#_pyogenes_!_MGAS315_{_chromosome_}_complete_genome|gi|21909536|ref|NC_004070.1|	0.032	99.968	606	1899915	1900521
Streptococcus_#_pyogenes_!_MGAS5005_{_chromosome_}_complete_genome|gi|71909814|ref|NC_007297.1|	0.033	99.967	606	1837948	1838554
Streptococcus_#_pyogenes_!_MGAS6180_{_chromosome_}_complete_genome|gi|71902667|ref|NC_007296.1|	0.032	99.968	606	1896967	1897573
Streptococcus_#_pyogenes_!_MGAS8232_{_chromosome_}_complete_genome|gi|19745201|ref|NC_003485.1|	0.032	99.968	606	1894411	1895017
Streptococcus_#_pyogenes_!_MGAS9429_{_chromosome_}_complete_genome|gi|94987631|ref|NC_008021.1|	0.033	99.967	606	1835861	1836467
Streptococcus_#_pyogenes_!_NZ131_{_chromosome_}_complete_genome|gi|209558587|ref|NC_011375.1|	0.033	99.967	606	1815179	1815785
Streptococcus_#_pyogenes_!_str._{_Manfredo_}_chromosome_complete_genome|gi|139472888|ref|NC_009332.1|	0.033	99.967	606	1840665	1841271
Streptococcus_#_pneumoniae_!_PCS8235_{_chromosome_}_whole_genome_shotgun_sequence|gi|471943436|ref|NZ_CM001835.1|	0.029	99.971	603	2072780	2073383
Escherichia_#_coli_!_B799_{_genomic_}_scaffold_supercont1.2_whole_genome_shotgun_sequence|gi|423707171|ref|NZ_JH768572.1|	0.042	99.958	601	1425945	1426546
Escherichia_#_coli_!_H263_{_genomic_}_scaffold_supercont2.3_whole_genome_shotgun_sequence|gi|422754666|ref|NZ_GL871979.1|	0.078	99.922	601	769365	769966
Escherichia_#_coli_!_H299_{_genomic_}_scaffold_supercont1.55_whole_genome_shotgun_sequence|gi|331684921|ref|NZ_GL884544.1|	0.103	99.897	601	581285	581886
Escherichia_#_coli_!_H494_{_genomic_}_scaffold_supercont1.1_whole_genome_shotgun_sequence|gi|422956031|ref|NZ_JH590605.1|	0.056	99.944	601	1072895	1073496
Escherichia_#_coli_!_H591_{_genomic_}_scaffold_supercont1.53_whole_genome_shotgun_sequence|gi|331679347|ref|NZ_GL884460.1|	0.118	99.882	601	507877	508478
Escherichia_#_coli_!_H730_{_genomic_}_scaffold_supercont1.4_whole_genome_shotgun_sequence|gi|423704555|ref|NZ_JH768587.1|	0.083	99.917	601	722983	723584
Escherichia_#_coli_!_KTE135_{_genomic_}_scaffold_acASy-supercont1.2_whole_genome_shotgun_sequence|gi|476381421|ref|NZ_KB733087.1|	0.051	99.949	601	1170592	1171193
Escherichia_#_coli_!_KTE155_{_genomic_}_scaffold_acHaX-supercont1.4_whole_genome_shotgun_sequence|gi|510927638|ref|NZ_KE137289.1|	0.11	99.89	601	543514	544115
Escherichia_#_coli_!_M863_{_genomic_}_scaffold_supercont2.1_whole_genome_shotgun_sequence|gi|422798837|ref|NZ_GL872041.1|	0.052	99.948	601	1151429	1152030
Escherichia_#_coli_!_O104:H4_{_str._}_04-8351_genomic_scaffold_supercont1.2_whole_genome_shotgun_sequence|gi|423004806|ref|NZ_JH378073.1|	0.044	99.956	601	1355741	1356342
Escherichia_#_coli_!_O104:H4_{_str._}_09-7901_genomic_scaffold_supercont1.5_whole_genome_shotgun_sequence|gi|423001134|ref|NZ_JH378066.1|	0.064	99.936	601	945188	945789
Escherichia_#_coli_!_O104:H4_{_str._}_11-4404_genomic_scaffold_supercont1.3_whole_genome_shotgun_sequence|gi|423020538|ref|NZ_JH378039.1|	0.061	99.939	601	986260	986861
Escherichia_#_coli_!_O104:H4_{_str._}_11-4522_genomic_scaffold_supercont1.3_whole_genome_shotgun_sequence|gi|423025759|ref|NZ_JH378031.1|	0.065	99.935	601	918708	919309
Escherichia_#_coli_!_O104:H4_{_str._}_11-4632_C1_genomic_scaffold_supercont1.2_whole_genome_shotgun_sequence|gi|423034395|ref|NZ_JH378013.1|	0.061	99.939	601	982817	983418
Escherichia_#_coli_!_O104:H4_{_str._}_11-4632_C2_genomic_scaffold_supercont1.1_whole_genome_shotgun_sequence|gi|423039521|ref|NZ_JH378005.1|	0.055	99.945	601	1084633	1085234
Escherichia_#_coli_!_O104:H4_{_str._}_11-4632_C3_genomic_scaffold_supercont1.3_whole_genome_shotgun_sequence|gi|423046197|ref|NZ_JH377998.1|	0.055	99.945	601	1090854	1091455
Escherichia_#_coli_!_O104:H4_{_str._}_11-4632_C4_genomic_scaffold_supercont1.3_whole_genome_shotgun_sequence|gi|423054736|ref|NZ_JH377991.1|	0.043	99.957	601	1411170	1411771
Escherichia_#_coli_!_O104:H4_{_str._}_11-4632_C5_genomic_scaffold_supercont1.2_whole_genome_shotgun_sequence|gi|423056732|ref|NZ_JH377981.1|	0.055	99.945	601	1088256	1088857
Escherichia_#_coli_!_O104:H4_{_str._}_C227-11_genomic_scaffold_supercont1.5_whole_genome_shotgun_sequence|gi|422989100|ref|NZ_JH378089.1|	0.043	99.957	601	1405391	1405992
Escherichia_#_coli_!_O104:H4_{_str._}_C236-11_genomic_scaffold_supercont1.2_whole_genome_shotgun_sequence|gi|422995994|ref|NZ_JH378080.1|	0.072	99.928	601	834140	834741
Escherichia_#_coli_!_O104:H4_{_str._}_Ec11-4988_genomic_scaffold_supercont1.6_whole_genome_shotgun_sequence|gi|429936302|ref|NZ_KB021497.1|	0.049	99.951	601	1218709	1219310
Escherichia_#_coli_!_O104:H4_{_str._}_Ec11-9450_genomic_scaffold_supercont1.4_whole_genome_shotgun_sequence|gi|429903884|ref|NZ_KB021596.1|	0.056	99.944	601	1078879	1079480
Escherichia_#_coli_!_O104:H4_{_str._}_Ec12-0465_genomic_scaffold_supercont1.4_whole_genome_shotgun_sequence|gi|429952222|ref|NZ_KB021462.1|	0.061	99.939	601	985836	986437
Escherichia_#_coli_!_O104:H4_{_str._}_Ec12-0466_genomic_scaffold_supercont1.9_whole_genome_shotgun_sequence|gi|429955573|ref|NZ_KB021454.1|	0.042	99.958	601	1418169	1418770
Escherichia_#_coli_!_O104:H4_{_str._}_ON2011_scaffold00003_whole_genome_shotgun_sequence|gi|452719839|ref|NZ_JH648168.1|	0.043	99.957	601	1404396	1404997
Escherichia_#_sp._!_4_1_40B_{_genomic_}_scaffold_supercont2.7_whole_genome_shotgun_sequence|gi|387175335|ref|NZ_JH660545.1|	0.11	99.89	601	548123	548724
Actinobacillus_#_pleuropneumoniae_!_serovar_{_3_}_str._JL03_chromosome_complete_genome|gi|165975457|ref|NC_010278.1|	0.027	99.973	600	2241462	2242062
Actinobacillus_#_pleuropneumoniae_!_serovar_{_5b_}_str._L20_chromosome_complete_genome|gi|126207488|ref|NC_009053.1|	0.026	99.974	600	2273882	2274482
Actinobacillus_#_pleuropneumoniae_!_serovar_{_7_}_str._AP76_complete_genome|gi|190149269|ref|NC_010939.1|	0.026	99.974	600	2331381	2331981
Actinobacillus_#_succinogenes_!_130Z_{_chromosome_}_complete_genome|gi|152977688|ref|NC_009655.1|	0.026	99.974	600	2319063	2319663
Actinoplanes_#_missouriensis_!_431_{_complete_}_genome|gi|383775170|ref|NC_017093.1|	0.007	99.993	600	8772866	8773466
Actinoplanes_#_sp._!_SE50/110_{_chromosome_}_complete_genome|gi|386845069|ref|NC_017803.1|	0.006	99.994	600	9239251	9239851
Aggregatibacter_#_actinomycetemcomitans_!_ANH9381_{_chromosome_}_complete_genome|gi|365966241|ref|NC_016513.1|	0.028	99.972	600	2136208	2136808
Aggregatibacter_#_actinomycetemcomitans_!_D7S-1_{_chromosome_}_complete_genome|gi|387119833|ref|NC_017846.1|	0.026	99.974	600	2308473	2309073
Arthrobacter_#_arilaitensis_!_Re117_{_chromosome_}_complete_genome|gi|308175814|ref|NC_014550.1|	0.016	99.984	600	3858657	3859257
Arthrobacter_#_aurescens_!_TC1_{_complete_}_genome|gi|119960487|ref|NC_008711.1|	0.013	99.987	600	4597086	4597686
Arthrobacter_#_sp._!_Rue61a_{_chromosome_}_complete_genome|gi|403525101|ref|NC_018531.1|	0.013	99.987	600	4735895	4736495
Azotobacter_#_vinelandii_!_CA6_{_complete_}_genome|gi|482897536|ref|NC_021150.1|	0.011	99.989	600	5322610	5323210
Azotobacter_#_vinelandii_!_CA_{_complete_}_genome|gi|482892482|ref|NC_021149.1|	0.011	99.989	600	5365770	5366370
Azotobacter_#_vinelandii_!_DJ_{_chromosome_}_complete_genome|gi|226942170|ref|NC_012560.1|	0.011	99.989	600	5364718	5365318
Bibersteinia_#_trehalosi_!_USDA-ARS-USMARC-192_{_complete_}_genome|gi|470165991|ref|NC_020515.1|	0.025	99.975	600	2407246	2407846
Corynebacterium_#_glutamicum_!_ATCC_{_13032_}_complete_genome|gi|58036263|ref|NC_003450.3|	0.018	99.982	600	3308801	3309401
Corynebacterium_#_glutamicum_!_ATCC_{_13032_}_complete_genome|gi|62388892|ref|NC_006958.1|	0.018	99.982	600	3282108	3282708
Corynebacterium_#_glutamicum_!_SCgG1_{_complete_}_genome|gi|511052542|ref|NC_021351.1|	0.018	99.982	600	3350020	3350620
Corynebacterium_#_glutamicum_!_SCgG2_{_complete_}_genome|gi|511055778|ref|NC_021352.1|	0.018	99.982	600	3350019	3350619
Corynebacterium_#_variabile_!_DSM_{_44702_}_chromosome_complete_genome|gi|340792956|ref|NC_015859.1|	0.017	99.983	600	3432407	3433007
Enterobacter_#_aerogenes_!_FGI35_{_scaffold1_}_whole_genome_shotgun_sequence|gi|487372660|ref|NZ_KB911089.1|	0.012	99.988	600	5142680	5143280
Erwinia_#_sp._!_Ejp617_{_chromosome_}_complete_genome|gi|385785459|ref|NC_017445.1|	0.015	99.985	600	3908568	3909168
Escherichia_#_coli_!_4_1_47FAA_{_genomic_}_scaffold_supercont1.1_whole_genome_shotgun_sequence|gi|422330489|ref|NZ_JH594553.1|	0.104	99.896	600	576570	577170
Escherichia_#_coli_!_AB42554418-isolate1_{_genomic_}_scaffold_Contig197_whole_genome_shotgun_sequence|gi|522817845|ref|NZ_KE375492.1|	0.142	99.858	600	421733	422333
Escherichia_#_coli_!_AB43739056-isolate1_{_genomic_}_scaffold_Contig134_whole_genome_shotgun_sequence|gi|522817768|ref|NZ_KE375415.1|	0.234	99.766	600	256029	256629
Escherichia_#_coli_!_B185_{_genomic_}_scaffold_supercont1.4_whole_genome_shotgun_sequence|gi|293413461|ref|NZ_GG749165.1|	0.041	99.959	600	1480677	1481277
Escherichia_#_coli_!_FDA506_{_genomic_}_scaffold_FDA506.contig.384_whole_genome_shotgun_sequence|gi|425163012|ref|NZ_JH964843.1|	0.092	99.908	600	649336	649936
Escherichia_#_coli_!_FRIK1996_{_genomic_}_scaffold_FRIK1996.contig.565_whole_genome_shotgun_sequence|gi|424091086|ref|NZ_JH698238.1|	0.13	99.87	600	461143	461743
Escherichia_#_coli_!_H120_{_genomic_}_scaffold_supercont2.4_whole_genome_shotgun_sequence|gi|422776845|ref|NZ_GL871844.1|	0.11	99.89	600	543857	544457
Escherichia_#_coli_!_H252_{_genomic_}_scaffold_supercont2.6_whole_genome_shotgun_sequence|gi|422751614|ref|NZ_GL871897.1|	0.401	99.599	600	148917	149517
Escherichia_#_coli_!_H591_{_genomic_}_scaffold_supercont1.11_whole_genome_shotgun_sequence|gi|331675966|ref|NZ_GL884418.1|	0.15	99.85	600	399334	399934
Escherichia_#_coli_!_KTE104_{_genomic_}_scaffold_acwor-supercont1.9_whole_genome_shotgun_sequence|gi|476381682|ref|NZ_KB733337.1|	0.322	99.678	600	185463	186063
Escherichia_#_coli_!_KTE143_{_genomic_}_scaffold_acEnx-supercont1.7_whole_genome_shotgun_sequence|gi|476381247|ref|NZ_KB732945.1|	0.2	99.8	600	300132	300732
Escherichia_#_coli_!_KTE155_{_genomic_}_scaffold_acHaX-supercont1.2_whole_genome_shotgun_sequence|gi|510927615|ref|NZ_KE137287.1|	0.062	99.938	600	964188	964788
Escherichia_#_coli_!_KTE15_{_genomic_}_scaffold_acEnL-supercont1.2_whole_genome_shotgun_sequence|gi|476380528|ref|NZ_KB732275.1|	0.102	99.898	600	586569	587169
Escherichia_#_coli_!_KTE169_{_genomic_}_scaffold_acEnv-supercont1.1_whole_genome_shotgun_sequence|gi|476381269|ref|NZ_KB732969.1|	0.211	99.789	600	283539	284139
Escherichia_#_coli_!_KTE169_{_genomic_}_scaffold_acEnv-supercont1.3_whole_genome_shotgun_sequence|gi|476381275|ref|NZ_KB732975.1|	0.083	99.917	600	722240	722840
Escherichia_#_coli_!_KTE181_{_genomic_}_scaffold_acEnE-supercont1.7_whole_genome_shotgun_sequence|gi|476380659|ref|NZ_KB732406.1|	0.07	99.93	600	851009	851609
Escherichia_#_coli_!_KTE185_{_genomic_}_scaffold_acHaP-supercont1.4_whole_genome_shotgun_sequence|gi|510916280|ref|NZ_KE136870.1|	0.131	99.869	600	456574	457174
Escherichia_#_coli_!_KTE186_{_genomic_}_scaffold_acHbC-supercont1.2_whole_genome_shotgun_sequence|gi|510916862|ref|NZ_KE136887.1|	0.182	99.818	600	328458	329058
Escherichia_#_coli_!_KTE204_{_genomic_}_scaffold_acEvh-supercont1.8_whole_genome_shotgun_sequence|gi|476380735|ref|NZ_KB732469.1|	0.059	99.941	600	1013713	1014313
Escherichia_#_coli_!_KTE206_{_genomic_}_scaffold_acEvl-supercont1.4_whole_genome_shotgun_sequence|gi|476380749|ref|NZ_KB732496.1|	0.161	99.839	600	370971	371571
Escherichia_#_coli_!_KTE208_{_genomic_}_scaffold_acEnn-supercont1.5_whole_genome_shotgun_sequence|gi|476380761|ref|NZ_KB732508.1|	0.127	99.873	600	472632	473232
Escherichia_#_coli_!_KTE20_{_genomic_}_scaffold_acHbG-supercont1.1_whole_genome_shotgun_sequence|gi|510912651|ref|NZ_KE136677.1|	0.071	99.929	600	843771	844371
Escherichia_#_coli_!_KTE224_{_genomic_}_scaffold_acEop-supercont1.1_whole_genome_shotgun_sequence|gi|476380824|ref|NZ_KB732560.1|	0.202	99.798	600	296568	297168
Escherichia_#_coli_!_KTE224_{_genomic_}_scaffold_acEop-supercont1.3_whole_genome_shotgun_sequence|gi|476380830|ref|NZ_KB732566.1|	0.1	99.9	600	599230	599830
Escherichia_#_coli_!_KTE226_{_genomic_}_scaffold_acHbe-supercont1.1_whole_genome_shotgun_sequence|gi|510918158|ref|NZ_KE136986.1|	0.183	99.817	600	326487	327087
Escherichia_#_coli_!_KTE234_{_genomic_}_scaffold_acEnk-supercont1.5_whole_genome_shotgun_sequence|gi|476380867|ref|NZ_KB732603.1|	0.105	99.895	600	569675	570275
Escherichia_#_coli_!_KTE236_{_genomic_}_scaffold_acEuS-supercont1.2_whole_genome_shotgun_sequence|gi|476380886|ref|NZ_KB732622.1|	0.096	99.904	600	625634	626234
Escherichia_#_coli_!_KTE26_{_genomic_}_scaffold_acEok-supercont1.2_whole_genome_shotgun_sequence|gi|476380587|ref|NZ_KB732334.1|	0.074	99.926	600	815065	815665
Escherichia_#_coli_!_KTE26_{_genomic_}_scaffold_acEok-supercont1.5_whole_genome_shotgun_sequence|gi|476380590|ref|NZ_KB732337.1|	0.053	99.947	600	1142040	1142640
Escherichia_#_coli_!_KTE2_{_genomic_}_scaffold_acEnJ-supercont1.7_whole_genome_shotgun_sequence|gi|476380467|ref|NZ_KB732214.1|	0.063	99.937	600	958551	959151
Escherichia_#_coli_!_KTE36_{_genomic_}_scaffold_acHbB-supercont1.10_whole_genome_shotgun_sequence|gi|510914187|ref|NZ_KE136750.1|	0.088	99.912	600	679388	679988
Escherichia_#_coli_!_KTE36_{_genomic_}_scaffold_acHbB-supercont1.3_whole_genome_shotgun_sequence|gi|510914335|ref|NZ_KE136760.1|	0.172	99.828	600	348825	349425
Escherichia_#_coli_!_KTE36_{_genomic_}_scaffold_acHbB-supercont1.4_whole_genome_shotgun_sequence|gi|510914384|ref|NZ_KE136761.1|	0.1	99.9	600	599493	600093
Escherichia_#_coli_!_KTE36_{_genomic_}_scaffold_acHbB-supercont1.5_whole_genome_shotgun_sequence|gi|510914443|ref|NZ_KE136762.1|	0.132	99.868	600	452959	453559
Escherichia_#_coli_!_KTE37_{_genomic_}_scaffold_acHaO-supercont1.4_whole_genome_shotgun_sequence|gi|510914755|ref|NZ_KE136786.1|	0.139	99.861	600	430137	430737
Escherichia_#_coli_!_KTE38_{_genomic_}_scaffold_acHbA-supercont1.5_whole_genome_shotgun_sequence|gi|510915083|ref|NZ_KE136814.1|	0.199	99.801	600	301115	301715
Escherichia_#_coli_!_KTE38_{_genomic_}_scaffold_acHbA-supercont1.9_whole_genome_shotgun_sequence|gi|510915136|ref|NZ_KE136818.1|	0.075	99.925	600	795270	795870
Escherichia_#_coli_!_KTE44_{_genomic_}_scaffold_acEod-supercont1.6_whole_genome_shotgun_sequence|gi|476380638|ref|NZ_KB732385.1|	0.06	99.94	600	1006188	1006788
Escherichia_#_coli_!_KTE51_{_genomic_}_scaffold_acEnB-supercont1.9_whole_genome_shotgun_sequence|gi|476380949|ref|NZ_KB732675.1|	0.106	99.894	600	563811	564411
Escherichia_#_coli_!_KTE69_{_genomic_}_scaffold_acHaK-supercont1.1_whole_genome_shotgun_sequence|gi|510919814|ref|NZ_KE137054.1|	0.117	99.883	600	514297	514897
Escherichia_#_coli_!_KTE72_{_genomic_}_scaffold_acEog-supercont1.1_whole_genome_shotgun_sequence|gi|476381049|ref|NZ_KB733388.1|	0.216	99.784	600	277096	277696
Escherichia_#_coli_!_KTE74_{_genomic_}_scaffold_acHaI-supercont1.3_whole_genome_shotgun_sequence|gi|510921575|ref|NZ_KE137128.1|	0.145	99.855	600	413561	414161
Escherichia_#_coli_!_KTE74_{_genomic_}_scaffold_acHaI-supercont1.6_whole_genome_shotgun_sequence|gi|510921598|ref|NZ_KE137131.1|	0.089	99.911	600	673090	673690
Escherichia_#_coli_!_KTE89_{_genomic_}_scaffold_acHbF-supercont1.1_whole_genome_shotgun_sequence|gi|510921632|ref|NZ_KE137135.1|	0.151	99.849	600	395691	396291
Escherichia_#_coli_!_KTE8_{_genomic_}_scaffold_acASZ-supercont1.5_whole_genome_shotgun_sequence|gi|476381301|ref|NZ_KB732986.1|	0.145	99.855	600	414185	414785
Escherichia_#_coli_!_KTE93_{_genomic_}_scaffold_acEnQ-supercont1.2_whole_genome_shotgun_sequence|gi|476381195|ref|NZ_KB732896.1|	0.078	99.922	600	765233	765833
Escherichia_#_coli_!_KTE93_{_genomic_}_scaffold_acEnQ-supercont1.4_whole_genome_shotgun_sequence|gi|476381197|ref|NZ_KB732898.1|	0.151	99.849	600	395848	396448
Escherichia_#_coli_!_M605_{_genomic_}_scaffold_supercont1.25_whole_genome_shotgun_sequence|gi|331648335|ref|NZ_GL883916.1|	0.081	99.919	600	744353	744953
Escherichia_#_coli_!_M718_{_genomic_}_scaffold_supercont1.11_whole_genome_shotgun_sequence|gi|331651571|ref|NZ_GL884111.1|	0.066	99.934	600	902034	902634
Escherichia_#_coli_!_M919_{_genomic_}_scaffold_supercont2.5_whole_genome_shotgun_sequence|gi|422819118|ref|NZ_JH659573.1|	0.08	99.92	600	750187	750787
Escherichia_#_coli_!_MC21_{_genomic_}_scaffold_Contig133_whole_genome_shotgun_sequence|gi|522817685|ref|NZ_KE375332.1|	0.234	99.766	600	255648	256248
Escherichia_#_coli_!_MC21_{_genomic_}_scaffold_Contig70_whole_genome_shotgun_sequence|gi|522817707|ref|NZ_KE375354.1|	0.269	99.731	600	222379	222979
Escherichia_#_coli_!_MC23_{_genomic_}_scaffold_Contig54_whole_genome_shotgun_sequence|gi|522817658|ref|NZ_KE375305.1|	0.234	99.766	600	255780	256380
Escherichia_#_coli_!_MC6002_{_genomic_}_scaffold_Contig41_whole_genome_shotgun_sequence|gi|522813741|ref|NZ_KE375258.1|	0.234	99.766	600	255796	256396
Escherichia_#_coli_!_MC6003_{_genomic_}_scaffold_Contig428_whole_genome_shotgun_sequence|gi|522810955|ref|NZ_KE375237.1|	0.142	99.858	600	421564	422164
Escherichia_#_coli_!_MS_{_110-3_}_genomic_scaffold_Scfld606_whole_genome_shotgun_sequence|gi|422360243|ref|NZ_GG773036.1|	0.171	99.829	600	350835	351435
Escherichia_#_coli_!_MS_{_110-3_}_genomic_scaffold_Scfld8_whole_genome_shotgun_sequence|gi|422356180|ref|NZ_GG772981.1|	0.349	99.651	600	171553	172153
Escherichia_#_coli_!_MS_{_153-1_}_genomic_scaffold_Scfld96_whole_genome_shotgun_sequence|gi|422362154|ref|NZ_GG773098.1|	0.21	99.79	600	284904	285504
Escherichia_#_coli_!_MS_{_200-1_}_genomic_scaffold_Scfld707_whole_genome_shotgun_sequence|gi|301016237|ref|NZ_GG773871.1|	0.246	99.754	600	243397	243997
Escherichia_#_coli_!_MS_{_57-2_}_genomic_scaffold_Scfld15_whole_genome_shotgun_sequence|gi|422378487|ref|NZ_GG774416.1|	0.21	99.79	600	285256	285856
Escherichia_#_coli_!_MS_{_60-1_}_genomic_scaffold_Scfld348_whole_genome_shotgun_sequence|gi|422374598|ref|NZ_GG774349.1|	0.238	99.762	600	251490	252090
Escherichia_#_coli_!_O104:H4_{_str._}_11-4623_genomic_scaffold_supercont1.3_whole_genome_shotgun_sequence|gi|423031519|ref|NZ_JH378023.1|	0.043	99.957	600	1404983	1405583
Escherichia_#_coli_!_PA45_{_genomic_}_scaffold_PA45.contig.456_whole_genome_shotgun_sequence|gi|425231564|ref|NZ_JH959069.1|	0.119	99.881	600	505360	505960
Escherichia_#_coli_!_TA007_{_genomic_}_scaffold_supercont2.3_whole_genome_shotgun_sequence|gi|422791011|ref|NZ_GL872109.1|	0.098	99.902	600	613526	614126
Escherichia_#_coli_!_TA143_{_genomic_}_scaffold_supercont1.1_whole_genome_shotgun_sequence|gi|331661320|ref|NZ_GL884206.1|	0.223	99.777	600	268859	269459
Escherichia_#_coli_!_TA271_{_genomic_}_scaffold_supercont1.8_whole_genome_shotgun_sequence|gi|331666503|ref|NZ_GL884256.1|	0.114	99.886	600	524548	525148
Gallibacterium_#_anatis_!_UMN179_{_chromosome_}_complete_genome|gi|332288085|ref|NC_015460.1|	0.022	99.978	600	2686735	2687335
Glaciecola_#_psychrophila_!_170_{_complete_}_genome|gi|476411542|ref|NC_020514.1|	0.011	99.989	600	5413091	5413691
Haemophilus_#_ducreyi_!_35000HP_{_chromosome_}_complete_genome|gi|33151282|ref|NC_002940.2|	0.035	99.965	600	1698355	1698955
Haemophilus_#_parasuis_!_SH0165_{_chromosome_}_complete_genome|gi|219870279|ref|NC_011852.1|	0.026	99.974	600	2268556	2269156
Mannheimia_#_haemolytica_!_M42548_{_complete_}_genome|gi|482884694|ref|NC_021082.1|	0.022	99.978	600	2731270	2731870
Mannheimia_#_haemolytica_!_USDA-ARS-SAM-185_{_complete_}_genome|gi|472335239|ref|NC_020834.1|	0.024	99.976	600	2544068	2544668
Mannheimia_#_haemolytica_!_USDA-ARS-USMARC-183_{_complete_}_genome|gi|472332507|ref|NC_020833.1|	0.023	99.977	600	2657732	2658332
Mannheimia_#_succiniciproducens_!_MBEL55E_{_chromosome_}_complete_genome|gi|52424055|ref|NC_006300.1|	0.026	99.974	600	2313478	2314078
Morganella_#_morganii_!_subsp._{_morganii_}_KT_complete_genome|gi|455737153|ref|NC_020418.1|	0.016	99.984	600	3798939	3799539
Pasteurella_#_multocida_!_subsp._{_gallicida_}_P1062_genomic_scaffold_P1062_scaffold1_whole_genome_shotgun_sequence|gi|514429807|ref|NZ_KE346444.1|	0.022	99.978	600	2698412	2699012
Pasteurella_#_multocida_!_subsp._{_multocida_}_str._3480_chromosome_complete_genome|gi|386833612|ref|NC_017764.1|	0.025	99.975	600	2377527	2378127
Pectobacterium_#_carotovorum_!_subsp._{_carotovorum_}_PCC21_chromosome_complete_genome|gi|403056439|ref|NC_018525.1|	0.012	99.988	600	4842171	4842771
Pseudomonas_#_fluorescens_!_A506_{_chromosome_}_complete_genome|gi|387891255|ref|NC_017911.1|	0.01	99.99	600	5961970	5962570
Pseudomonas_#_putida_!_ND6_{_chromosome_}_complete_genome|gi|395443650|ref|NC_017986.1|	0.01	99.99	600	6084849	6085449
Pseudomonas_#_putida_!_S16_{_chromosome_}_complete_genome|gi|339484941|ref|NC_015733.1|	0.01	99.99	600	5984190	5984790
Serratia_#_sp._!_S4_{_SerS4DRAFT_SSJ.2_}_whole_genome_shotgun_sequence|gi|484164396|ref|NZ_KB661120.1|	0.011	99.989	600	5324344	5324944
Streptococcus_#_gallolyticus_!_UCN34_{_chromosome_}_complete_genome|gi|288904223|ref|NC_013798.1|	0.026	99.974	600	2350311	2350911
Streptomyces_#_avermitilis_!_MA-4680_{_complete_}_genome|gi|162960844|ref|NC_003155.4|	0.007	99.993	600	9025008	9025608
Streptomyces_#_bingchenggensis_!_BCW-1_{_chromosome_}_complete_genome|gi|374982757|ref|NC_016582.1|	0.005	99.995	600	11936083	11936683
Streptomyces_#_bottropensis_!_ATCC_{_25435_}_StrboDRAFT_scaffold1.1_whole_genome_shotgun_sequence|gi|487384750|ref|NZ_KB911581.1|	0.007	99.993	600	8955126	8955726
Streptomyces_#_cattleya_!_NRRL_{_8057_}_=_DSM_46488_chromosome_complete_genome|gi|386353647|ref|NC_017586.1|	0.01	99.99	600	6282367	6282967
Streptomyces_#_cattleya_!_NRRL_{_8057_}_complete_genome|gi|357397620|ref|NC_016111.1|	0.01	99.99	600	6282462	6283062
Streptomyces_#_clavuligerus_!_ATCC_{_27064_}_chromosome_whole_genome_shotgun_sequence|gi|294810834|ref|NZ_CM000913.1|	0.009	99.991	600	6759792	6760392
Streptomyces_#_coelicolor_!_A3(2)_{_chromosome_}_complete_genome|gi|32141095|ref|NC_003888.3|	0.007	99.993	600	8666907	8667507
Streptomyces_#_davawensis_!_JCM_{_4913_}_complete_genome|gi|471319476|ref|NC_020504.1|	0.006	99.994	600	9466019	9466619
Streptomyces_#_flavogriseus_!_ATCC_{_33331_}_chromosome_complete_genome|gi|357409266|ref|NC_016114.1|	0.008	99.992	600	7336897	7337497
Streptomyces_#_fulvissimus_!_DSM_{_40593_}_complete_genome|gi|488607535|ref|NC_021177.1|	0.008	99.992	600	7905158	7905758
Streptomyces_#_griseus_!_XylebKG-1_{_genomic_}_scaffold_scaffold_1_whole_genome_shotgun_sequence|gi|326774245|ref|NZ_GL877172.1|	0.007	99.993	600	8727167	8727767
Streptomyces_#_griseus_!_subsp._{_griseus_}_NBRC_13350_chromosome_complete_genome|gi|182433793|ref|NC_010572.1|	0.007	99.993	600	8545329	8545929
Streptomyces_#_hygroscopicus_!_subsp._{_jinggangensis_}_5008_chromosome_complete_genome|gi|386836097|ref|NC_017765.1|	0.006	99.994	600	10145233	10145833
Streptomyces_#_hygroscopicus_!_subsp._{_jinggangensis_}_TL01_complete_genome|gi|474978534|ref|NC_020895.1|	0.006	99.994	600	9839502	9840102
Streptomyces_#_purpureus_!_KA281_{_StrpuDRAFT_scaffold1.1_}_whole_genome_shotgun_sequence|gi|486328994|ref|NZ_KB913030.1|	0.008	99.992	600	7457734	7458334
Streptomyces_#_scabiei_!_87.22_{_chromosome_}_complete_genome|gi|290954631|ref|NC_013929.1|	0.006	99.994	600	10148095	10148695
Streptomyces_#_sp._!_PAMC26508_{_complete_}_genome|gi|479316944|ref|NC_021055.1|	0.008	99.992	600	7525597	7526197
Streptomyces_#_sp._!_SirexAA-E_{_chromosome_}_complete_genome|gi|344997652|ref|NC_015953.1|	0.008	99.992	600	7413840	7414440
Streptomyces_#_sp._!_Tu6071_{_chromosome_}_whole_genome_shotgun_sequence|gi|333022496|ref|NZ_CM001165.1|	0.008	99.992	600	7358780	7359380
Streptomyces_#_violaceusniger_!_Tu_{_4113_}_chromosome_complete_genome|gi|345007964|ref|NC_015957.1|	0.006	99.994	600	10656507	10657107
Vibrio_#_anguillarum_!_775_{_chromosome_}_I_complete_sequence|gi|336122587|ref|NC_015633.1|	0.02	99.98	600	3063312	3063912
Vibrio_#_cholerae_!_M66-2_{_chromosome_}_I_complete_sequence|gi|227080237|ref|NC_012578.1|	0.021	99.979	600	2891923	2892523
Yersinia_#_pestis_!_A1122_{_chromosome_}_complete_genome|gi|384137007|ref|NC_017168.1|	0.013	99.987	600	4553170	4553770
Yersinia_#_pestis_!_Z176003_{_chromosome_}_complete_genome|gi|294502110|ref|NC_014029.1|	0.013	99.987	600	4552986	4553586
Escherichia_#_coli_!_83972_{_genomic_}_scaffold_SCAFFOLD4_whole_genome_shotgun_sequence|gi|237754949|ref|NZ_GG669098.1|	0.169	99.831	599	354544	355143
Escherichia_#_coli_!_KTE167_{_genomic_}_scaffold_acwoV-supercont1.52_whole_genome_shotgun_sequence|gi|476382022|ref|NZ_KB731697.1|	0.296	99.704	599	202089	202688
Escherichia_#_coli_!_KTE188_{_genomic_}_scaffold_acEol-supercont1.9_whole_genome_shotgun_sequence|gi|476380679|ref|NZ_KB732426.1|	0.086	99.914	599	693786	694385
Escherichia_#_coli_!_KTE195_{_genomic_}_scaffold_acHbj-supercont1.10_whole_genome_shotgun_sequence|gi|510917169|ref|NZ_KE136897.1|	0.076	99.924	599	792511	793110
Escherichia_#_coli_!_KTE211_{_genomic_}_scaffold_acASB-supercont1.1_whole_genome_shotgun_sequence|gi|476381537|ref|NZ_KB733219.1|	0.079	99.921	599	757684	758283
Escherichia_#_coli_!_KTE226_{_genomic_}_scaffold_acHbe-supercont1.12_whole_genome_shotgun_sequence|gi|510918163|ref|NZ_KE136989.1|	0.16	99.84	599	372625	373224
Escherichia_#_coli_!_KTE230_{_genomic_}_scaffold_acEnV-supercont1.8_whole_genome_shotgun_sequence|gi|476380857|ref|NZ_KB732596.1|	0.12	99.88	599	498349	498948
Escherichia_#_coli_!_KTE87_{_genomic_}_scaffold_acEvx-supercont1.7_whole_genome_shotgun_sequence|gi|476381190|ref|NZ_KB732885.1|	0.101	99.899	599	590905	591504
Streptococcus_#_dysgalactiae_!_subsp._{_equisimilis_}_RE378_complete_genome|gi|408400746|ref|NC_018712.1|	0.023	99.977	505	2150640	2151145
Streptococcus_#_mutans_!_GS-5_{_chromosome_}_complete_genome|gi|397648808|ref|NC_018089.1|	0.025	99.975	505	2026583	2027088
Streptococcus_#_pyogenes_!_M1_{_476_}_DNA_complete_genome|gi|523414886|ref|NC_020540.2|	0.028	99.972	505	1830623	1831128
Streptococcus_#_pyogenes_!_MGAS15252_{_chromosome_}_complete_genome|gi|383479207|ref|NC_017040.1|	0.029	99.971	505	1750327	1750832
Streptococcus_#_pyogenes_!_MGAS1882_{_chromosome_}_complete_genome|gi|383493132|ref|NC_017053.1|	0.028	99.972	505	1780524	1781029
Streptococcus_#_pyogenes_!_SSI-1_{_chromosome_}_complete_genome|gi|28894912|ref|NC_004606.1|	0.027	99.973	505	1893770	1894275
Streptococcus_#_pneumoniae_!_gamPNI0373_{_chromosome_}_complete_genome|gi|410475457|ref|NC_018630.1|	0.024	99.976	504	2063650	2064154
Escherichia_#_coli_!_KTE12_{_genomic_}_scaffold_acEnP-supercont1.4_whole_genome_shotgun_sequence|gi|476380517|ref|NZ_KB732264.1|	0.066	99.934	502	764680	765182
Escherichia_#_coli_!_O104:H4_{_str._}_TY-2482_scaffold4_whole_genome_shotgun_sequence|gi|452699957|ref|NZ_GL989603.1|	0.066	99.934	502	757467	757969
Escherichia_#_coli_!_B088_{_genomic_}_scaffold_supercont1.15_whole_genome_shotgun_sequence|gi|293445855|ref|NZ_GG749139.1|	0.042	99.958	501	1204300	1204801
Escherichia_#_coli_!_B088_{_genomic_}_scaffold_supercont1.18_whole_genome_shotgun_sequence|gi|293453597|ref|NZ_GG749142.1|	0.154	99.846	501	323982	324483
Escherichia_#_coli_!_H730_{_genomic_}_scaffold_supercont1.2_whole_genome_shotgun_sequence|gi|423702445|ref|NZ_JH768585.1|	0.038	99.962	501	1305864	1306365
Escherichia_#_coli_!_KTE127_{_genomic_}_scaffold_acHaV-supercont1.4_whole_genome_shotgun_sequence|gi|510927149|ref|NZ_KE137236.1|	0.069	99.931	501	727355	727856
Escherichia_#_coli_!_KTE198_{_genomic_}_scaffold_acHaY-supercont1.7_whole_genome_shotgun_sequence|gi|510917670|ref|NZ_KE136925.1|	0.071	99.929	501	703286	703787
Escherichia_#_coli_!_KTE201_{_genomic_}_scaffold_acEnH-supercont1.8_whole_genome_shotgun_sequence|gi|476380725|ref|NZ_KB732482.1|	0.086	99.914	501	579719	580220
Escherichia_#_coli_!_KTE35_{_genomic_}_scaffold_acHbr-supercont1.2_whole_genome_shotgun_sequence|gi|510898651|ref|NZ_KE136614.1|	0.057	99.943	501	881964	882465
Escherichia_#_coli_!_KTE60_{_genomic_}_scaffold_acEuT-supercont1.9_whole_genome_shotgun_sequence|gi|476381018|ref|NZ_KB732737.1|	0.085	99.915	501	585553	586054
Escherichia_#_coli_!_KTE85_{_genomic_}_scaffold_acwoS-supercont1.78_whole_genome_shotgun_sequence|gi|476382223|ref|NZ_KB731617.1|	0.255	99.745	501	195899	196400
Escherichia_#_coli_!_O104:H4_{_str._}_11-3677_genomic_scaffold_supercont1.7_whole_genome_shotgun_sequence|gi|423011679|ref|NZ_JH378054.1|	0.061	99.939	501	826663	827164
Escherichia_#_coli_!_O104:H4_{_str._}_Ec11-4986_genomic_scaffold_supercont1.6_whole_genome_shotgun_sequence|gi|429926197|ref|NZ_KB021570.1|	0.085	99.915	501	590490	590991
Escherichia_#_coli_!_O104:H4_{_str._}_Ec11-5603_genomic_scaffold_supercont1.3_whole_genome_shotgun_sequence|gi|429942352|ref|NZ_KB021484.1|	0.085	99.915	501	590074	590575
Escherichia_#_coli_!_O104:H4_{_str._}_Ec11-5604_genomic_scaffold_supercont1.10_whole_genome_shotgun_sequence|gi|429920393|ref|NZ_KB021542.1|	0.084	99.916	501	592475	592976
Escherichia_#_coli_!_O104:H4_{_str._}_Ec11-6006_genomic_scaffold_supercont1.4_whole_genome_shotgun_sequence|gi|429945035|ref|NZ_KB021471.1|	0.085	99.915	501	589307	589808
Escherichia_#_coli_!_O104:H4_{_str._}_Ec11-9941_genomic_scaffold_supercont6.5_whole_genome_shotgun_sequence|gi|429909475|ref|NZ_KB021511.1|	0.089	99.911	501	563669	564170
Escherichia_#_coli_!_O104:H4_{_str._}_Ec11-9990_genomic_scaffold_supercont1.5_whole_genome_shotgun_sequence|gi|429905339|ref|NZ_KB021582.1|	0.088	99.912	501	568341	568842
Shigella_#_sp._!_D9_{_genomic_}_scaffold_supercont1.1_whole_genome_shotgun_sequence|gi|224580995|ref|NZ_GG657384.1|	0.03	99.97	501	1666849	1667350
Actinosynnema_#_mirum_!_DSM_{_43827_}_chromosome_complete_genome|gi|256374160|ref|NC_013093.1|	0.006	99.994	500	8247644	8248144
Aggregatibacter_#_actinomycetemcomitans_!_D11S-1_{_chromosome_}_complete_genome|gi|261866721|ref|NC_013416.1|	0.024	99.976	500	2105264	2105764
Alteromonas_#_macleodii_!_ATCC_{_27126_}_chromosome_complete_genome|gi|406595001|ref|NC_018632.1|	0.011	99.989	500	4653351	4653851
Alteromonas_#_macleodii_!_str._{_'Balearic_}_Sea_AD45'_chromosome_complete_genome|gi|407685798|ref|NC_018679.1|	0.011	99.989	500	4628979	4629479
Alteromonas_#_macleodii_!_str._{_'Black_}_Sea_11'_chromosome_complete_genome|gi|407698262|ref|NC_018692.1|	0.011	99.989	500	4480007	4480507
Alteromonas_#_macleodii_!_str._{_'English_}_Channel_615'_complete_genome|gi|522648624|ref|NC_021716.1|	0.011	99.989	500	4381005	4381505
Alteromonas_#_macleodii_!_str._{_'English_}_Channel_673'_chromosome_complete_genome|gi|407681909|ref|NC_018678.1|	0.011	99.989	500	4601285	4601785
Alteromonas_#_macleodii_!_str._{_'Ionian_}_Sea_U4'_complete_genome|gi|522567641|ref|NC_021710.1|	0.012	99.988	500	4320796	4321296
Alteromonas_#_macleodii_!_str._{_'Ionian_}_Sea_U7'_complete_genome|gi|522665969|ref|NC_021717.1|	0.011	99.989	500	4442436	4442936
Alteromonas_#_macleodii_!_str._{_'Ionian_}_Sea_U8'_complete_genome|gi|522588077|ref|NC_021712.1|	0.011	99.989	500	4394535	4395035
Alteromonas_#_macleodii_!_str._{_'Ionian_}_Sea_UM4b'_complete_genome|gi|522813769|ref|NC_021714.1|	0.011	99.989	500	4438267	4438767
Alteromonas_#_sp._!_SN2_{_chromosome_}_complete_genome|gi|333891490|ref|NC_015554.1|	0.01	99.99	500	4971648	4972148
Arthrobacter_#_chlorophenolicus_!_A6_{_chromosome_}_complete_genome|gi|220910783|ref|NC_011886.1|	0.011	99.989	500	4395037	4395537
Arthrobacter_#_sp._!_FB24_{_complete_}_sequence|gi|116668568|ref|NC_008541.1|	0.011	99.989	500	4698445	4698945
Bifidobacterium_#_adolescentis_!_ATCC_{_15703_}_chromosome_complete_genome|gi|119025018|ref|NC_008618.1|	0.024	99.976	500	2089145	2089645
Corynebacterium_#_diphtheriae_!_241_{_chromosome_}_complete_genome|gi|375289729|ref|NC_016782.1|	0.021	99.979	500	2426051	2426551
Corynebacterium_#_diphtheriae_!_31A_{_chromosome_}_complete_genome|gi|376283503|ref|NC_016799.1|	0.02	99.98	500	2534846	2535346
Corynebacterium_#_diphtheriae_!_BH8_{_chromosome_}_complete_genome|gi|376286528|ref|NC_016800.1|	0.02	99.98	500	2485019	2485519
Corynebacterium_#_diphtheriae_!_C7_{_(beta)_}_chromosome_complete_genome|gi|376289208|ref|NC_016801.1|	0.02	99.98	500	2498689	2499189
Corynebacterium_#_diphtheriae_!_CDCE_{_8392_}_chromosome_complete_genome|gi|376241700|ref|NC_016785.1|	0.021	99.979	500	2432826	2433326
Corynebacterium_#_diphtheriae_!_HC01_{_chromosome_}_complete_genome|gi|376244562|ref|NC_016786.1|	0.021	99.979	500	2426649	2427149
Corynebacterium_#_diphtheriae_!_HC02_{_chromosome_}_complete_genome|gi|376292118|ref|NC_016802.1|	0.02	99.98	500	2468112	2468612
Corynebacterium_#_diphtheriae_!_HC03_{_chromosome_}_complete_genome|gi|376250168|ref|NC_016787.1|	0.02	99.98	500	2477864	2478364
Corynebacterium_#_diphtheriae_!_HC04_{_chromosome_}_complete_genome|gi|376247367|ref|NC_016788.1|	0.02	99.98	500	2483832	2484332
Corynebacterium_#_diphtheriae_!_INCA_{_402_}_chromosome_complete_genome|gi|375291975|ref|NC_016783.1|	0.02	99.98	500	2448571	2449071
Corynebacterium_#_diphtheriae_!_NCTC_{_13129_}_chromosome_complete_genome|gi|38232642|ref|NC_002935.2|	0.02	99.98	500	2488135	2488635
Corynebacterium_#_diphtheriae_!_PW8_{_chromosome_}_complete_genome|gi|376253128|ref|NC_016789.1|	0.02	99.98	500	2530183	2530683
Corynebacterium_#_diphtheriae_!_VA01_{_chromosome_}_complete_genome|gi|376256018|ref|NC_016790.1|	0.021	99.979	500	2394941	2395441
Corynebacterium_#_efficiens_!_YS-314_{_chromosome_}_complete_genome|gi|25026556|ref|NC_004369.1|	0.016	99.984	500	3146590	3147090
Corynebacterium_#_glutamicum_!_R_{_chromosome_}_complete_genome|gi|145294042|ref|NC_009342.1|	0.015	99.985	500	3313679	3314179
Escherichia_#_coli_!_4_1_47FAA_{_genomic_}_scaffold_supercont1.9_whole_genome_shotgun_sequence|gi|422333622|ref|NZ_JH594561.1|	0.195	99.805	500	255788	256288
Escherichia_#_coli_!_83972_{_genomic_}_scaffold_SCAFFOLD10_whole_genome_shotgun_sequence|gi|237754943|ref|NZ_GG669104.1|	0.137	99.863	500	365252	365752
Escherichia_#_coli_!_AB42410445-isolate1_{_genomic_}_scaffold_Contig31_whole_genome_shotgun_sequence|gi|522822055|ref|NZ_KE375531.1|	0.118	99.882	500	422070	422570
Escherichia_#_coli_!_AB42410445-isolate1_{_genomic_}_scaffold_Contig745_whole_genome_shotgun_sequence|gi|522822536|ref|NZ_KE375551.1|	0.184	99.816	500	270881	271381
Escherichia_#_coli_!_AB42554418-isolate1_{_genomic_}_scaffold_Contig350_whole_genome_shotgun_sequence|gi|522817854|ref|NZ_KE375500.1|	0.241	99.759	500	206748	207248
Escherichia_#_coli_!_AB42602061-isolate1_{_genomic_}_scaffold_Contig61_whole_genome_shotgun_sequence|gi|522817838|ref|NZ_KE375485.1|	0.24	99.76	500	207429	207929
Escherichia_#_coli_!_ARS4.2123_{_genomic_}_scaffold_ARS42123.contig.17_whole_genome_shotgun_sequence|gi|425276330|ref|NZ_JH954200.1|	0.338	99.662	500	147434	147934
Escherichia_#_coli_!_B088_{_genomic_}_scaffold_supercont1.2_whole_genome_shotgun_sequence|gi|293418300|ref|NZ_GG749126.1|	0.091	99.909	500	547626	548126
Escherichia_#_coli_!_E1167_{_genomic_}_scaffold_supercont2.6_whole_genome_shotgun_sequence|gi|422763052|ref|NZ_GL871745.1|	0.1	99.9	500	499882	500382
Escherichia_#_coli_!_FVEC1302_{_genomic_}_scaffold_supercont1.18_whole_genome_shotgun_sequence|gi|298382617|ref|NZ_GG774916.1|	0.089	99.911	500	559378	559878
Escherichia_#_coli_!_FVEC1412_{_genomic_}_scaffold_supercont1.22_whole_genome_shotgun_sequence|gi|293406876|ref|NZ_GG749227.1|	0.114	99.886	500	438020	438520
Escherichia_#_coli_!_H252_{_genomic_}_scaffold_supercont2.7_whole_genome_shotgun_sequence|gi|422751777|ref|NZ_GL871898.1|	0.377	99.623	500	132223	132723
Escherichia_#_coli_!_H299_{_genomic_}_scaffold_supercont1.8_whole_genome_shotgun_sequence|gi|331681621|ref|NZ_GL884497.1|	0.144	99.856	500	346173	346673
Escherichia_#_coli_!_H489_{_genomic_}_scaffold_supercont2.3_whole_genome_shotgun_sequence|gi|422787850|ref|NZ_GL872251.1|	0.079	99.921	500	632293	632793
Escherichia_#_coli_!_H494_{_genomic_}_scaffold_supercont1.5_whole_genome_shotgun_sequence|gi|422960224|ref|NZ_JH590609.1|	0.137	99.863	500	364816	365316
Escherichia_#_coli_!_KTE104_{_genomic_}_scaffold_acwor-supercont1.44_whole_genome_shotgun_sequence|gi|476381632|ref|NZ_KB733287.1|	0.152	99.848	500	328164	328664
Escherichia_#_coli_!_KTE104_{_genomic_}_scaffold_acwor-supercont1.57_whole_genome_shotgun_sequence|gi|476381646|ref|NZ_KB733301.1|	0.355	99.645	500	140228	140728
Escherichia_#_coli_!_KTE127_{_genomic_}_scaffold_acHaV-supercont1.2_whole_genome_shotgun_sequence|gi|510927139|ref|NZ_KE137234.1|	0.067	99.933	500	749617	750117
Escherichia_#_coli_!_KTE130_{_genomic_}_scaffold_acHbk-supercont1.6_whole_genome_shotgun_sequence|gi|510927388|ref|NZ_KE137257.1|	0.211	99.789	500	235946	236446
Escherichia_#_coli_!_KTE13_{_genomic_}_scaffold_acHbv-supercont1.4_whole_genome_shotgun_sequence|gi|510898170|ref|NZ_KE136598.1|	0.078	99.922	500	643108	643608
Escherichia_#_coli_!_KTE142_{_genomic_}_scaffold_acEnG-supercont1.4_whole_genome_shotgun_sequence|gi|476381233|ref|NZ_KB732915.1|	0.19	99.81	500	262729	263229
Escherichia_#_coli_!_KTE143_{_genomic_}_scaffold_acEnx-supercont1.4_whole_genome_shotgun_sequence|gi|476381244|ref|NZ_KB732942.1|	0.152	99.848	500	328088	328588
Escherichia_#_coli_!_KTE143_{_genomic_}_scaffold_acEnx-supercont1.5_whole_genome_shotgun_sequence|gi|476381245|ref|NZ_KB732943.1|	0.125	99.875	500	399088	399588
Escherichia_#_coli_!_KTE144_{_genomic_}_scaffold_acASM-supercont1.1_whole_genome_shotgun_sequence|gi|476381441|ref|NZ_KB733113.1|	0.039	99.961	500	1279031	1279531
Escherichia_#_coli_!_KTE14_{_genomic_}_scaffold_acHbn-supercont1.3_whole_genome_shotgun_sequence|gi|510906345|ref|NZ_KE136665.1|	0.071	99.929	500	705913	706413
Escherichia_#_coli_!_KTE159_{_genomic_}_scaffold_acHbi-supercont1.2_whole_genome_shotgun_sequence|gi|510928717|ref|NZ_KE137292.1|	0.014	99.986	500	3535269	3535769
Escherichia_#_coli_!_KTE167_{_genomic_}_scaffold_acwoV-supercont1.50_whole_genome_shotgun_sequence|gi|476382020|ref|NZ_KB731695.1|	0.36	99.64	500	138419	138919
Escherichia_#_coli_!_KTE169_{_genomic_}_scaffold_acEnv-supercont1.6_whole_genome_shotgun_sequence|gi|476381278|ref|NZ_KB732978.1|	0.121	99.879	500	413016	413516
Escherichia_#_coli_!_KTE173_{_genomic_}_scaffold_acASm-supercont1.4_whole_genome_shotgun_sequence|gi|476381494|ref|NZ_KB733442.1|	0.119	99.881	500	419820	420320
Escherichia_#_coli_!_KTE199_{_genomic_}_scaffold_acHaJ-supercont1.6_whole_genome_shotgun_sequence|gi|510917723|ref|NZ_KE136937.1|	0.077	99.923	500	650593	651093
Escherichia_#_coli_!_KTE199_{_genomic_}_scaffold_acHaJ-supercont1.7_whole_genome_shotgun_sequence|gi|510917726|ref|NZ_KE136938.1|	0.061	99.939	500	814391	814891
Escherichia_#_coli_!_KTE19_{_genomic_}_scaffold_acHaZ-supercont1.2_whole_genome_shotgun_sequence|gi|510911728|ref|NZ_KE136673.1|	0.216	99.784	500	230607	231107
Escherichia_#_coli_!_KTE204_{_genomic_}_scaffold_acEvh-supercont1.4_whole_genome_shotgun_sequence|gi|476380731|ref|NZ_KB732465.1|	0.077	99.923	500	651942	652442
Escherichia_#_coli_!_KTE20_{_genomic_}_scaffold_acHbG-supercont1.12_whole_genome_shotgun_sequence|gi|510912683|ref|NZ_KE136680.1|	0.061	99.939	500	813445	813945
Escherichia_#_coli_!_KTE20_{_genomic_}_scaffold_acHbG-supercont1.2_whole_genome_shotgun_sequence|gi|510912719|ref|NZ_KE136688.1|	0.062	99.938	500	806294	806794
Escherichia_#_coli_!_KTE216_{_genomic_}_scaffold_acEni-supercont1.9_whole_genome_shotgun_sequence|gi|476380812|ref|NZ_KB732559.1|	0.136	99.864	500	367819	368319
Escherichia_#_coli_!_KTE21_{_genomic_}_scaffold_acEuW-supercont1.7_whole_genome_shotgun_sequence|gi|476380575|ref|NZ_KB732322.1|	0.124	99.876	500	401853	402353
Escherichia_#_coli_!_KTE236_{_genomic_}_scaffold_acEuS-supercont1.13_whole_genome_shotgun_sequence|gi|476380881|ref|NZ_KB732617.1|	0.071	99.929	500	699476	699976
Escherichia_#_coli_!_KTE236_{_genomic_}_scaffold_acEuS-supercont1.7_whole_genome_shotgun_sequence|gi|476380891|ref|NZ_KB732627.1|	0.061	99.939	500	813831	814331
Escherichia_#_coli_!_KTE24_{_genomic_}_scaffold_acHbl-supercont1.8_whole_genome_shotgun_sequence|gi|510913683|ref|NZ_KE136713.1|	0.129	99.871	500	386044	386544
Escherichia_#_coli_!_KTE28_{_genomic_}_scaffold_acEnN-supercont1.2_whole_genome_shotgun_sequence|gi|476380599|ref|NZ_KB732346.1|	0.119	99.881	500	419183	419683
Escherichia_#_coli_!_KTE37_{_genomic_}_scaffold_acHaO-supercont1.6_whole_genome_shotgun_sequence|gi|510914809|ref|NZ_KE136788.1|	0.18	99.82	500	277486	277986
Escherichia_#_coli_!_KTE37_{_genomic_}_scaffold_acHaO-supercont1.8_whole_genome_shotgun_sequence|gi|510914878|ref|NZ_KE136790.1|	0.129	99.871	500	386616	387116
Escherichia_#_coli_!_KTE38_{_genomic_}_scaffold_acHbA-supercont1.10_whole_genome_shotgun_sequence|gi|510914985|ref|NZ_KE136793.1|	0.074	99.926	500	677262	677762
Escherichia_#_coli_!_KTE3_{_genomic_}_scaffold_acHbs-supercont1.4_whole_genome_shotgun_sequence|gi|510897926|ref|NZ_KE136580.1|	0.339	99.661	500	146904	147404
Escherichia_#_coli_!_KTE51_{_genomic_}_scaffold_acEnB-supercont1.3_whole_genome_shotgun_sequence|gi|476380943|ref|NZ_KB732669.1|	0.041	99.959	500	1210232	1210732
Escherichia_#_coli_!_KTE5_{_genomic_}_scaffold_acEom-supercont1.4_whole_genome_shotgun_sequence|gi|476380484|ref|NZ_KB732231.1|	0.252	99.748	500	197662	198162
Escherichia_#_coli_!_KTE68_{_genomic_}_scaffold_acHbp-supercont1.14_whole_genome_shotgun_sequence|gi|510919591|ref|NZ_KE137040.1|	0.11	99.89	500	453268	453768
Escherichia_#_coli_!_KTE71_{_genomic_}_scaffold_acHaR-supercont1.8_whole_genome_shotgun_sequence|gi|510920604|ref|NZ_KE137106.1|	0.071	99.929	500	706993	707493
Escherichia_#_coli_!_KTE74_{_genomic_}_scaffold_acHaI-supercont1.7_whole_genome_shotgun_sequence|gi|510921607|ref|NZ_KE137132.1|	0.074	99.926	500	675823	676323
Escherichia_#_coli_!_KTE75_{_genomic_}_scaffold_acEuD-supercont1.12_whole_genome_shotgun_sequence|gi|476381067|ref|NZ_KB732778.1|	0.064	99.936	500	779486	779986
Escherichia_#_coli_!_KTE76_{_genomic_}_scaffold_acEnX-supercont1.3_whole_genome_shotgun_sequence|gi|476381103|ref|NZ_KB732814.1|	0.073	99.927	500	686795	687295
Escherichia_#_coli_!_KTE80_{_genomic_}_scaffold_acEnF-supercont1.20_whole_genome_shotgun_sequence|gi|476381127|ref|NZ_KB732838.1|	0.068	99.932	500	738988	739488
Escherichia_#_coli_!_KTE83_{_genomic_}_scaffold_acEnD-supercont1.11_whole_genome_shotgun_sequence|gi|476381153|ref|NZ_KB733405.1|	0.071	99.929	500	708004	708504
Escherichia_#_coli_!_LCT-EC106_{_Scaffold6_}_whole_genome_shotgun_sequence|gi|452721488|ref|NZ_JH650821.1|	0.127	99.873	500	394356	394856
Escherichia_#_coli_!_M605_{_genomic_}_scaffold_supercont1.21_whole_genome_shotgun_sequence|gi|331647411|ref|NZ_GL883912.1|	0.081	99.919	500	614067	614567
Escherichia_#_coli_!_M605_{_genomic_}_scaffold_supercont1.2_whole_genome_shotgun_sequence|gi|331645052|ref|NZ_GL883893.1|	0.168	99.832	500	297715	298215
Escherichia_#_coli_!_M605_{_genomic_}_scaffold_supercont1.41_whole_genome_shotgun_sequence|gi|331650219|ref|NZ_GL883932.1|	0.152	99.848	500	328118	328618
Escherichia_#_coli_!_MC19_{_genomic_}_scaffold_Contig372_whole_genome_shotgun_sequence|gi|522817729|ref|NZ_KE375376.1|	0.265	99.735	500	187896	188396
Escherichia_#_coli_!_MC21_{_genomic_}_scaffold_Contig972_whole_genome_shotgun_sequence|gi|522817717|ref|NZ_KE375364.1|	0.214	99.786	500	232711	233211
Escherichia_#_coli_!_MC23_{_genomic_}_scaffold_Contig739_whole_genome_shotgun_sequence|gi|522817670|ref|NZ_KE375317.1|	0.121	99.879	500	412525	413025
Escherichia_#_coli_!_MC6002_{_genomic_}_scaffold_Contig107_whole_genome_shotgun_sequence|gi|522813731|ref|NZ_KE375248.1|	0.214	99.786	500	233388	233888
Escherichia_#_coli_!_MC6002_{_genomic_}_scaffold_Contig704_whole_genome_shotgun_sequence|gi|522813758|ref|NZ_KE375275.1|	0.117	99.883	500	428291	428791
Escherichia_#_coli_!_MC6003_{_genomic_}_scaffold_Contig95_whole_genome_shotgun_sequence|gi|522811214|ref|NZ_KE375247.1|	0.241	99.759	500	206648	207148
Escherichia_#_coli_!_MS_{_110-3_}_genomic_scaffold_Scfld142_whole_genome_shotgun_sequence|gi|422357130|ref|NZ_GG773003.1|	0.139	99.861	500	358207	358707
Escherichia_#_coli_!_MS_{_110-3_}_genomic_scaffold_Scfld152_whole_genome_shotgun_sequence|gi|422357504|ref|NZ_GG773004.1|	0.359	99.641	500	138873	139373
Escherichia_#_coli_!_MS_{_110-3_}_genomic_scaffold_Scfld673_whole_genome_shotgun_sequence|gi|422360898|ref|NZ_GG773042.1|	0.158	99.842	500	315525	316025
Escherichia_#_coli_!_MS_{_110-3_}_genomic_scaffold_Scfld73_whole_genome_shotgun_sequence|gi|422356665|ref|NZ_GG772997.1|	0.16	99.84	500	311367	311867
Escherichia_#_coli_!_MS_{_153-1_}_genomic_scaffold_Scfld144_whole_genome_shotgun_sequence|gi|422362930|ref|NZ_GG773121.1|	0.296	99.704	500	168512	169012
Escherichia_#_coli_!_MS_{_153-1_}_genomic_scaffold_Scfld235_whole_genome_shotgun_sequence|gi|422363854|ref|NZ_GG773138.1|	0.27	99.73	500	184415	184915
Escherichia_#_coli_!_MS_{_16-3_}_genomic_scaffold_Scfld192_whole_genome_shotgun_sequence|gi|422369000|ref|NZ_GG773533.1|	0.303	99.697	500	164310	164810
Escherichia_#_coli_!_MS_{_16-3_}_genomic_scaffold_Scfld299_whole_genome_shotgun_sequence|gi|422370895|ref|NZ_GG773551.1|	0.27	99.73	500	185025	185525
Escherichia_#_coli_!_MS_{_185-1_}_genomic_scaffold_Scfld315_whole_genome_shotgun_sequence|gi|301051494|ref|NZ_GG774241.1|	0.144	99.856	500	345777	346277
Escherichia_#_coli_!_MS_{_185-1_}_genomic_scaffold_Scfld321_whole_genome_shotgun_sequence|gi|301051495|ref|NZ_GG774242.1|	0.211	99.789	500	236683	237183
Escherichia_#_coli_!_MS_{_185-1_}_genomic_scaffold_Scfld465_whole_genome_shotgun_sequence|gi|301051503|ref|NZ_GG774250.1|	0.126	99.874	500	396118	396618
Escherichia_#_coli_!_MS_{_200-1_}_genomic_scaffold_Scfld352_whole_genome_shotgun_sequence|gi|301015630|ref|NZ_GG773818.1|	0.203	99.797	500	246387	246887
Escherichia_#_coli_!_MS_{_45-1_}_genomic_scaffold_Scfld271_whole_genome_shotgun_sequence|gi|301015449|ref|NZ_GG772233.1|	0.206	99.794	500	242221	242721
Escherichia_#_coli_!_MS_{_45-1_}_genomic_scaffold_Scfld318_whole_genome_shotgun_sequence|gi|301015587|ref|NZ_GG772244.1|	0.25	99.75	500	199651	200151
Escherichia_#_coli_!_MS_{_45-1_}_genomic_scaffold_Scfld578_whole_genome_shotgun_sequence|gi|301016121|ref|NZ_GG772282.1|	0.295	99.705	500	168955	169455
Escherichia_#_coli_!_MS_{_57-2_}_genomic_scaffold_Scfld27_whole_genome_shotgun_sequence|gi|422378820|ref|NZ_GG774420.1|	0.141	99.859	500	352903	353403
Escherichia_#_coli_!_MS_{_57-2_}_genomic_scaffold_Scfld313_whole_genome_shotgun_sequence|gi|422382383|ref|NZ_GG774463.1|	0.303	99.697	500	164739	165239
Escherichia_#_coli_!_MS_{_57-2_}_genomic_scaffold_Scfld379_whole_genome_shotgun_sequence|gi|422382596|ref|NZ_GG774468.1|	0.199	99.801	500	250324	250824
Escherichia_#_coli_!_MS_{_57-2_}_genomic_scaffold_Scfld489_whole_genome_shotgun_sequence|gi|422383537|ref|NZ_GG774478.1|	0.256	99.744	500	194509	195009
Escherichia_#_coli_!_MS_{_60-1_}_genomic_scaffold_Scfld626_whole_genome_shotgun_sequence|gi|422376287|ref|NZ_GG774373.1|	0.216	99.784	500	230763	231263
Escherichia_#_coli_!_MS_{_60-1_}_genomic_scaffold_Scfld810_whole_genome_shotgun_sequence|gi|422377456|ref|NZ_GG774385.1|	0.219	99.781	500	227908	228408
Escherichia_#_coli_!_O104:H4_{_str._}_04-8351_genomic_scaffold_supercont1.4_whole_genome_shotgun_sequence|gi|423006539|ref|NZ_JH378075.1|	0.05	99.95	500	990775	991275
Escherichia_#_coli_!_O104:H4_{_str._}_11-02318_genomic_scaffold_supercont1.27_whole_genome_shotgun_sequence|gi|429958837|ref|NZ_KB021629.1|	0.095	99.905	500	527016	527516
Escherichia_#_coli_!_O104:H4_{_str._}_Ec11-4984_genomic_scaffold_supercont1.11_whole_genome_shotgun_sequence|gi|429916791|ref|NZ_KB021562.1|	0.038	99.962	500	1313468	1313968
Escherichia_#_coli_!_O104:H4_{_str._}_Ec11-4986_genomic_scaffold_supercont1.11_whole_genome_shotgun_sequence|gi|429927646|ref|NZ_KB021575.1|	0.095	99.905	500	525356	525856
Escherichia_#_coli_!_O104:H4_{_str._}_Ec11-4987_genomic_scaffold_supercont1.8_whole_genome_shotgun_sequence|gi|429931579|ref|NZ_KB021529.1|	0.095	99.905	500	528522	529022
Escherichia_#_coli_!_O104:H4_{_str._}_Ec11-5604_genomic_scaffold_supercont1.16_whole_genome_shotgun_sequence|gi|429921829|ref|NZ_KB021548.1|	0.038	99.962	500	1299320	1299820
Escherichia_#_coli_!_O104:H4_{_str._}_Ec11-9990_genomic_scaffold_supercont1.12_whole_genome_shotgun_sequence|gi|429906756|ref|NZ_KB021589.1|	0.094	99.906	500	529912	530412
Escherichia_#_coli_!_O104:H4_{_str._}_TY-2482_scaffold13_whole_genome_shotgun_sequence|gi|452699937|ref|NZ_GL989583.1|	0.165	99.835	500	303186	303686
Escherichia_#_coli_!_TA143_{_genomic_}_scaffold_supercont1.24_whole_genome_shotgun_sequence|gi|331664891|ref|NZ_GL884229.1|	0.092	99.908	500	544032	544532
Escherichia_#_fergusonii_!_B253_{_genomic_}_scaffold_supercont3.1_whole_genome_shotgun_sequence|gi|422803864|ref|NZ_GL870856.1|	0.017	99.983	500	2917120	2917620
Escherichia_#_sp._!_1_1_43_{_genomic_}_scaffold_supercont2.1_whole_genome_shotgun_sequence|gi|406351866|ref|NZ_JH815253.1|	0.078	99.922	500	639477	639977
Glaciecola_#_sp._!_4H-3-7+YE-5_{_chromosome_}_complete_genome|gi|332304386|ref|NC_015497.1|	0.01	99.99	500	5051809	5052309
Haemophilus_#_somnus_!_129PT_{_chromosome_}_complete_genome|gi|113460149|ref|NC_008309.1|	0.025	99.975	500	2007200	2007700
Haemophilus_#_somnus_!_2336_{_chromosome_}_complete_genome|gi|170717206|ref|NC_010519.1|	0.022	99.978	500	2263357	2263857
Pseudomonas_#_brassicacearum_!_subsp._{_brassicacearum_}_NFM421_chromosome_complete_genome|gi|330806657|ref|NC_015379.1|	0.007	99.993	500	6842748	6843248
Pseudomonas_#_fluorescens_!_Q8r1-96_{_chromosome_}_whole_genome_shotgun_sequence|gi|423694505|ref|NZ_CM001512.1|	0.008	99.992	500	6602111	6602611
Pseudomonas_#_fluorescens_!_R124_{_chromosome_}_whole_genome_shotgun_sequence|gi|424920626|ref|NZ_CM001561.1|	0.008	99.992	500	6256192	6256692
Pseudomonas_#_fluorescens_!_SS101_{_chromosome_}_whole_genome_shotgun_sequence|gi|423689090|ref|NZ_CM001513.1|	0.008	99.992	500	6179043	6179543
Pseudomonas_#_protegens_!_CHA0_{_complete_}_genome|gi|501677485|ref|NC_021237.1|	0.007	99.993	500	6867480	6867980
Pseudomonas_#_syringae_!_pv._{_phaseolicola_}_1448A_chromosome_complete_genome|gi|71733195|ref|NC_005773.3|	0.008	99.992	500	5928287	5928787
Pseudomonas_#_syringae_!_pv._{_syringae_}_B728a_chromosome_complete_genome|gi|66043271|ref|NC_007005.1|	0.008	99.992	500	6093198	6093698
Pseudomonas_#_syringae_!_pv._{_syringae_}_SM_chromosome_whole_genome_shotgun_sequence|gi|514422218|ref|NZ_CM001986.1|	0.008	99.992	500	6077042	6077542
Rhodococcus_#_erythropolis_!_PR4_{_complete_}_genome|gi|226303489|ref|NC_012490.1|	0.008	99.992	500	6515810	6516310
Streptococcus_#_gallolyticus_!_subsp._{_gallolyticus_}_ATCC_43143_complete_genome|gi|386336689|ref|NC_017576.1|	0.021	99.979	500	2361741	2362241
Streptococcus_#_sp._!_HPH0090_{_genomic_}_scaffold_aczIp-supercont1.2_whole_genome_shotgun_sequence|gi|512657603|ref|NZ_KE150465.1|	0.132	99.868	500	379411	379911
Streptococcus_#_sp._!_oral_{_taxon_}_071_str._73H25AP_genomic_scaffold_SCAFFOLD1_whole_genome_shotgun_sequence|gi|306826373|ref|NZ_GL397254.1|	0.025	99.975	500	1962973	1963473
Escherichia_#_coli_!_MS_{_45-1_}_genomic_scaffold_Scfld412_whole_genome_shotgun_sequence|gi|301015627|ref|NZ_GG772264.1|	0.327	99.673	499	151915	152414
Escherichia_#_coli_!_SWW33_{_genomic_}_scaffold_acLZF-supercont1.4_whole_genome_shotgun_sequence|gi|487680475|ref|NZ_KB822527.1|	0.125	99.875	499	400259	400758
Streptococcus_#_pneumoniae_!_PNI0010_{_genomic_}_scaffold_Scaffold0_whole_genome_shotgun_sequence|gi|444893195|ref|NZ_KB371854.1|	0.026	99.974	441	1686446	1686887
Streptococcus_#_dysgalactiae_!_subsp._{_equisimilis_}_AC-2713_complete_genome|gi|410475456|ref|NC_019042.1|	0.019	99.981	404	2179041	2179445
Streptococcus_#_suis_!_05ZYH33_{_chromosome_}_complete_genome|gi|146317663|ref|NC_009442.1|	0.019	99.981	404	2095905	2096309
Streptococcus_#_suis_!_BM407_{_chromosome_}_complete_genome|gi|253754647|ref|NC_012926.1|	0.019	99.981	404	2145825	2146229
Streptococcus_#_suis_!_P1/7_{_complete_}_genome|gi|253752822|ref|NC_012925.1|	0.02	99.98	404	2007087	2007491
Streptococcus_#_suis_!_SC070731_{_complete_}_genome|gi|476419016|ref|NC_020526.1|	0.019	99.981	404	2138164	2138568
Streptococcus_#_suis_!_SC84_{_complete_}_genome|gi|253750923|ref|NC_012924.1|	0.019	99.981	404	2095494	2095898
Streptococcus_#_suis_!_ST1_{_chromosome_}_complete_genome|gi|389855709|ref|NC_017950.1|	0.02	99.98	404	2033917	2034321
Streptococcus_#_sp._!_HPH0090_{_genomic_}_scaffold_aczIp-supercont1.1_whole_genome_shotgun_sequence|gi|512657296|ref|NZ_KE150464.1|	0.034	99.966	402	1179358	1179760
Escherichia_#_coli_!_0.1288_{_genomic_}_scaffold_E01288.contig.99_whole_genome_shotgun_sequence|gi|425424205|ref|NZ_JH943422.1|	0.208	99.792	401	192069	192470
Escherichia_#_coli_!_3006_{_genomic_}_scaffold_E3006.contig.148_whole_genome_shotgun_sequence|gi|425290482|ref|NZ_JH953838.1|	0.21	99.79	401	190789	191190
Escherichia_#_coli_!_E1167_{_genomic_}_scaffold_supercont2.7_whole_genome_shotgun_sequence|gi|422763518|ref|NZ_GL871746.1|	0.121	99.879	401	332191	332592
Escherichia_#_coli_!_E1520_{_genomic_}_scaffold_supercont2.4_whole_genome_shotgun_sequence|gi|422768457|ref|NZ_GL871775.1|	0.081	99.919	401	497529	497930
Escherichia_#_coli_!_H120_{_genomic_}_scaffold_supercont2.1_whole_genome_shotgun_sequence|gi|422774023|ref|NZ_GL871841.1|	0.026	99.974	401	1531555	1531956
Escherichia_#_coli_!_H120_{_genomic_}_scaffold_supercont2.6_whole_genome_shotgun_sequence|gi|422777849|ref|NZ_GL871846.1|	0.129	99.871	401	311521	311922
Escherichia_#_coli_!_H494_{_genomic_}_scaffold_supercont1.6_whole_genome_shotgun_sequence|gi|422960824|ref|NZ_JH590610.1|	0.126	99.874	401	318341	318742
Escherichia_#_coli_!_H736_{_genomic_}_scaffold_supercont1.22_whole_genome_shotgun_sequence|gi|331643974|ref|NZ_GL883788.1|	0.079	99.921	401	510160	510561
Escherichia_#_coli_!_KTE134_{_genomic_}_scaffold_acHzL-supercont1.3_whole_genome_shotgun_sequence|gi|510927588|ref|NZ_KE137279.1|	0.061	99.939	401	655037	655438
Escherichia_#_coli_!_KTE167_{_genomic_}_scaffold_acwoV-supercont1.26_whole_genome_shotgun_sequence|gi|476381993|ref|NZ_KB731668.1|	0.107	99.893	401	374247	374648
Escherichia_#_coli_!_KTE208_{_genomic_}_scaffold_acEnn-supercont1.7_whole_genome_shotgun_sequence|gi|476380763|ref|NZ_KB732510.1|	0.063	99.937	401	640311	640712
Escherichia_#_coli_!_KTE39_{_genomic_}_scaffold_acEnU-supercont1.5_whole_genome_shotgun_sequence|gi|476380612|ref|NZ_KB732359.1|	0.084	99.916	401	476332	476733
Escherichia_#_coli_!_KTE71_{_genomic_}_scaffold_acHaR-supercont1.7_whole_genome_shotgun_sequence|gi|510920519|ref|NZ_KE137105.1|	0.058	99.942	401	696430	696831
Escherichia_#_coli_!_M919_{_genomic_}_scaffold_supercont2.4_whole_genome_shotgun_sequence|gi|422818438|ref|NZ_JH659572.1|	0.053	99.947	401	751110	751511
Escherichia_#_coli_!_MS_{_117-3_}_genomic_scaffold_Scfld736_whole_genome_shotgun_sequence|gi|422353226|ref|NZ_GG772911.1|	0.207	99.793	401	193119	193520
Escherichia_#_coli_!_MS_{_182-1_}_genomic_scaffold_Scfld834_whole_genome_shotgun_sequence|gi|302039681|ref|NZ_GG772029.1|	0.207	99.793	401	193682	194083
Escherichia_#_coli_!_MS_{_196-1_}_genomic_scaffold_Scfld770_whole_genome_shotgun_sequence|gi|301030707|ref|NZ_GG773994.1|	0.218	99.782	401	183759	184160
Escherichia_#_coli_!_MS_{_78-1_}_genomic_scaffold_Scfld803_whole_genome_shotgun_sequence|gi|301333838|ref|NZ_GG773327.1|	0.207	99.793	401	193339	193740
Escherichia_#_coli_!_O104:H4_{_str._}_11-02318_genomic_scaffold_supercont1.13_whole_genome_shotgun_sequence|gi|429843857|ref|NZ_KB021615.1|	0.156	99.844	401	257058	257459
Escherichia_#_coli_!_O104:H4_{_str._}_Ec11-4987_genomic_scaffold_supercont1.3_whole_genome_shotgun_sequence|gi|429930132|ref|NZ_KB021524.1|	0.113	99.887	401	353557	353958
Escherichia_#_coli_!_O104:H4_{_str._}_Ec12-0466_genomic_scaffold_supercont1.3_whole_genome_shotgun_sequence|gi|429953637|ref|NZ_KB021448.1|	0.053	99.947	401	756190	756591
Escherichia_#_coli_!_O104:H4_{_str._}_TY-2482_scaffold11_whole_genome_shotgun_sequence|gi|452699956|ref|NZ_GL989602.1|	0.068	99.932	401	592472	592873
Escherichia_#_coli_!_TA271_{_genomic_}_scaffold_supercont1.34_whole_genome_shotgun_sequence|gi|331668243|ref|NZ_GL884282.1|	0.037	99.963	401	1078921	1079322
Escherichia_#_coli_!_TA280_{_genomic_}_scaffold_supercont1.42_whole_genome_shotgun_sequence|gi|331674788|ref|NZ_GL884373.1|	0.095	99.905	401	420070	420471
Streptococcus_#_pseudopneumoniae_!_IS7493_{_chromosome_}_complete_genome|gi|342162671|ref|NC_015875.1|	0.018	99.982	401	2190330	2190731
Acinetobacter_#_baumannii_!_TYTH-1_{_chromosome_}_complete_genome|gi|407930685|ref|NC_018706.1|	0.01	99.99	400	3956968	3957368
Actinoplanes_#_sp._!_N902-109_{_complete_}_genome|gi|494682416|ref|NC_021191.1|	0.004	99.996	400	9227654	9228054
Alteromonas_#_macleodii_!_AltDE1_{_chromosome_}_complete_genome|gi|410859653|ref|NC_019393.1|	0.009	99.991	400	4643444	4643844
Alteromonas_#_macleodii_!_str._{_'Ionian_}_Sea_UM7'_complete_genome|gi|522612259|ref|NC_021713.1|	0.009	99.991	400	4627978	4628378
Amycolatopsis_#_alba_!_DSM_{_44262_}_scaffold1_whole_genome_shotgun_sequence|gi|486330103|ref|NZ_KB913032.1|	0.004	99.996	400	9810874	9811274
Amycolatopsis_#_balhimycina_!_FH_{_1894_}_strain_DSM_44591_A3CEDRAFT_scaffold1.1_whole_genome_shotgun_sequence|gi|486332032|ref|NZ_KB913037.1|	0.004	99.996	400	10858103	10858503
Amycolatopsis_#_mediterranei_!_S699_{_chromosome_}_complete_genome|gi|384145136|ref|NC_017186.1|	0.004	99.996	400	10236379	10236779
Amycolatopsis_#_mediterranei_!_S699_{_chromosome_}_complete_genome|gi|399533820|ref|NC_018266.1|	0.004	99.996	400	10246520	10246920
Amycolatopsis_#_mediterranei_!_U32_{_chromosome_}_complete_genome|gi|300781937|ref|NC_014318.1|	0.004	99.996	400	10236315	10236715
Amycolatopsis_#_orientalis_!_HCCB10007_{_complete_}_genome|gi|506928554|ref|NC_021252.1|	0.004	99.996	400	8948191	8948591
Arthrobacter_#_phenanthrenivorans_!_Sphe3_{_chromosome_}_complete_genome|gi|325961450|ref|NC_015145.1|	0.009	99.991	400	4250014	4250414
Bifidobacterium_#_longum_!_DJO10A_{_chromosome_}_complete_genome|gi|189438863|ref|NC_010816.1|	0.017	99.983	400	2375392	2375792
Bifidobacterium_#_longum_!_NCC2705_{_chromosome_}_complete_genome|gi|58036264|ref|NC_004307.2|	0.018	99.982	400	2256240	2256640
Bifidobacterium_#_longum_!_subsp._{_infantis_}_ATCC_15697_chromosome_complete_genome|gi|213690928|ref|NC_011593.1|	0.014	99.986	400	2832348	2832748
Candidatus_#_Regiella_!_insecticola_{_LSR1_}_genomic_scaffold_Scaffold1_whole_genome_shotgun_sequence|gi|304413032|ref|NZ_GL379589.1|	0.061	99.939	400	651872	652272
Corynebacterium_#_halotolerans_!_YIM_{_70093_}_=_DSM_44683_complete_genome|gi|451942744|ref|NC_020302.1|	0.013	99.987	400	3135352	3135752
Corynebacterium_#_pseudotuberculosis_!_1/06-A_{_chromosome_}_complete_genome|gi|387139674|ref|NC_017308.1|	0.018	99.982	400	2278718	2279118
Corynebacterium_#_pseudotuberculosis_!_1002_{_chromosome_}_complete_genome|gi|384503605|ref|NC_017300.1|	0.017	99.983	400	2334713	2335113
Corynebacterium_#_pseudotuberculosis_!_267_{_chromosome_}_complete_genome|gi|385806437|ref|NC_017462.1|	0.017	99.983	400	2337228	2337628
Corynebacterium_#_pseudotuberculosis_!_3/99-5_{_chromosome_}_complete_genome|gi|375287586|ref|NC_016781.1|	0.017	99.983	400	2337538	2337938
Corynebacterium_#_pseudotuberculosis_!_42/02-A_{_chromosome_}_complete_genome|gi|387135561|ref|NC_017306.1|	0.017	99.983	400	2337206	2337606
Corynebacterium_#_pseudotuberculosis_!_C231_{_chromosome_}_complete_genome|gi|384505696|ref|NC_017301.1|	0.017	99.983	400	2327808	2328208
Corynebacterium_#_pseudotuberculosis_!_CIP_{_52.97_}_chromosome_complete_genome|gi|387137613|ref|NC_017307.1|	0.017	99.983	400	2320195	2320595
Corynebacterium_#_pseudotuberculosis_!_FRC41_{_chromosome_}_complete_genome|gi|300857417|ref|NC_014329.1|	0.017	99.983	400	2337513	2337913
Corynebacterium_#_pseudotuberculosis_!_I19_{_chromosome_}_complete_genome|gi|384507788|ref|NC_017303.1|	0.017	99.983	400	2337330	2337730
Corynebacterium_#_pseudotuberculosis_!_PAT10_{_chromosome_}_complete_genome|gi|384509884|ref|NC_017305.1|	0.017	99.983	400	2334923	2335323
Corynebacterium_#_ulcerans_!_0102_{_complete_}_genome|gi|397652752|ref|NC_018101.1|	0.016	99.984	400	2578788	2579188
Corynebacterium_#_ulcerans_!_809_{_chromosome_}_complete_genome|gi|384514544|ref|NC_017317.1|	0.016	99.984	400	2501695	2502095
Enterobacter_#_cloacae_!_subsp._{_cloacae_}_NCTC_9394_draft_genome|gi|479270911|ref|NC_021046.1|	0.008	99.992	400	4908359	4908759
Enterobacter_#_hormaechei_!_YT3_{_Scaffold001_}_whole_genome_shotgun_sequence|gi|484070558|ref|NZ_KB205937.1|	0.027	99.973	400	1476507	1476907
Escherichia_#_coli_!_4_1_47FAA_{_genomic_}_scaffold_supercont1.11_whole_genome_shotgun_sequence|gi|422334169|ref|NZ_JH594563.1|	0.162	99.838	400	247220	247620
Escherichia_#_coli_!_4_1_47FAA_{_genomic_}_scaffold_supercont1.7_whole_genome_shotgun_sequence|gi|422333086|ref|NZ_JH594559.1|	0.135	99.865	400	296681	297081
Escherichia_#_coli_!_5.2239_{_genomic_}_scaffold_gec52239.contig.437_whole_genome_shotgun_sequence|gi|425104834|ref|NZ_JH971342.1|	0.132	99.868	400	302959	303359
Escherichia_#_coli_!_88.1042_{_genomic_}_scaffold_gec881042.contig.465_whole_genome_shotgun_sequence|gi|429959694|ref|NZ_KB006433.1|	0.133	99.867	400	300789	301189
Escherichia_#_coli_!_88.1467_{_genomic_}_scaffold_gec881467.contig.470_whole_genome_shotgun_sequence|gi|429959228|ref|NZ_KB000384.1|	0.132	99.868	400	303185	303585
Escherichia_#_coli_!_89.0511_{_genomic_}_scaffold_gec890511.contig.537_whole_genome_shotgun_sequence|gi|429960113|ref|NZ_KB007213.1|	0.149	99.851	400	268388	268788
Escherichia_#_coli_!_90.0091_{_genomic_}_scaffold_gec900091.contig.73_whole_genome_shotgun_sequence|gi|429960216|ref|NZ_KB007316.1|	0.149	99.851	400	268742	269142
Escherichia_#_coli_!_96.0427_{_genomic_}_scaffold_gec960427.contig.551_whole_genome_shotgun_sequence|gi|429969647|ref|NZ_KB002610.1|	0.166	99.834	400	241017	241417
Escherichia_#_coli_!_96.0939_{_genomic_}_scaffold_gec960939.contig.552_whole_genome_shotgun_sequence|gi|430008620|ref|NZ_KB003045.1|	0.099	99.901	400	404045	404445
Escherichia_#_coli_!_99.0672_{_genomic_}_scaffold_gec990672.contig.478_whole_genome_shotgun_sequence|gi|429903067|ref|NZ_KB004897.1|	0.167	99.833	400	239289	239689
Escherichia_#_coli_!_AB42410445-isolate1_{_genomic_}_scaffold_Contig179_whole_genome_shotgun_sequence|gi|522821831|ref|NZ_KE375525.1|	0.266	99.734	400	149944	150344
Escherichia_#_coli_!_AB42554418-isolate1_{_genomic_}_scaffold_Contig252_whole_genome_shotgun_sequence|gi|522817849|ref|NZ_KE375496.1|	0.266	99.734	400	149738	150138
Escherichia_#_coli_!_AB42554418-isolate1_{_genomic_}_scaffold_Contig518_whole_genome_shotgun_sequence|gi|522817865|ref|NZ_KE375511.1|	0.133	99.867	400	299645	300045
Escherichia_#_coli_!_AB42602061-isolate1_{_genomic_}_scaffold_Contig328_whole_genome_shotgun_sequence|gi|522817825|ref|NZ_KE375472.1|	0.148	99.852	400	270421	270821
Escherichia_#_coli_!_AB42602061-isolate1_{_genomic_}_scaffold_Contig436_whole_genome_shotgun_sequence|gi|522817830|ref|NZ_KE375477.1|	0.266	99.734	400	149726	150126
Escherichia_#_coli_!_AB42602061-isolate1_{_genomic_}_scaffold_Contig58_whole_genome_shotgun_sequence|gi|522817837|ref|NZ_KE375484.1|	0.124	99.876	400	321264	321664
Escherichia_#_coli_!_AB43739056-isolate1_{_genomic_}_scaffold_Contig119_whole_genome_shotgun_sequence|gi|522817764|ref|NZ_KE375411.1|	0.153	99.847	400	260583	260983
Escherichia_#_coli_!_AB43739056-isolate1_{_genomic_}_scaffold_Contig161_whole_genome_shotgun_sequence|gi|522817770|ref|NZ_KE375417.1|	0.434	99.566	400	91676	92076
Escherichia_#_coli_!_ARS4.2123_{_genomic_}_scaffold_ARS42123.contig.60_whole_genome_shotgun_sequence|gi|425277152|ref|NZ_JH954242.1|	0.162	99.838	400	246722	247122
Escherichia_#_coli_!_B093_{_genomic_}_scaffold_supercont1.2_whole_genome_shotgun_sequence|gi|422827670|ref|NZ_JH590646.1|	0.114	99.886	400	351587	351987
Escherichia_#_coli_!_B354_{_genomic_}_scaffold_supercont1.2_whole_genome_shotgun_sequence|gi|293408295|ref|NZ_GG749327.1|	0.07	99.93	400	572445	572845
Escherichia_#_coli_!_B799_{_genomic_}_scaffold_supercont1.5_whole_genome_shotgun_sequence|gi|423709934|ref|NZ_JH768575.1|	0.098	99.902	400	408411	408811
Escherichia_#_coli_!_E1167_{_genomic_}_scaffold_supercont2.4_whole_genome_shotgun_sequence|gi|422761880|ref|NZ_GL871743.1|	0.065	99.935	400	619755	620155
Escherichia_#_coli_!_E482_{_genomic_}_scaffold_supercont2.3_whole_genome_shotgun_sequence|gi|422771507|ref|NZ_GL871809.1|	0.058	99.942	400	690628	691028
Escherichia_#_coli_!_E482_{_genomic_}_scaffold_supercont2.7_whole_genome_shotgun_sequence|gi|422773191|ref|NZ_GL871813.1|	0.162	99.838	400	245776	246176
Escherichia_#_coli_!_EC4422_{_genomic_}_scaffold_EC4422.contig.405_whole_genome_shotgun_sequence|gi|424533164|ref|NZ_JH696180.1|	0.112	99.888	400	355856	356256
Escherichia_#_coli_!_FDA507_{_genomic_}_scaffold_FDA507.contig.449_whole_genome_shotgun_sequence|gi|425169012|ref|NZ_JH963913.1|	0.112	99.888	400	355885	356285
Escherichia_#_coli_!_FRIK1997_{_genomic_}_scaffold_FRIK1997.contig.496_whole_genome_shotgun_sequence|gi|425189359|ref|NZ_JH961771.1|	0.139	99.861	400	288359	288759
Escherichia_#_coli_!_H120_{_genomic_}_scaffold_supercont2.5_whole_genome_shotgun_sequence|gi|422777368|ref|NZ_GL871845.1|	0.075	99.925	400	529741	530141
Escherichia_#_coli_!_H263_{_genomic_}_scaffold_supercont2.11_whole_genome_shotgun_sequence|gi|422757592|ref|NZ_GL871987.1|	0.362	99.638	400	110241	110641
Escherichia_#_coli_!_H263_{_genomic_}_scaffold_supercont2.12_whole_genome_shotgun_sequence|gi|422757705|ref|NZ_GL871988.1|	0.508	99.492	400	78337	78737
Escherichia_#_coli_!_H299_{_genomic_}_scaffold_supercont1.22_whole_genome_shotgun_sequence|gi|331682238|ref|NZ_GL884511.1|	0.058	99.942	400	684764	685164
Escherichia_#_coli_!_H299_{_genomic_}_scaffold_supercont1.4_whole_genome_shotgun_sequence|gi|331680967|ref|NZ_GL884493.1|	0.06	99.94	400	664237	664637
Escherichia_#_coli_!_H730_{_genomic_}_scaffold_supercont1.3_whole_genome_shotgun_sequence|gi|423703659|ref|NZ_JH768586.1|	0.042	99.958	400	948997	949397
Escherichia_#_coli_!_KTE104_{_genomic_}_scaffold_acwor-supercont1.14_whole_genome_shotgun_sequence|gi|476381599|ref|NZ_KB733254.1|	0.301	99.699	400	132339	132739
Escherichia_#_coli_!_KTE104_{_genomic_}_scaffold_acwor-supercont1.21_whole_genome_shotgun_sequence|gi|476381607|ref|NZ_KB733262.1|	0.441	99.559	400	90307	90707
Escherichia_#_coli_!_KTE104_{_genomic_}_scaffold_acwor-supercont1.3_whole_genome_shotgun_sequence|gi|476381616|ref|NZ_KB733271.1|	0.19	99.81	400	210670	211070
Escherichia_#_coli_!_KTE107_{_genomic_}_scaffold_acHbE-supercont1.1_whole_genome_shotgun_sequence|gi|510924922|ref|NZ_KE137192.1|	0.061	99.939	400	658294	658694
Escherichia_#_coli_!_KTE115_{_genomic_}_scaffold_acATp-supercont1.5_whole_genome_shotgun_sequence|gi|476381411|ref|NZ_KB733438.1|	0.057	99.943	400	696076	696476
Escherichia_#_coli_!_KTE116_{_genomic_}_scaffold_acEvn-supercont1.3_whole_genome_shotgun_sequence|gi|476381212|ref|NZ_KB732890.1|	0.061	99.939	400	658002	658402
Escherichia_#_coli_!_KTE11_{_genomic_}_scaffold_acEuU-supercont1.4_whole_genome_shotgun_sequence|gi|476380502|ref|NZ_KB732249.1|	0.012	99.988	400	3398914	3399314
Escherichia_#_coli_!_KTE12_{_genomic_}_scaffold_acEnP-supercont1.2_whole_genome_shotgun_sequence|gi|476380515|ref|NZ_KB732262.1|	0.103	99.897	400	387096	387496
Escherichia_#_coli_!_KTE12_{_genomic_}_scaffold_acEnP-supercont1.3_whole_genome_shotgun_sequence|gi|476380516|ref|NZ_KB732263.1|	0.049	99.951	400	815821	816221
Escherichia_#_coli_!_KTE12_{_genomic_}_scaffold_acEnP-supercont1.9_whole_genome_shotgun_sequence|gi|476380522|ref|NZ_KB732269.1|	0.049	99.951	400	819486	819886
Escherichia_#_coli_!_KTE130_{_genomic_}_scaffold_acHbk-supercont1.1_whole_genome_shotgun_sequence|gi|510927194|ref|NZ_KE137242.1|	0.056	99.944	400	710361	710761
Escherichia_#_coli_!_KTE13_{_genomic_}_scaffold_acHbv-supercont1.2_whole_genome_shotgun_sequence|gi|510898142|ref|NZ_KE136596.1|	0.118	99.882	400	339351	339751
Escherichia_#_coli_!_KTE143_{_genomic_}_scaffold_acEnx-supercont1.2_whole_genome_shotgun_sequence|gi|476381242|ref|NZ_KB732940.1|	0.057	99.943	400	701627	702027
Escherichia_#_coli_!_KTE144_{_genomic_}_scaffold_acASM-supercont1.6_whole_genome_shotgun_sequence|gi|476381446|ref|NZ_KB733118.1|	0.056	99.944	400	716848	717248
Escherichia_#_coli_!_KTE146_{_genomic_}_scaffold_acASl-supercont1.6_whole_genome_shotgun_sequence|gi|476381454|ref|NZ_KB733126.1|	0.087	99.913	400	461367	461767
Escherichia_#_coli_!_KTE167_{_genomic_}_scaffold_acwoV-supercont1.18_whole_genome_shotgun_sequence|gi|476381984|ref|NZ_KB731659.1|	0.411	99.589	400	97010	97410
Escherichia_#_coli_!_KTE171_{_genomic_}_scaffold_acEnC-supercont1.4_whole_genome_shotgun_sequence|gi|476381287|ref|NZ_KB732963.1|	0.078	99.922	400	514600	515000
Escherichia_#_coli_!_KTE185_{_genomic_}_scaffold_acHaP-supercont1.3_whole_genome_shotgun_sequence|gi|510916264|ref|NZ_KE136869.1|	0.099	99.901	400	402869	403269
Escherichia_#_coli_!_KTE202_{_genomic_}_scaffold_acASk-supercont1.1_whole_genome_shotgun_sequence|gi|476381519|ref|NZ_KB733186.1|	0.054	99.946	400	741971	742371
Escherichia_#_coli_!_KTE202_{_genomic_}_scaffold_acASk-supercont1.4_whole_genome_shotgun_sequence|gi|476381522|ref|NZ_KB733189.1|	0.062	99.938	400	648672	649072
Escherichia_#_coli_!_KTE216_{_genomic_}_scaffold_acEni-supercont1.2_whole_genome_shotgun_sequence|gi|476380805|ref|NZ_KB732552.1|	0.071	99.929	400	559485	559885
Escherichia_#_coli_!_KTE21_{_genomic_}_scaffold_acEuW-supercont1.14_whole_genome_shotgun_sequence|gi|476380554|ref|NZ_KB732301.1|	0.05	99.95	400	805272	805672
Escherichia_#_coli_!_KTE231_{_genomic_}_scaffold_acHbc-supercont1.3_whole_genome_shotgun_sequence|gi|510901106|ref|NZ_KE136638.1|	0.06	99.94	400	668701	669101
Escherichia_#_coli_!_KTE236_{_genomic_}_scaffold_acEuS-supercont1.8_whole_genome_shotgun_sequence|gi|476380892|ref|NZ_KB732628.1|	0.064	99.936	400	621616	622016
Escherichia_#_coli_!_KTE240_{_genomic_}_scaffold_acHbm-supercont1.2_whole_genome_shotgun_sequence|gi|510918437|ref|NZ_KE137005.1|	0.304	99.696	400	131111	131511
Escherichia_#_coli_!_KTE24_{_genomic_}_scaffold_acHbl-supercont1.1_whole_genome_shotgun_sequence|gi|510912845|ref|NZ_KE136701.1|	0.079	99.921	400	504020	504420
Escherichia_#_coli_!_KTE29_{_genomic_}_scaffold_acATr-supercont1.2_whole_genome_shotgun_sequence|gi|476381340|ref|NZ_KB733015.1|	0.054	99.946	400	735074	735474
Escherichia_#_coli_!_KTE2_{_genomic_}_scaffold_acEnJ-supercont1.10_whole_genome_shotgun_sequence|gi|476380457|ref|NZ_KB732204.1|	0.068	99.932	400	584575	584975
Escherichia_#_coli_!_KTE2_{_genomic_}_scaffold_acEnJ-supercont1.9_whole_genome_shotgun_sequence|gi|476380469|ref|NZ_KB732216.1|	0.05	99.95	400	803922	804322
Escherichia_#_coli_!_KTE31_{_genomic_}_scaffold_acHaW-supercont1.1_whole_genome_shotgun_sequence|gi|510913921|ref|NZ_KE136722.1|	0.024	99.976	400	1646808	1647208
Escherichia_#_coli_!_KTE36_{_genomic_}_scaffold_acHbB-supercont1.1_whole_genome_shotgun_sequence|gi|510914149|ref|NZ_KE136749.1|	0.077	99.923	400	516213	516613
Escherichia_#_coli_!_KTE37_{_genomic_}_scaffold_acHaO-supercont1.3_whole_genome_shotgun_sequence|gi|510914730|ref|NZ_KE136785.1|	0.088	99.912	400	452626	453026
Escherichia_#_coli_!_KTE42_{_genomic_}_scaffold_acATg-supercont1.3_whole_genome_shotgun_sequence|gi|476381326|ref|NZ_KB733012.1|	0.066	99.934	400	609743	610143
Escherichia_#_coli_!_KTE44_{_genomic_}_scaffold_acEod-supercont1.5_whole_genome_shotgun_sequence|gi|476380637|ref|NZ_KB732384.1|	0.126	99.874	400	317079	317479
Escherichia_#_coli_!_KTE44_{_genomic_}_scaffold_acEod-supercont1.7_whole_genome_shotgun_sequence|gi|476380639|ref|NZ_KB732386.1|	0.077	99.923	400	518818	519218
Escherichia_#_coli_!_KTE53_{_genomic_}_scaffold_acEns-supercont1.5_whole_genome_shotgun_sequence|gi|476380960|ref|NZ_KB732686.1|	0.113	99.887	400	355066	355466
Escherichia_#_coli_!_KTE73_{_genomic_}_scaffold_acHaQ-supercont1.4_whole_genome_shotgun_sequence|gi|510921210|ref|NZ_KE137115.1|	0.073	99.927	400	544678	545078
Escherichia_#_coli_!_KTE74_{_genomic_}_scaffold_acHaI-supercont1.2_whole_genome_shotgun_sequence|gi|510921570|ref|NZ_KE137127.1|	0.059	99.941	400	682073	682473
Escherichia_#_coli_!_KTE75_{_genomic_}_scaffold_acEuD-supercont1.6_whole_genome_shotgun_sequence|gi|476381097|ref|NZ_KB732808.1|	0.05	99.95	400	796510	796910
Escherichia_#_coli_!_KTE76_{_genomic_}_scaffold_acEnX-supercont1.6_whole_genome_shotgun_sequence|gi|476381106|ref|NZ_KB732817.1|	0.097	99.903	400	412217	412617
Escherichia_#_coli_!_KTE78_{_genomic_}_scaffold_acASA-supercont1.1_whole_genome_shotgun_sequence|gi|476381383|ref|NZ_KB733056.1|	0.058	99.942	400	693035	693435
Escherichia_#_coli_!_KTE80_{_genomic_}_scaffold_acEnF-supercont1.15_whole_genome_shotgun_sequence|gi|476381121|ref|NZ_KB732832.1|	0.047	99.953	400	845733	846133
Escherichia_#_coli_!_KTE80_{_genomic_}_scaffold_acEnF-supercont1.16_whole_genome_shotgun_sequence|gi|476381122|ref|NZ_KB732833.1|	0.066	99.934	400	602109	602509
Escherichia_#_coli_!_KTE83_{_genomic_}_scaffold_acEnD-supercont1.8_whole_genome_shotgun_sequence|gi|476381165|ref|NZ_KB733417.1|	0.061	99.939	400	656329	656729
Escherichia_#_coli_!_KTE85_{_genomic_}_scaffold_acwoS-supercont1.106_whole_genome_shotgun_sequence|gi|476382082|ref|NZ_KB731476.1|	0.162	99.838	400	246964	247364
Escherichia_#_coli_!_KTE85_{_genomic_}_scaffold_acwoS-supercont1.12_whole_genome_shotgun_sequence|gi|476382097|ref|NZ_KB731491.1|	0.229	99.771	400	174098	174498
Escherichia_#_coli_!_KTE85_{_genomic_}_scaffold_acwoS-supercont1.18_whole_genome_shotgun_sequence|gi|476382157|ref|NZ_KB731551.1|	0.246	99.754	400	162128	162528
Escherichia_#_coli_!_KTE91_{_genomic_}_scaffold_acASo-supercont1.3_whole_genome_shotgun_sequence|gi|476381398|ref|NZ_KB733083.1|	0.078	99.922	400	515494	515894
Escherichia_#_coli_!_M863_{_genomic_}_scaffold_supercont2.2_whole_genome_shotgun_sequence|gi|422799904|ref|NZ_GL872042.1|	0.056	99.944	400	709738	710138
Escherichia_#_coli_!_M919_{_genomic_}_scaffold_supercont2.3_whole_genome_shotgun_sequence|gi|422817706|ref|NZ_JH659571.1|	0.051	99.949	400	783111	783511
Escherichia_#_coli_!_MC23_{_genomic_}_scaffold_Contig408_whole_genome_shotgun_sequence|gi|522817651|ref|NZ_KE375299.1|	0.41	99.59	400	97150	97550
Escherichia_#_coli_!_MC6002_{_genomic_}_scaffold_Contig97_whole_genome_shotgun_sequence|gi|522813768|ref|NZ_KE375285.1|	0.431	99.569	400	92393	92793
Escherichia_#_coli_!_MC6003_{_genomic_}_scaffold_Contig443_whole_genome_shotgun_sequence|gi|522810979|ref|NZ_KE375238.1|	0.134	99.866	400	298490	298890
Escherichia_#_coli_!_MC6003_{_genomic_}_scaffold_Contig54_whole_genome_shotgun_sequence|gi|522811186|ref|NZ_KE375244.1|	0.267	99.733	400	149606	150006
Escherichia_#_coli_!_MS_{_110-3_}_genomic_scaffold_Scfld202_whole_genome_shotgun_sequence|gi|422357889|ref|NZ_GG773009.1|	0.13	99.87	400	307569	307969
Escherichia_#_coli_!_MS_{_153-1_}_genomic_scaffold_Scfld796_whole_genome_shotgun_sequence|gi|422366058|ref|NZ_GG773194.1|	0.166	99.834	400	239966	240366
Escherichia_#_coli_!_MS_{_153-1_}_genomic_scaffold_Scfld944_whole_genome_shotgun_sequence|gi|422366497|ref|NZ_GG773204.1|	0.421	99.579	400	94503	94903
Escherichia_#_coli_!_MS_{_16-3_}_genomic_scaffold_Scfld257_whole_genome_shotgun_sequence|gi|422369989|ref|NZ_GG773542.1|	0.125	99.875	400	320146	320546
Escherichia_#_coli_!_MS_{_200-1_}_genomic_scaffold_Scfld678_whole_genome_shotgun_sequence|gi|301016232|ref|NZ_GG773868.1|	0.456	99.544	400	87393	87793
Escherichia_#_coli_!_MS_{_45-1_}_genomic_scaffold_Scfld21_whole_genome_shotgun_sequence|gi|301014593|ref|NZ_GG772179.1|	0.391	99.609	400	101990	102390
Escherichia_#_coli_!_MS_{_45-1_}_genomic_scaffold_Scfld690_whole_genome_shotgun_sequence|gi|301016139|ref|NZ_GG772291.1|	0.256	99.744	400	156138	156538
Escherichia_#_coli_!_MS_{_45-1_}_genomic_scaffold_Scfld742_whole_genome_shotgun_sequence|gi|301016153|ref|NZ_GG772297.1|	0.285	99.715	400	140041	140441
Escherichia_#_coli_!_MS_{_57-2_}_genomic_scaffold_Scfld150_whole_genome_shotgun_sequence|gi|422380348|ref|NZ_GG774445.1|	0.187	99.813	400	213565	213965
Escherichia_#_coli_!_MS_{_57-2_}_genomic_scaffold_Scfld311_whole_genome_shotgun_sequence|gi|422382096|ref|NZ_GG774462.1|	0.13	99.87	400	307732	308132
Escherichia_#_coli_!_MS_{_69-1_}_genomic_scaffold_Scfld254_whole_genome_shotgun_sequence|gi|301030632|ref|NZ_GG772407.1|	0.293	99.707	400	136072	136472
Escherichia_#_coli_!_MS_{_84-1_}_genomic_scaffold_Scfld289_whole_genome_shotgun_sequence|gi|300915613|ref|NZ_GG771591.1|	0.157	99.843	400	254334	254734
Escherichia_#_coli_!_NE098_{_genomic_}_scaffold_NE098.contig.554_whole_genome_shotgun_sequence|gi|425411715|ref|NZ_JH946650.1|	0.139	99.861	400	286459	286859
Escherichia_#_coli_!_NE1487_{_genomic_}_scaffold_NE1487.contig.462_whole_genome_shotgun_sequence|gi|425194010|ref|NZ_JH957886.1|	0.131	99.869	400	303823	304223
Escherichia_#_coli_!_O104:H4_{_str._}_Ec11-4986_genomic_scaffold_supercont1.1_whole_genome_shotgun_sequence|gi|429923158|ref|NZ_KB021565.1|	0.036	99.964	400	1117189	1117589
Escherichia_#_coli_!_O104:H4_{_str._}_TY-2482_scaffold15_whole_genome_shotgun_sequence|gi|452699958|ref|NZ_GL989604.1|	0.062	99.938	400	644812	645212
Escherichia_#_coli_!_O104:H4_{_str._}_TY-2482_scaffold2_whole_genome_shotgun_sequence|gi|452699959|ref|NZ_GL989605.1|	0.06	99.94	400	667778	668178
Escherichia_#_coli_!_PA23_{_genomic_}_scaffold_PA23.contig.440_whole_genome_shotgun_sequence|gi|425218885|ref|NZ_JH959954.1|	0.112	99.888	400	355867	356267
Escherichia_#_coli_!_PA49_{_genomic_}_scaffold_PA49.contig.512_whole_genome_shotgun_sequence|gi|425225437|ref|NZ_JH959546.1|	0.112	99.888	400	355936	356336
Escherichia_#_coli_!_PA4_{_genomic_}_scaffold_PA4.contig.446_whole_genome_shotgun_sequence|gi|425212765|ref|NZ_JH960907.1|	0.112	99.888	400	355899	356299
Escherichia_#_coli_!_TA280_{_genomic_}_scaffold_supercont1.36_whole_genome_shotgun_sequence|gi|331673526|ref|NZ_GL884367.1|	0.059	99.941	400	676542	676942
Escherichia_#_coli_!_TA280_{_genomic_}_scaffold_supercont1.3_whole_genome_shotgun_sequence|gi|331671737|ref|NZ_GL884334.1|	0.084	99.916	400	478345	478745
Escherichia_#_sp._!_1_1_43_{_genomic_}_scaffold_supercont2.21_whole_genome_shotgun_sequence|gi|406351886|ref|NZ_JH815273.1|	0.053	99.947	400	760940	761340
Glaciecola_#_nitratireducens_!_FR1064_{_chromosome_}_complete_genome|gi|348027467|ref|NC_016041.1|	0.01	99.99	400	4133829	4134229
Idiomarina_#_loihiensis_!_L2TR_{_chromosome_}_complete_genome|gi|56459112|ref|NC_006512.1|	0.014	99.986	400	2838918	2839318
Kineococcus_#_radiotolerans_!_SRS30216_{_chromosome_}_complete_genome|gi|255961475|ref|NC_009664.2|	0.008	99.992	400	4760783	4761183
Pasteurella_#_multocida_!_subsp._{_multocida_}_str._Pm70_chromosome_complete_genome|gi|15601865|ref|NC_002663.1|	0.018	99.982	400	2257087	2257487
Propionibacterium_#_acidipropionici_!_ATCC_{_4875_}_chromosome_complete_genome|gi|410864597|ref|NC_019395.1|	0.011	99.989	400	3655770	3656170
Pseudomonas_#_aeruginosa_!_B136-33_{_complete_}_genome|gi|478476202|ref|NC_020912.1|	0.006	99.994	400	6420610	6421010
Pseudomonas_#_aeruginosa_!_DK2_{_chromosome_}_complete_genome|gi|392981410|ref|NC_018080.1|	0.006	99.994	400	6402258	6402658
Pseudomonas_#_fulva_!_12-X_{_chromosome_}_complete_genome|gi|333898208|ref|NC_015556.1|	0.008	99.992	400	4920369	4920769
Pseudomonas_#_mendocina_!_NK-01_{_chromosome_}_complete_genome|gi|330500914|ref|NC_015410.1|	0.007	99.993	400	5433953	5434353
Pseudomonas_#_stutzeri_!_A1501_{_chromosome_}_complete_genome|gi|146280397|ref|NC_009434.1|	0.009	99.991	400	4567018	4567418
Pseudomonas_#_stutzeri_!_CCUG_{_29243_}_chromosome_complete_genome|gi|392419087|ref|NC_018028.1|	0.008	99.992	400	4708664	4709064
Pseudomonas_#_stutzeri_!_DSM_{_10701_}_chromosome_complete_genome|gi|397685123|ref|NC_018177.1|	0.01	99.99	400	4173718	4174118
Pseudomonas_#_stutzeri_!_DSM_{_4166_}_chromosome_complete_genome|gi|386018640|ref|NC_017532.1|	0.009	99.991	400	4689546	4689946
Pseudomonas_#_stutzeri_!_RCH2_{_chromosome_}_complete_genome|gi|431925209|ref|NC_019936.1|	0.009	99.991	400	4574657	4575057
Pseudomonas_#_syringae_!_pv._{_syringae_}_B64_chromosome_whole_genome_shotgun_sequence|gi|443640731|ref|NZ_CM001763.1|	0.007	99.993	400	5929635	5930035
Rhodococcus_#_equi_!_103S_{_complete_}_genome|gi|312137514|ref|NC_014659.1|	0.008	99.992	400	5042770	5043170
Rhodococcus_#_jostii_!_RHA1_{_chromosome_}_complete_genome|gi|111017022|ref|NC_008268.1|	0.005	99.995	400	7804365	7804765
Rhodococcus_#_opacus_!_B4_{_complete_}_genome|gi|226359415|ref|NC_012522.1|	0.005	99.995	400	7913050	7913450
Saccharothrix_#_espanaensis_!_DSM_{_44229_}_complete_genome|gi|433601838|ref|NC_019673.1|	0.004	99.996	400	9360253	9360653
Salmonella_#_enterica_!_subsp._{_enterica_}_serovar_Heidelberg_str._B182_chromosome_complete_genome|gi|386589256|ref|NC_017623.1|	0.008	99.992	400	4750065	4750465
Shigella_#_sp._!_D9_{_genomic_}_scaffold_supercont1.2_whole_genome_shotgun_sequence|gi|224580996|ref|NZ_GG657385.1|	0.049	99.951	400	820070	820470
Stenotrophomonas_#_maltophilia_!_D457_{_complete_}_genome|gi|386716467|ref|NC_017671.1|	0.008	99.992	400	4768756	4769156
Stenotrophomonas_#_maltophilia_!_JV3_{_chromosome_}_complete_genome|gi|344205421|ref|NC_015947.1|	0.009	99.991	400	4544077	4544477
Streptococcus_#_oralis_!_Uo5_{_complete_}_genome|gi|331265438|ref|NC_015291.1|	0.02	99.98	400	1958290	1958690
Streptococcus_#_pneumoniae_!_D39_{_chromosome_}_complete_genome|gi|116515308|ref|NC_008533.1|	0.02	99.98	400	2045715	2046115
Streptococcus_#_salivarius_!_57.I_{_chromosome_}_complete_genome|gi|387760314|ref|NC_017594.1|	0.019	99.981	400	2138405	2138805
Streptococcus_#_salivarius_!_JIM8777_{_complete_}_genome|gi|387783149|ref|NC_017595.1|	0.018	99.982	400	2210174	2210574
Streptococcus_#_sp._!_F0442_{_genomic_}_scaffold_supercont1.3_whole_genome_shotgun_sequence|gi|448879149|ref|NZ_KB373316.1|	0.103	99.897	400	388981	389381
Streptococcus_#_thermophilus_!_ND03_{_chromosome_}_complete_genome|gi|386085705|ref|NC_017563.1|	0.022	99.978	400	1831549	1831949
Streptomyces_#_clavuligerus_!_ATCC_{_27064_}_chromosome_whole_genome_shotgun_sequence|gi|326336946|ref|NZ_CM001015.1|	0.006	99.994	400	6741775	6742175
Streptomyces_#_lividans_!_1326_{_chromosome_}_whole_genome_shotgun_sequence|gi|511097820|ref|NZ_CM001889.1|	0.005	99.995	400	8496362	8496762
Succinimonas_#_amylolytica_!_DSM_{_2873_}_F557DRAFT_scaffold00001.1_whole_genome_shotgun_sequence|gi|484080597|ref|NZ_KB899636.1|	0.019	99.981	400	2068267	2068667
Vibrio_#_sp._!_MED222_{_1099517005474_}_genomic_scaffold_whole_genome_shotgun_sequence|gi|211606520|ref|NZ_CH902609.1|	0.067	99.933	400	595822	596222
Escherichia_#_coli_!_H263_{_genomic_}_scaffold_supercont2.7_whole_genome_shotgun_sequence|gi|422757068|ref|NZ_GL871983.1|	0.224	99.776	399	177449	177848
Escherichia_#_coli_!_KTE162_{_genomic_}_scaffold_acEnu-supercont1.7_whole_genome_shotgun_sequence|gi|476381266|ref|NZ_KB732955.1|	0.105	99.895	399	379838	380237
Escherichia_#_coli_!_KTE206_{_genomic_}_scaffold_acEvl-supercont1.6_whole_genome_shotgun_sequence|gi|476380751|ref|NZ_KB732498.1|	0.062	99.938	399	640362	640761
Escherichia_#_coli_!_KTE28_{_genomic_}_scaffold_acEnN-supercont1.9_whole_genome_shotgun_sequence|gi|476380606|ref|NZ_KB732353.1|	0.085	99.915	399	467458	467857
Escherichia_#_coli_!_KTE86_{_genomic_}_scaffold_acEnW-supercont1.11_whole_genome_shotgun_sequence|gi|476381169|ref|NZ_KB732864.1|	0.113	99.887	399	352966	353365
Escherichia_#_coli_!_KTE93_{_genomic_}_scaffold_acEnQ-supercont1.8_whole_genome_shotgun_sequence|gi|476381201|ref|NZ_KB732902.1|	0.111	99.889	399	357964	358363
Escherichia_#_coli_!_KTE98_{_genomic_}_scaffold_acHbx-supercont1.1_whole_genome_shotgun_sequence|gi|510921961|ref|NZ_KE137150.1|	0.056	99.944	399	710056	710455
Escherichia_#_coli_!_MS_{_110-3_}_genomic_scaffold_Scfld206_whole_genome_shotgun_sequence|gi|422358211|ref|NZ_GG773010.1|	0.227	99.773	399	175498	175897
Streptococcus_#_intermedius_!_JTH08_{_complete_}_genome|gi|392427891|ref|NC_018073.1|	0.016	99.984	306	1933304	1933610
Streptococcus_#_sanguinis_!_SK1057_{_genomic_}_scaffold_SCAFFOLD1_whole_genome_shotgun_sequence|gi|422857163|ref|NZ_GL878514.1|	0.013	99.987	304	2340577	2340881
Streptococcus_#_sanguinis_!_SK36_{_chromosome_}_complete_genome|gi|125716887|ref|NC_009009.1|	0.013	99.987	304	2388131	2388435
Streptococcus_#_iniae_!_9117_{_genomic_}_scaffold_SCAFFOLD1_whole_genome_shotgun_sequence|gi|407912033|ref|NZ_JH930418.1|	0.015	99.985	303	2078057	2078360
Streptococcus_#_pneumoniae_!_PCS70012_{_genomic_}_scaffold_Scaffold1_whole_genome_shotgun_sequence|gi|444891725|ref|NZ_KB371259.1|	0.086	99.914	302	351200	351502
Escherichia_#_coli_!_AB42410445-isolate1_{_genomic_}_scaffold_Contig336_whole_genome_shotgun_sequence|gi|522822126|ref|NZ_KE375533.1|	0.069	99.931	301	434230	434531
Escherichia_#_coli_!_AB42554418-isolate1_{_genomic_}_scaffold_Contig222_whole_genome_shotgun_sequence|gi|522817848|ref|NZ_KE375495.1|	0.069	99.931	301	434080	434381
Escherichia_#_coli_!_AB42602061-isolate1_{_genomic_}_scaffold_Contig319_whole_genome_shotgun_sequence|gi|522817822|ref|NZ_KE375469.1|	0.069	99.931	301	433858	434159
Escherichia_#_coli_!_EC1865_{_genomic_}_scaffold_EC1865.contig.811_whole_genome_shotgun_sequence|gi|425381615|ref|NZ_JH945795.1|	0.207	99.793	301	145306	145607
Escherichia_#_coli_!_H489_{_genomic_}_scaffold_supercont2.5_whole_genome_shotgun_sequence|gi|422788625|ref|NZ_GL872253.1|	0.155	99.845	301	193872	194173
Escherichia_#_coli_!_KTE122_{_genomic_}_scaffold_acwoo-supercont1.61_whole_genome_shotgun_sequence|gi|476381809|ref|NZ_KB732046.1|	0.074	99.926	301	405668	405969
Escherichia_#_coli_!_KTE125_{_genomic_}_scaffold_acwoH-supercont1.43_whole_genome_shotgun_sequence|gi|476381904|ref|NZ_KB732141.1|	0.067	99.933	301	449478	449779
Escherichia_#_coli_!_KTE130_{_genomic_}_scaffold_acHbk-supercont1.5_whole_genome_shotgun_sequence|gi|510927367|ref|NZ_KE137256.1|	0.06	99.94	301	501237	501538
Escherichia_#_coli_!_KTE21_{_genomic_}_scaffold_acEuW-supercont1.12_whole_genome_shotgun_sequence|gi|476380552|ref|NZ_KB732299.1|	0.064	99.936	301	468481	468782
Escherichia_#_coli_!_KTE35_{_genomic_}_scaffold_acHbr-supercont1.6_whole_genome_shotgun_sequence|gi|510898901|ref|NZ_KE136618.1|	0.145	99.855	301	207738	208039
Escherichia_#_coli_!_M718_{_genomic_}_scaffold_supercont1.25_whole_genome_shotgun_sequence|gi|331652813|ref|NZ_GL884125.1|	0.055	99.945	301	551304	551605
Escherichia_#_coli_!_M919_{_genomic_}_scaffold_supercont2.2_whole_genome_shotgun_sequence|gi|422816754|ref|NZ_JH659570.1|	0.031	99.969	301	981768	982069
Escherichia_#_coli_!_MC6003_{_genomic_}_scaffold_Contig250_whole_genome_shotgun_sequence|gi|522810363|ref|NZ_KE375227.1|	0.069	99.931	301	433627	433928
Escherichia_#_coli_!_MS_{_153-1_}_genomic_scaffold_Scfld1075_whole_genome_shotgun_sequence|gi|422366725|ref|NZ_GG773212.1|	0.066	99.934	301	453031	453332
Escherichia_#_coli_!_MS_{_185-1_}_genomic_scaffold_Scfld1233_whole_genome_shotgun_sequence|gi|301051736|ref|NZ_GG774271.1|	0.085	99.915	301	355351	355652
Escherichia_#_coli_!_MS_{_187-1_}_genomic_scaffold_Scfld362_whole_genome_shotgun_sequence|gi|300934836|ref|NZ_GG772562.1|	0.199	99.801	301	150682	150983
Escherichia_#_coli_!_MS_{_84-1_}_genomic_scaffold_Scfld1253_whole_genome_shotgun_sequence|gi|300916052|ref|NZ_GG771694.1|	0.117	99.883	301	257808	258109
Escherichia_#_coli_!_N1_{_genomic_}_scaffold_N1.contig.159_whole_genome_shotgun_sequence|gi|425307122|ref|NZ_JH965406.1|	0.186	99.814	301	161432	161733
Escherichia_#_coli_!_O104:H4_{_str._}_C227-11_genomic_scaffold_supercont1.1_whole_genome_shotgun_sequence|gi|422987226|ref|NZ_JH378085.1|	0.042	99.958	301	717963	718264
Escherichia_#_coli_!_O104:H4_{_str._}_Ec11-9990_genomic_scaffold_supercont1.13_whole_genome_shotgun_sequence|gi|429907235|ref|NZ_KB021590.1|	0.056	99.944	301	540668	540969
Escherichia_#_coli_!_TA007_{_genomic_}_scaffold_supercont2.10_whole_genome_shotgun_sequence|gi|422793321|ref|NZ_GL872116.1|	0.156	99.844	301	192966	193267
Achromobacter_#_xylosoxidans_!_A8_{_chromosome_}_complete_genome|gi|311103224|ref|NC_014640.1|	0.004	99.996	300	7012795	7013095
Amycolicicoccus_#_subflavus_!_DQS3-9A1_{_chromosome_}_complete_genome|gi|333917679|ref|NC_015564.1|	0.006	99.994	300	4738509	4738809
Bordetella_#_avium_!_197N_{_chromosome_}_complete_genome|gi|187476514|ref|NC_010645.1|	0.008	99.992	300	3731955	3732255
Bordetella_#_bronchiseptica_!_253_{_complete_}_genome|gi|412337338|ref|NC_019382.1|	0.006	99.994	300	5264083	5264383
Bordetella_#_parapertussis_!_Bpp5_{_complete_}_genome|gi|410470815|ref|NC_018828.1|	0.006	99.994	300	4887079	4887379
Bordetella_#_pertussis_!_18323_{_complete_}_genome|gi|408414082|ref|NC_018518.1|	0.007	99.993	300	4043546	4043846
Bordetella_#_pertussis_!_CS_{_chromosome_}_complete_genome|gi|384202563|ref|NC_017223.1|	0.007	99.993	300	4123936	4124236
Bordetella_#_sp._!_FB-8_{_H143DRAFT_scaffold00001.1_}_whole_genome_shotgun_sequence|gi|485098992|ref|NZ_KB907784.1|	0.007	99.993	300	4078317	4078617
Burkholderia_#_phenoliruptrix_!_BR3459a_{_chromosome_}_1_complete_sequence|gi|407711772|ref|NC_018695.1|	0.007	99.993	300	4151917	4152217
Burkholderia_#_phenoliruptrix_!_BR3459a_{_chromosome_}_2_complete_sequence|gi|407708765|ref|NC_018672.1|	0.011	99.989	300	2713195	2713495
Burkholderia_#_pseudomallei_!_BPC006_{_chromosome_}_I_complete_sequence|gi|403516668|ref|NC_018527.1|	0.007	99.993	300	4001477	4001777
Burkholderia_#_thailandensis_!_MSMB121_{_chromosome_}_1_complete_sequence|gi|488601775|ref|NC_021173.1|	0.008	99.992	300	3967494	3967794
Candidatus_#_Hamiltonella_!_defensa_{_5AT_}_(Acyrthosiphon_pisum)_complete_genome|gi|238897251|ref|NC_012751.1|	0.014	99.986	300	2110031	2110331
Candidatus_#_Kinetoplastibacterium_!_blastocrithidii_{_(ex_}_Strigomonas_culicis)_chromosome_complete_genome|gi|437999533|ref|NC_019814.1|	0.037	99.963	300	819737	820037
Candidatus_#_Kinetoplastibacterium_!_crithidii_{_(ex_}_Angomonas_deanei_ATCC_30255)_complete_genome|gi|429462518|ref|NC_019815.1|	0.037	99.963	300	821513	821813
Catenulispora_#_acidiphila_!_DSM_{_44928_}_chromosome_complete_genome|gi|256389232|ref|NC_013131.1|	0.003	99.997	300	10467482	10467782
Corynebacterium_#_jeikeium_!_K411_{_chromosome_}_complete_genome|gi|68535062|ref|NC_007164.1|	0.012	99.988	300	2462199	2462499
Corynebacterium_#_kroppenstedtii_!_DSM_{_44385_}_chromosome_complete_genome|gi|237784637|ref|NC_012704.1|	0.012	99.988	300	2446504	2446804
Corynebacterium_#_pseudotuberculosis_!_258_{_chromosome_}_complete_genome|gi|389849360|ref|NC_017945.1|	0.013	99.987	300	2314104	2314404
Corynebacterium_#_pseudotuberculosis_!_316_{_chromosome_}_complete_genome|gi|379714283|ref|NC_016932.1|	0.013	99.987	300	2310115	2310415
Corynebacterium_#_pseudotuberculosis_!_31_{_chromosome_}_complete_genome|gi|386739353|ref|NC_017730.1|	0.013	99.987	300	2296710	2297010
Corynebacterium_#_pseudotuberculosis_!_Cp162_{_chromosome_}_complete_genome|gi|392399583|ref|NC_018019.1|	0.013	99.987	300	2293164	2293464
Corynebacterium_#_pseudotuberculosis_!_P54B96_{_chromosome_}_complete_genome|gi|383313191|ref|NC_017031.1|	0.013	99.987	300	2337357	2337657
Corynebacterium_#_resistens_!_DSM_{_45100_}_chromosome_complete_genome|gi|336324561|ref|NC_015673.1|	0.012	99.988	300	2601011	2601311
Corynebacterium_#_urealyticum_!_DSM_{_7109_}_chromosome_complete_genome|gi|172039680|ref|NC_010545.1|	0.013	99.987	300	2368919	2369219
Corynebacterium_#_urealyticum_!_DSM_{_7111_}_complete_genome|gi|448822683|ref|NC_020230.1|	0.013	99.987	300	2315765	2316065
Cupriavidus_#_necator_!_N-1_{_chromosome_}_1_complete_sequence|gi|339324158|ref|NC_015726.1|	0.008	99.992	300	3872636	3872936
Cupriavidus_#_taiwanensis_!_LMG_{_19424_}_chromosome_1_complete_sequence|gi|188590795|ref|NC_010528.1|	0.009	99.991	300	3416611	3416911
Enterobacter_#_hormaechei_!_YT2_{_Scaffold002_}_whole_genome_shotgun_sequence|gi|484070434|ref|NZ_KB205936.1|	0.026	99.974	300	1139644	1139944
Escherichia_#_coli_!_0.1288_{_genomic_}_scaffold_E01288.contig.17_whole_genome_shotgun_sequence|gi|425420967|ref|NZ_JH943347.1|	0.206	99.794	300	145166	145466
Escherichia_#_coli_!_0.1304_{_genomic_}_scaffold_E01304.contig.57_whole_genome_shotgun_sequence|gi|425426393|ref|NZ_JH942871.1|	0.211	99.789	300	142212	142512
Escherichia_#_coli_!_07798_{_genomic_}_scaffold_E07798.contig.188_whole_genome_shotgun_sequence|gi|425301909|ref|NZ_JH964471.1|	0.131	99.869	300	228219	228519
Escherichia_#_coli_!_09BKT078844_{_genomic_}_scaffold_gec09BKT078844.contig.138_whole_genome_shotgun_sequence|gi|451949250|ref|NZ_KB452764.1|	0.295	99.705	300	101469	101769
Escherichia_#_coli_!_09BKT078844_{_genomic_}_scaffold_gec09BKT078844.contig.720_whole_genome_shotgun_sequence|gi|451952031|ref|NZ_KB453155.1|	0.203	99.797	300	147152	147452
Escherichia_#_coli_!_10.0869_{_genomic_}_scaffold_gec100869.contig.430_whole_genome_shotgun_sequence|gi|425144755|ref|NZ_JH968684.1|	0.11	99.89	300	272625	272925
Escherichia_#_coli_!_10.0869_{_genomic_}_scaffold_gec100869.contig.75_whole_genome_shotgun_sequence|gi|425142094|ref|NZ_JH968400.1|	0.21	99.79	300	142520	142820
Escherichia_#_coli_!_112469215-isolate1_{_genomic_}_scaffold_Contig295_whole_genome_shotgun_sequence|gi|522831775|ref|NZ_KE375616.1|	0.397	99.603	300	75261	75561
Escherichia_#_coli_!_112469218-isolate1_{_genomic_}_scaffold_Contig562_whole_genome_shotgun_sequence|gi|522826916|ref|NZ_KE375586.1|	0.397	99.603	300	75341	75641
Escherichia_#_coli_!_3.4870_{_genomic_}_scaffold_gec34870.contig.63_whole_genome_shotgun_sequence|gi|425096053|ref|NZ_JH970652.1|	0.211	99.789	300	142174	142474
Escherichia_#_coli_!_3006_{_genomic_}_scaffold_E3006.contig.117_whole_genome_shotgun_sequence|gi|425289121|ref|NZ_JH953810.1|	0.166	99.834	300	180350	180650
Escherichia_#_coli_!_3006_{_genomic_}_scaffold_E3006.contig.25_whole_genome_shotgun_sequence|gi|425286927|ref|NZ_JH953725.1|	0.219	99.781	300	136688	136988
Escherichia_#_coli_!_5.2239_{_genomic_}_scaffold_gec52239.contig.60_whole_genome_shotgun_sequence|gi|425102200|ref|NZ_JH971022.1|	0.216	99.784	300	138874	139174
Escherichia_#_coli_!_5412_{_genomic_}_scaffold_E5412.contig.37_whole_genome_shotgun_sequence|gi|425265233|ref|NZ_JH954628.1|	0.247	99.753	300	121151	121451
Escherichia_#_coli_!_5905_{_genomic_}_scaffold_E5905.contig.79_whole_genome_shotgun_sequence|gi|425247085|ref|NZ_JH958392.1|	0.211	99.789	300	141795	142095
Escherichia_#_coli_!_6.0172_{_genomic_}_scaffold_gec60172.contig.31_whole_genome_shotgun_sequence|gi|425107992|ref|NZ_JH970132.1|	0.213	99.787	300	140266	140566
Escherichia_#_coli_!_8.0566_{_genomic_}_scaffold_gec80566.contig.80_whole_genome_shotgun_sequence|gi|425113698|ref|NZ_JH970535.1|	0.191	99.809	300	156514	156814
Escherichia_#_coli_!_8.2524_{_genomic_}_scaffold_gec82524.contig.41_whole_genome_shotgun_sequence|gi|425129855|ref|NZ_JH968766.1|	0.214	99.786	300	140058	140358
Escherichia_#_coli_!_83972_{_genomic_}_scaffold_SCAFFOLD12_whole_genome_shotgun_sequence|gi|237754941|ref|NZ_GG669106.1|	0.082	99.918	300	366811	367111
Escherichia_#_coli_!_88.0221_{_genomic_}_scaffold_gec880221.contig.476_whole_genome_shotgun_sequence|gi|425150821|ref|NZ_JH968304.1|	0.201	99.799	300	149004	149304
Escherichia_#_coli_!_88.1042_{_genomic_}_scaffold_gec881042.contig.73_whole_genome_shotgun_sequence|gi|429959393|ref|NZ_KB006132.1|	0.226	99.774	300	132588	132888
Escherichia_#_coli_!_88.1467_{_genomic_}_scaffold_gec881467.contig.68_whole_genome_shotgun_sequence|gi|429958911|ref|NZ_KB000067.1|	0.256	99.744	300	116894	117194
Escherichia_#_coli_!_89.0511_{_genomic_}_scaffold_gec890511.contig.92_whole_genome_shotgun_sequence|gi|429959802|ref|NZ_KB006902.1|	0.226	99.774	300	132584	132884
Escherichia_#_coli_!_90.0039_{_genomic_}_scaffold_gec900039.contig.32_whole_genome_shotgun_sequence|gi|429960717|ref|NZ_KB006505.1|	0.206	99.794	300	145032	145332
Escherichia_#_coli_!_90.0091_{_genomic_}_scaffold_gec900091.contig.80_whole_genome_shotgun_sequence|gi|429960222|ref|NZ_KB007322.1|	0.21	99.79	300	142516	142816
Escherichia_#_coli_!_93-001_{_genomic_}_scaffold_93_001.contig.72_whole_genome_shotgun_sequence|gi|424107812|ref|NZ_JH710609.1|	0.214	99.786	300	139819	140119
Escherichia_#_coli_!_93.0055_{_genomic_}_scaffold_gec930055.contig.37_whole_genome_shotgun_sequence|gi|429963689|ref|NZ_KB003808.1|	0.211	99.789	300	142199	142499
Escherichia_#_coli_!_93.0056_{_genomic_}_scaffold_gec930056.contig.393_whole_genome_shotgun_sequence|gi|429967128|ref|NZ_KB005304.1|	0.199	99.801	300	150391	150691
Escherichia_#_coli_!_93.0056_{_genomic_}_scaffold_gec930056.contig.49_whole_genome_shotgun_sequence|gi|429966849|ref|NZ_KB005025.1|	0.211	99.789	300	142213	142513
Escherichia_#_coli_!_94.0618_{_genomic_}_scaffold_gec940618.contig.362_whole_genome_shotgun_sequence|gi|429967478|ref|NZ_KB005654.1|	0.201	99.799	300	149039	149339
Escherichia_#_coli_!_94.0618_{_genomic_}_scaffold_gec940618.contig.46_whole_genome_shotgun_sequence|gi|429967208|ref|NZ_KB005384.1|	0.21	99.79	300	142301	142601
Escherichia_#_coli_!_95.0943_{_genomic_}_scaffold_gec950943.contig.37_whole_genome_shotgun_sequence|gi|429968577|ref|NZ_KB000819.1|	0.21	99.79	300	142299	142599
Escherichia_#_coli_!_95.0943_{_genomic_}_scaffold_gec950943.contig.400_whole_genome_shotgun_sequence|gi|429968878|ref|NZ_KB001120.1|	0.205	99.795	300	146381	146681
Escherichia_#_coli_!_96.0107_{_genomic_}_scaffold_gec960107.contig.397_whole_genome_shotgun_sequence|gi|430024958|ref|NZ_KB003734.1|	0.201	99.799	300	149088	149388
Escherichia_#_coli_!_96.0109_{_genomic_}_scaffold_gec960109.contig.109_whole_genome_shotgun_sequence|gi|430024182|ref|NZ_KB008973.1|	0.226	99.774	300	132593	132893
Escherichia_#_coli_!_96.0109_{_genomic_}_scaffold_gec960109.contig.626_whole_genome_shotgun_sequence|gi|430024568|ref|NZ_KB009359.1|	0.23	99.77	300	130233	130533
Escherichia_#_coli_!_96.0427_{_genomic_}_scaffold_gec960427.contig.84_whole_genome_shotgun_sequence|gi|429969286|ref|NZ_KB002249.1|	0.224	99.776	300	133629	133929
Escherichia_#_coli_!_96.0428_{_genomic_}_scaffold_gec960428.contig.343_whole_genome_shotgun_sequence|gi|429969191|ref|NZ_KB000748.1|	0.19	99.81	300	157247	157547
Escherichia_#_coli_!_96.0932_{_genomic_}_scaffold_gec960932.contig.68_whole_genome_shotgun_sequence|gi|430008692|ref|NZ_KB003117.1|	0.127	99.873	300	235777	236077
Escherichia_#_coli_!_96.0939_{_genomic_}_scaffold_gec960939.contig.87_whole_genome_shotgun_sequence|gi|429969774|ref|NZ_KB002737.1|	0.21	99.79	300	142572	142872
Escherichia_#_coli_!_97.0003_{_genomic_}_scaffold_gec970003.contig.16_whole_genome_shotgun_sequence|gi|430025677|ref|NZ_JH999747.1|	0.226	99.774	300	132359	132659
Escherichia_#_coli_!_97.0003_{_genomic_}_scaffold_gec970003.contig.87_whole_genome_shotgun_sequence|gi|430025748|ref|NZ_JH999818.1|	0.2	99.8	300	149484	149784
Escherichia_#_coli_!_97.0264_{_scf1125157570046_}_whole_genome_shotgun_sequence|gi|452339400|ref|NZ_GL878081.1|	0.043	99.957	300	695277	695577
Escherichia_#_coli_!_99.0672_{_genomic_}_scaffold_gec990672.contig.54_whole_genome_shotgun_sequence|gi|429902708|ref|NZ_KB004538.1|	0.21	99.79	300	142570	142870
Escherichia_#_coli_!_AB42410445-isolate1_{_genomic_}_scaffold_Contig129_whole_genome_shotgun_sequence|gi|522821664|ref|NZ_KE375518.1|	0.335	99.665	300	89147	89447
Escherichia_#_coli_!_AB42410445-isolate1_{_genomic_}_scaffold_Contig354_whole_genome_shotgun_sequence|gi|522822142|ref|NZ_KE375535.1|	0.265	99.735	300	112714	113014
Escherichia_#_coli_!_AB42410445-isolate1_{_genomic_}_scaffold_Contig55_whole_genome_shotgun_sequence|gi|522822357|ref|NZ_KE375544.1|	0.324	99.676	300	92434	92734
Escherichia_#_coli_!_AB42554418-isolate1_{_genomic_}_scaffold_Contig289_whole_genome_shotgun_sequence|gi|522817850|ref|NZ_KE375497.1|	0.337	99.663	300	88844	89144
Escherichia_#_coli_!_AB42554418-isolate1_{_genomic_}_scaffold_Contig483_whole_genome_shotgun_sequence|gi|522817864|ref|NZ_KE375510.1|	0.121	99.879	300	246794	247094
Escherichia_#_coli_!_AB42602061-isolate1_{_genomic_}_scaffold_Contig132_whole_genome_shotgun_sequence|gi|522817813|ref|NZ_KE375460.1|	0.265	99.735	300	112706	113006
Escherichia_#_coli_!_AB42602061-isolate1_{_genomic_}_scaffold_Contig460_whole_genome_shotgun_sequence|gi|522817832|ref|NZ_KE375479.1|	0.335	99.665	300	89280	89580
Escherichia_#_coli_!_AB43739056-isolate1_{_genomic_}_scaffold_Contig157_whole_genome_shotgun_sequence|gi|522817769|ref|NZ_KE375416.1|	0.165	99.835	300	181035	181335
Escherichia_#_coli_!_AB43739056-isolate1_{_genomic_}_scaffold_Contig222_whole_genome_shotgun_sequence|gi|522817774|ref|NZ_KE375421.1|	0.182	99.818	300	164221	164521
Escherichia_#_coli_!_AB43739056-isolate1_{_genomic_}_scaffold_Contig410_whole_genome_shotgun_sequence|gi|522817780|ref|NZ_KE375427.1|	0.38	99.62	300	78743	79043
Escherichia_#_coli_!_AB43739056-isolate1_{_genomic_}_scaffold_Contig787_whole_genome_shotgun_sequence|gi|522817803|ref|NZ_KE375450.1|	0.153	99.847	300	196234	196534
Escherichia_#_coli_!_ARS4.2123_{_genomic_}_scaffold_ARS42123.contig.121_whole_genome_shotgun_sequence|gi|425278399|ref|NZ_JH954296.1|	0.116	99.884	300	259042	259342
Escherichia_#_coli_!_B088_{_genomic_}_scaffold_supercont1.9_whole_genome_shotgun_sequence|gi|293432968|ref|NZ_GG749133.1|	0.033	99.967	300	914689	914989
Escherichia_#_coli_!_B093_{_genomic_}_scaffold_supercont1.14_whole_genome_shotgun_sequence|gi|422830076|ref|NZ_JH590658.1|	0.263	99.737	300	113871	114171
Escherichia_#_coli_!_B093_{_genomic_}_scaffold_supercont1.23_whole_genome_shotgun_sequence|gi|422830876|ref|NZ_JH590667.1|	0.399	99.601	300	74827	75127
Escherichia_#_coli_!_B093_{_genomic_}_scaffold_supercont1.8_whole_genome_shotgun_sequence|gi|422829263|ref|NZ_JH590652.1|	0.164	99.836	300	182707	183007
Escherichia_#_coli_!_B093_{_genomic_}_scaffold_supercont1.9_whole_genome_shotgun_sequence|gi|422829428|ref|NZ_JH590653.1|	0.184	99.816	300	163177	163477
Escherichia_#_coli_!_B185_{_genomic_}_scaffold_supercont1.29_whole_genome_shotgun_sequence|gi|293417509|ref|NZ_GG749190.1|	0.046	99.954	300	656971	657271
Escherichia_#_coli_!_B354_{_genomic_}_scaffold_supercont1.12_whole_genome_shotgun_sequence|gi|293412696|ref|NZ_GG749337.1|	0.071	99.929	300	424876	425176
Escherichia_#_coli_!_B354_{_genomic_}_scaffold_supercont1.1_whole_genome_shotgun_sequence|gi|293407739|ref|NZ_GG749326.1|	0.049	99.951	300	617428	617728
Escherichia_#_coli_!_B799_{_genomic_}_scaffold_supercont1.3_whole_genome_shotgun_sequence|gi|423708472|ref|NZ_JH768573.1|	0.03	99.97	300	995885	996185
Escherichia_#_coli_!_CB7326_{_genomic_}_scaffold_CB7326.contig.40_whole_genome_shotgun_sequence|gi|425252821|ref|NZ_JH956359.1|	0.214	99.786	300	139658	139958
Escherichia_#_coli_!_CB7326_{_genomic_}_scaffold_CB7326.contig.490_whole_genome_shotgun_sequence|gi|425255703|ref|NZ_JH956700.1|	0.138	99.862	300	217317	217617
Escherichia_#_coli_!_E101_{_genomic_}_scaffold_supercont1.10_whole_genome_shotgun_sequence|gi|422834643|ref|NZ_JH590519.1|	0.183	99.817	300	163751	164051
Escherichia_#_coli_!_E101_{_genomic_}_scaffold_supercont1.13_whole_genome_shotgun_sequence|gi|422835102|ref|NZ_JH590522.1|	0.193	99.807	300	154985	155285
Escherichia_#_coli_!_E101_{_genomic_}_scaffold_supercont1.5_whole_genome_shotgun_sequence|gi|422833706|ref|NZ_JH590514.1|	0.134	99.866	300	222794	223094
Escherichia_#_coli_!_E101_{_genomic_}_scaffold_supercont1.9_whole_genome_shotgun_sequence|gi|422834493|ref|NZ_JH590518.1|	0.182	99.818	300	164276	164576
Escherichia_#_coli_!_E1167_{_genomic_}_scaffold_supercont2.3_whole_genome_shotgun_sequence|gi|422761323|ref|NZ_GL871742.1|	0.048	99.952	300	619899	620199
Escherichia_#_coli_!_E2265_{_genomic_}_scaffold_scaffold14_G_whole_genome_shotgun_sequence|gi|522837782|ref|NZ_KE353118.1|	0.107	99.893	300	279935	280235
Escherichia_#_coli_!_E2265_{_genomic_}_scaffold_scaffold17_G_whole_genome_shotgun_sequence|gi|522837815|ref|NZ_KE353151.1|	0.243	99.757	300	122926	123226
Escherichia_#_coli_!_E2265_{_genomic_}_scaffold_scaffold28_G_whole_genome_shotgun_sequence|gi|522837867|ref|NZ_KE353203.1|	0.127	99.873	300	235230	235530
Escherichia_#_coli_!_E2265_{_genomic_}_scaffold_scaffold71_G_whole_genome_shotgun_sequence|gi|522837915|ref|NZ_KE353251.1|	0.111	99.889	300	269022	269322
Escherichia_#_coli_!_E2265_{_genomic_}_scaffold_scaffold72_G_whole_genome_shotgun_sequence|gi|522837916|ref|NZ_KE353252.1|	0.393	99.607	300	75961	76261
Escherichia_#_coli_!_EC1735_{_genomic_}_scaffold_EC1735.contig.51_whole_genome_shotgun_sequence|gi|425309429|ref|NZ_JH957981.1|	0.213	99.787	300	140256	140556
Escherichia_#_coli_!_EC1736_{_genomic_}_scaffold_EC1736.contig.46_whole_genome_shotgun_sequence|gi|425315345|ref|NZ_JH964911.1|	0.21	99.79	300	142326	142626
Escherichia_#_coli_!_EC1737_{_genomic_}_scaffold_EC1737.contig.68_whole_genome_shotgun_sequence|gi|425321407|ref|NZ_JH963150.1|	0.215	99.785	300	139435	139735
Escherichia_#_coli_!_EC1845_{_genomic_}_scaffold_EC1845.contig.41_whole_genome_shotgun_sequence|gi|424573428|ref|NZ_JH693016.1|	0.214	99.786	300	139754	140054
Escherichia_#_coli_!_EC1845_{_genomic_}_scaffold_EC1845.contig.455_whole_genome_shotgun_sequence|gi|424576475|ref|NZ_JH693367.1|	0.119	99.881	300	251327	251627
Escherichia_#_coli_!_EC1846_{_genomic_}_scaffold_EC1846.contig.73_whole_genome_shotgun_sequence|gi|425327597|ref|NZ_JH955882.1|	0.213	99.787	300	140467	140767
Escherichia_#_coli_!_EC1848_{_genomic_}_scaffold_EC1848.contig.402_whole_genome_shotgun_sequence|gi|425342945|ref|NZ_JH955771.1|	0.128	99.872	300	234063	234363
Escherichia_#_coli_!_EC1848_{_genomic_}_scaffold_EC1848.contig.50_whole_genome_shotgun_sequence|gi|425340195|ref|NZ_JH955472.1|	0.211	99.789	300	142210	142510
Escherichia_#_coli_!_EC1849_{_genomic_}_scaffold_EC1849.contig.429_whole_genome_shotgun_sequence|gi|425348747|ref|NZ_JH953630.1|	0.128	99.872	300	234047	234347
Escherichia_#_coli_!_EC1849_{_genomic_}_scaffold_EC1849.contig.65_whole_genome_shotgun_sequence|gi|425346079|ref|NZ_JH953324.1|	0.214	99.786	300	139630	139930
Escherichia_#_coli_!_EC1850_{_genomic_}_scaffold_EC1850.contig.385_whole_genome_shotgun_sequence|gi|425355042|ref|NZ_JH953213.1|	0.128	99.872	300	234063	234363
Escherichia_#_coli_!_EC1850_{_genomic_}_scaffold_EC1850.contig.399_whole_genome_shotgun_sequence|gi|425355367|ref|NZ_JH953227.1|	0.115	99.885	300	260445	260745
Escherichia_#_coli_!_EC1850_{_genomic_}_scaffold_EC1850.contig.41_whole_genome_shotgun_sequence|gi|425352288|ref|NZ_JH952919.1|	0.21	99.79	300	142292	142592
Escherichia_#_coli_!_EC1856_{_genomic_}_scaffold_EC1856.contig.398_whole_genome_shotgun_sequence|gi|425361002|ref|NZ_JH952829.1|	0.128	99.872	300	234071	234371
Escherichia_#_coli_!_EC1856_{_genomic_}_scaffold_EC1856.contig.48_whole_genome_shotgun_sequence|gi|425358283|ref|NZ_JH952534.1|	0.211	99.789	300	142217	142517
Escherichia_#_coli_!_EC1863_{_genomic_}_scaffold_EC1863.contig.414_whole_genome_shotgun_sequence|gi|424582298|ref|NZ_JH692938.1|	0.115	99.885	300	260699	260999
Escherichia_#_coli_!_EC1863_{_genomic_}_scaffold_EC1863.contig.61_whole_genome_shotgun_sequence|gi|424579376|ref|NZ_JH692648.1|	0.211	99.789	300	142198	142498
Escherichia_#_coli_!_EC1866_{_genomic_}_scaffold_EC1866.contig.37_whole_genome_shotgun_sequence|gi|425383626|ref|NZ_JH943970.1|	0.206	99.794	300	145165	145465
Escherichia_#_coli_!_EC1866_{_genomic_}_scaffold_EC1866.contig.423_whole_genome_shotgun_sequence|gi|425386711|ref|NZ_JH944284.1|	0.101	99.899	300	296504	296804
Escherichia_#_coli_!_EC1868_{_genomic_}_scaffold_EC1868.contig.68_whole_genome_shotgun_sequence|gi|425390323|ref|NZ_JH944379.1|	0.211	99.789	300	142206	142506
Escherichia_#_coli_!_EC1869_{_genomic_}_scaffold_EC1869.contig.31_whole_genome_shotgun_sequence|gi|425396446|ref|NZ_JH946741.1|	0.211	99.789	300	142026	142326
Escherichia_#_coli_!_EC1869_{_genomic_}_scaffold_EC1869.contig.426_whole_genome_shotgun_sequence|gi|425399557|ref|NZ_JH947076.1|	0.123	99.877	300	243644	243944
Escherichia_#_coli_!_EC4013_{_genomic_}_scaffold_EC4013.contig.68_whole_genome_shotgun_sequence|gi|424536360|ref|NZ_JH698337.1|	0.211	99.789	300	142190	142490
Escherichia_#_coli_!_EC4196_{_genomic_}_scaffold_EC4196.contig.70_whole_genome_shotgun_sequence|gi|424504528|ref|NZ_JH698737.1|	0.211	99.789	300	142020	142320
Escherichia_#_coli_!_EC4203_{_genomic_}_scaffold_EC4203.contig.502_whole_genome_shotgun_sequence|gi|424501443|ref|NZ_JH699628.1|	0.119	99.881	300	251417	251717
Escherichia_#_coli_!_EC4402_{_genomic_}_scaffold_EC4402.contig.656_whole_genome_shotgun_sequence|gi|424545426|ref|NZ_JH697606.1|	0.122	99.878	300	246137	246437
Escherichia_#_coli_!_EC4422_{_genomic_}_scaffold_EC4422.contig.39_whole_genome_shotgun_sequence|gi|424530388|ref|NZ_JH695899.1|	0.21	99.79	300	142350	142650
Escherichia_#_coli_!_EC4436_{_genomic_}_scaffold_EC4436.contig.417_whole_genome_shotgun_sequence|gi|424557846|ref|NZ_JH694686.1|	0.119	99.881	300	251340	251640
Escherichia_#_coli_!_EC4436_{_genomic_}_scaffold_EC4436.contig.47_whole_genome_shotgun_sequence|gi|424554867|ref|NZ_JH694383.1|	0.214	99.786	300	139635	139935
Escherichia_#_coli_!_EC4437_{_genomic_}_scaffold_EC4437.contig.79_whole_genome_shotgun_sequence|gi|424561204|ref|NZ_JH694017.1|	0.21	99.79	300	142398	142698
Escherichia_#_coli_!_EC4439_{_genomic_}_scaffold_EC4439.contig.454_whole_genome_shotgun_sequence|gi|424551661|ref|NZ_JH697008.1|	0.119	99.881	300	251362	251662
Escherichia_#_coli_!_EC4439_{_genomic_}_scaffold_EC4439.contig.51_whole_genome_shotgun_sequence|gi|424548600|ref|NZ_JH696659.1|	0.214	99.786	300	139641	139941
Escherichia_#_coli_!_EC4448_{_genomic_}_scaffold_EC4448.contig.479_whole_genome_shotgun_sequence|gi|424570323|ref|NZ_JH693877.1|	0.119	99.881	300	251384	251684
Escherichia_#_coli_!_EC4448_{_genomic_}_scaffold_EC4448.contig.54_whole_genome_shotgun_sequence|gi|424567242|ref|NZ_JH693514.1|	0.214	99.786	300	139726	140026
Escherichia_#_coli_!_EC96038_{_genomic_}_scaffold_EC96038.contig.580_whole_genome_shotgun_sequence|gi|425261882|ref|NZ_JH955369.1|	0.118	99.882	300	253152	253452
Escherichia_#_coli_!_FDA504_{_genomic_}_scaffold_FDA504.contig.48_whole_genome_shotgun_sequence|gi|425172280|ref|NZ_JH961900.1|	0.21	99.79	300	142307	142607
Escherichia_#_coli_!_FDA505_{_genomic_}_scaffold_FDA505.contig.490_whole_genome_shotgun_sequence|gi|424078450|ref|NZ_JH692533.1|	0.119	99.881	300	251221	251521
Escherichia_#_coli_!_FDA505_{_genomic_}_scaffold_FDA505.contig.49_whole_genome_shotgun_sequence|gi|424075428|ref|NZ_JH692166.1|	0.214	99.786	300	139843	140143
Escherichia_#_coli_!_FDA506_{_genomic_}_scaffold_FDA506.contig.44_whole_genome_shotgun_sequence|gi|425160491|ref|NZ_JH964562.1|	0.235	99.765	300	127205	127505
Escherichia_#_coli_!_FDA507_{_genomic_}_scaffold_FDA507.contig.48_whole_genome_shotgun_sequence|gi|425165986|ref|NZ_JH963582.1|	0.21	99.79	300	142354	142654
Escherichia_#_coli_!_FDA517_{_genomic_}_scaffold_FDA517.contig.51_whole_genome_shotgun_sequence|gi|424081759|ref|NZ_JH701582.1|	0.216	99.784	300	138866	139166
Escherichia_#_coli_!_FDA517_{_genomic_}_scaffold_FDA517.contig.520_whole_genome_shotgun_sequence|gi|424084605|ref|NZ_JH701941.1|	0.129	99.871	300	233031	233331
Escherichia_#_coli_!_FDA517_{_genomic_}_scaffold_FDA517.contig.528_whole_genome_shotgun_sequence|gi|424084849|ref|NZ_JH701948.1|	0.097	99.903	300	307906	308206
Escherichia_#_coli_!_FRIK1985_{_genomic_}_scaffold_FRIK1985.contig.664_whole_genome_shotgun_sequence|gi|424097940|ref|NZ_JH701425.1|	0.197	99.803	300	152224	152524
Escherichia_#_coli_!_FRIK1990_{_genomic_}_scaffold_FRIK1990.contig.42_whole_genome_shotgun_sequence|gi|424100997|ref|NZ_JH710026.1|	0.275	99.725	300	108709	109009
Escherichia_#_coli_!_FRIK1996_{_genomic_}_scaffold_FRIK1996.contig.180_whole_genome_shotgun_sequence|gi|424088377|ref|NZ_JH697916.1|	0.21	99.79	300	142572	142872
Escherichia_#_coli_!_FRIK1997_{_genomic_}_scaffold_FRIK1997.contig.29_whole_genome_shotgun_sequence|gi|425184310|ref|NZ_JH961388.1|	0.211	99.789	300	142213	142513
Escherichia_#_coli_!_FRIK2001_{_genomic_}_scaffold_FRIK2001.contig.434_whole_genome_shotgun_sequence|gi|425206867|ref|NZ_JH961323.1|	0.116	99.884	300	259355	259655
Escherichia_#_coli_!_FRIK2001_{_genomic_}_scaffold_FRIK2001.contig.438_whole_genome_shotgun_sequence|gi|425207123|ref|NZ_JH961326.1|	0.148	99.852	300	201950	202250
Escherichia_#_coli_!_FRIK2001_{_genomic_}_scaffold_FRIK2001.contig.52_whole_genome_shotgun_sequence|gi|425204050|ref|NZ_JH961001.1|	0.21	99.79	300	142522	142822
Escherichia_#_coli_!_FVEC1302_{_genomic_}_scaffold_supercont1.4_whole_genome_shotgun_sequence|gi|298378899|ref|NZ_GG774902.1|	0.068	99.932	300	438025	438325
Escherichia_#_coli_!_FVEC1302_{_genomic_}_scaffold_supercont1.8_whole_genome_shotgun_sequence|gi|298379586|ref|NZ_GG774906.1|	0.042	99.958	300	722319	722619
Escherichia_#_coli_!_FVEC1412_{_genomic_}_scaffold_supercont1.12_whole_genome_shotgun_sequence|gi|293403808|ref|NZ_GG749217.1|	0.042	99.958	300	718202	718502
Escherichia_#_coli_!_FVEC1412_{_genomic_}_scaffold_supercont1.7_whole_genome_shotgun_sequence|gi|293403285|ref|NZ_GG749212.1|	0.068	99.932	300	437889	438189
Escherichia_#_coli_!_H299_{_genomic_}_scaffold_supercont1.49_whole_genome_shotgun_sequence|gi|331684247|ref|NZ_GL884538.1|	0.043	99.957	300	703162	703462
Escherichia_#_coli_!_H494_{_genomic_}_scaffold_supercont1.3_whole_genome_shotgun_sequence|gi|422958368|ref|NZ_JH590607.1|	0.037	99.963	300	821461	821761
Escherichia_#_coli_!_H591_{_genomic_}_scaffold_supercont1.64_whole_genome_shotgun_sequence|gi|331680133|ref|NZ_GL884471.1|	0.045	99.955	300	664708	665008
Escherichia_#_coli_!_KTE104_{_genomic_}_scaffold_acwor-supercont1.82_whole_genome_shotgun_sequence|gi|476381674|ref|NZ_KB733329.1|	0.29	99.71	300	103184	103484
Escherichia_#_coli_!_KTE119_{_genomic_}_scaffold_acEnY-supercont1.1_whole_genome_shotgun_sequence|gi|476381216|ref|NZ_KB732921.1|	0.05	99.95	300	604380	604680
Escherichia_#_coli_!_KTE120_{_genomic_}_scaffold_acwoy-supercont1.15_whole_genome_shotgun_sequence|gi|476538021|ref|NZ_KB731805.1|	0.229	99.771	300	130479	130779
Escherichia_#_coli_!_KTE122_{_genomic_}_scaffold_acwoo-supercont1.18_whole_genome_shotgun_sequence|gi|476381761|ref|NZ_KB731998.1|	0.212	99.788	300	141054	141354
Escherichia_#_coli_!_KTE122_{_genomic_}_scaffold_acwoo-supercont1.26_whole_genome_shotgun_sequence|gi|476381770|ref|NZ_KB732007.1|	0.183	99.817	300	163797	164097
Escherichia_#_coli_!_KTE122_{_genomic_}_scaffold_acwoo-supercont1.76_whole_genome_shotgun_sequence|gi|476381825|ref|NZ_KB732062.1|	0.226	99.774	300	132284	132584
Escherichia_#_coli_!_KTE125_{_genomic_}_scaffold_acwoH-supercont1.17_whole_genome_shotgun_sequence|gi|476381875|ref|NZ_KB732112.1|	0.346	99.654	300	86310	86610
Escherichia_#_coli_!_KTE125_{_genomic_}_scaffold_acwoH-supercont1.2_whole_genome_shotgun_sequence|gi|476381878|ref|NZ_KB732115.1|	0.117	99.883	300	256675	256975
Escherichia_#_coli_!_KTE125_{_genomic_}_scaffold_acwoH-supercont1.53_whole_genome_shotgun_sequence|gi|476381915|ref|NZ_KB732152.1|	0.142	99.858	300	210424	210724
Escherichia_#_coli_!_KTE125_{_genomic_}_scaffold_acwoH-supercont1.64_whole_genome_shotgun_sequence|gi|476381927|ref|NZ_KB732164.1|	0.11	99.89	300	273380	273680
Escherichia_#_coli_!_KTE130_{_genomic_}_scaffold_acHbk-supercont1.4_whole_genome_shotgun_sequence|gi|510927341|ref|NZ_KE137255.1|	0.098	99.902	300	304983	305283
Escherichia_#_coli_!_KTE130_{_genomic_}_scaffold_acHbk-supercont1.8_whole_genome_shotgun_sequence|gi|510927466|ref|NZ_KE137259.1|	0.052	99.948	300	581080	581380
Escherichia_#_coli_!_KTE132_{_genomic_}_scaffold_acHaT-supercont1.4_whole_genome_shotgun_sequence|gi|510927536|ref|NZ_KE137270.1|	0.134	99.866	300	223416	223716
Escherichia_#_coli_!_KTE146_{_genomic_}_scaffold_acASl-supercont1.5_whole_genome_shotgun_sequence|gi|476381453|ref|NZ_KB733125.1|	0.091	99.909	300	329042	329342
Escherichia_#_coli_!_KTE14_{_genomic_}_scaffold_acHbn-supercont1.2_whole_genome_shotgun_sequence|gi|510906157|ref|NZ_KE136656.1|	0.125	99.875	300	239595	239895
Escherichia_#_coli_!_KTE167_{_genomic_}_scaffold_acwoV-supercont1.3_whole_genome_shotgun_sequence|gi|476381997|ref|NZ_KB731672.1|	0.443	99.557	300	67360	67660
Escherichia_#_coli_!_KTE167_{_genomic_}_scaffold_acwoV-supercont1.78_whole_genome_shotgun_sequence|gi|476382050|ref|NZ_KB731725.1|	0.188	99.812	300	159686	159986
Escherichia_#_coli_!_KTE169_{_genomic_}_scaffold_acEnv-supercont1.5_whole_genome_shotgun_sequence|gi|476381277|ref|NZ_KB732977.1|	0.069	99.931	300	433699	433999
Escherichia_#_coli_!_KTE16_{_genomic_}_scaffold_acEny-supercont1.5_whole_genome_shotgun_sequence|gi|476380544|ref|NZ_KB732291.1|	0.069	99.931	300	436270	436570
Escherichia_#_coli_!_KTE170_{_genomic_}_scaffold_acHbD-supercont1.3_whole_genome_shotgun_sequence|gi|510929053|ref|NZ_KE137304.1|	0.083	99.917	300	360723	361023
Escherichia_#_coli_!_KTE182_{_genomic_}_scaffold_acHbg-supercont1.11_whole_genome_shotgun_sequence|gi|510916074|ref|NZ_KE136847.1|	0.137	99.863	300	218356	218656
Escherichia_#_coli_!_KTE182_{_genomic_}_scaffold_acHbg-supercont1.4_whole_genome_shotgun_sequence|gi|510916162|ref|NZ_KE136859.1|	0.189	99.811	300	158118	158418
Escherichia_#_coli_!_KTE182_{_genomic_}_scaffold_acHbg-supercont1.8_whole_genome_shotgun_sequence|gi|510916199|ref|NZ_KE136863.1|	0.063	99.937	300	477760	478060
Escherichia_#_coli_!_KTE1_{_genomic_}_scaffold_acHbz-supercont1.6_whole_genome_shotgun_sequence|gi|510897810|ref|NZ_KE136573.1|	0.123	99.877	300	243357	243657
Escherichia_#_coli_!_KTE1_{_genomic_}_scaffold_acHbz-supercont1.9_whole_genome_shotgun_sequence|gi|510897849|ref|NZ_KE136576.1|	0.175	99.825	300	171300	171600
Escherichia_#_coli_!_KTE204_{_genomic_}_scaffold_acEvh-supercont1.1_whole_genome_shotgun_sequence|gi|476380727|ref|NZ_KB732461.1|	0.067	99.933	300	448363	448663
Escherichia_#_coli_!_KTE204_{_genomic_}_scaffold_acEvh-supercont1.2_whole_genome_shotgun_sequence|gi|476380729|ref|NZ_KB732463.1|	0.042	99.958	300	712622	712922
Escherichia_#_coli_!_KTE205_{_genomic_}_scaffold_acEnI-supercont1.6_whole_genome_shotgun_sequence|gi|476380742|ref|NZ_KB732489.1|	0.087	99.913	300	345633	345933
Escherichia_#_coli_!_KTE206_{_genomic_}_scaffold_acEvl-supercont1.3_whole_genome_shotgun_sequence|gi|476380748|ref|NZ_KB732495.1|	0.077	99.923	300	390655	390955
Escherichia_#_coli_!_KTE219_{_genomic_}_scaffold_acHbH-supercont1.3_whole_genome_shotgun_sequence|gi|510917827|ref|NZ_KE136950.1|	0.149	99.851	300	200750	201050
Escherichia_#_coli_!_KTE21_{_genomic_}_scaffold_acEuW-supercont1.16_whole_genome_shotgun_sequence|gi|476380556|ref|NZ_KB732303.1|	0.05	99.95	300	599302	599602
Escherichia_#_coli_!_KTE21_{_genomic_}_scaffold_acEuW-supercont1.1_whole_genome_shotgun_sequence|gi|476380549|ref|NZ_KB732296.1|	0.072	99.928	300	417440	417740
Escherichia_#_coli_!_KTE21_{_genomic_}_scaffold_acEuW-supercont1.2_whole_genome_shotgun_sequence|gi|476380560|ref|NZ_KB732307.1|	0.066	99.934	300	452668	452968
Escherichia_#_coli_!_KTE21_{_genomic_}_scaffold_acEuW-supercont1.3_whole_genome_shotgun_sequence|gi|476380571|ref|NZ_KB732318.1|	0.037	99.963	300	804707	805007
Escherichia_#_coli_!_KTE220_{_genomic_}_scaffold_acEvC-supercont1.4_whole_genome_shotgun_sequence|gi|476380818|ref|NZ_KB733372.1|	0.068	99.932	300	439741	440041
Escherichia_#_coli_!_KTE221_{_genomic_}_scaffold_acHaL-supercont1.9_whole_genome_shotgun_sequence|gi|510917937|ref|NZ_KE136971.1|	0.08	99.92	300	373112	373412
Escherichia_#_coli_!_KTE223_{_genomic_}_scaffold_acATt-supercont1.2_whole_genome_shotgun_sequence|gi|476381568|ref|NZ_KB733349.1|	0.289	99.711	300	103543	103843
Escherichia_#_coli_!_KTE226_{_genomic_}_scaffold_acHbe-supercont1.6_whole_genome_shotgun_sequence|gi|510918193|ref|NZ_KE137000.1|	0.066	99.934	300	454941	455241
Escherichia_#_coli_!_KTE231_{_genomic_}_scaffold_acHbc-supercont1.1_whole_genome_shotgun_sequence|gi|510900216|ref|NZ_KE136634.1|	0.072	99.928	300	414243	414543
Escherichia_#_coli_!_KTE235_{_genomic_}_scaffold_acEnj-supercont1.2_whole_genome_shotgun_sequence|gi|476380873|ref|NZ_KB732609.1|	0.04	99.96	300	751866	752166
Escherichia_#_coli_!_KTE26_{_genomic_}_scaffold_acEok-supercont1.3_whole_genome_shotgun_sequence|gi|476380588|ref|NZ_KB732335.1|	0.042	99.958	300	710130	710430
Escherichia_#_coli_!_KTE33_{_genomic_}_scaffold_acHXS-supercont1.3_whole_genome_shotgun_sequence|gi|507088847|ref|NZ_KB976093.1|	0.053	99.947	300	568934	569234
Escherichia_#_coli_!_KTE35_{_genomic_}_scaffold_acHbr-supercont1.7_whole_genome_shotgun_sequence|gi|510898945|ref|NZ_KE136619.1|	0.083	99.917	300	359101	359401
Escherichia_#_coli_!_KTE36_{_genomic_}_scaffold_acHbB-supercont1.7_whole_genome_shotgun_sequence|gi|510914502|ref|NZ_KE136764.1|	0.042	99.958	300	716550	716850
Escherichia_#_coli_!_KTE38_{_genomic_}_scaffold_acHbA-supercont1.7_whole_genome_shotgun_sequence|gi|510915107|ref|NZ_KE136816.1|	0.08	99.92	300	373831	374131
Escherichia_#_coli_!_KTE41_{_genomic_}_scaffold_acHba-supercont1.2_whole_genome_shotgun_sequence|gi|510915736|ref|NZ_KE136837.1|	0.328	99.672	300	91186	91486
Escherichia_#_coli_!_KTE41_{_genomic_}_scaffold_acHba-supercont1.4_whole_genome_shotgun_sequence|gi|510915807|ref|NZ_KE136839.1|	0.087	99.913	300	343145	343445
Escherichia_#_coli_!_KTE44_{_genomic_}_scaffold_acEod-supercont1.1_whole_genome_shotgun_sequence|gi|476380617|ref|NZ_KB732364.1|	0.042	99.958	300	706495	706795
Escherichia_#_coli_!_KTE51_{_genomic_}_scaffold_acEnB-supercont1.13_whole_genome_shotgun_sequence|gi|476380925|ref|NZ_KB732651.1|	0.069	99.931	300	432338	432638
Escherichia_#_coli_!_KTE51_{_genomic_}_scaffold_acEnB-supercont1.2_whole_genome_shotgun_sequence|gi|476380932|ref|NZ_KB732658.1|	0.041	99.959	300	738508	738808
Escherichia_#_coli_!_KTE53_{_genomic_}_scaffold_acEns-supercont1.7_whole_genome_shotgun_sequence|gi|476380962|ref|NZ_KB732688.1|	0.067	99.933	300	447345	447645
Escherichia_#_coli_!_KTE57_{_genomic_}_scaffold_acEob-supercont1.4_whole_genome_shotgun_sequence|gi|476380986|ref|NZ_KB732712.1|	0.158	99.842	300	190033	190333
Escherichia_#_coli_!_KTE57_{_genomic_}_scaffold_acEob-supercont1.9_whole_genome_shotgun_sequence|gi|476380991|ref|NZ_KB732717.1|	0.135	99.865	300	221906	222206
Escherichia_#_coli_!_KTE68_{_genomic_}_scaffold_acHbp-supercont1.3_whole_genome_shotgun_sequence|gi|510919620|ref|NZ_KE137047.1|	0.181	99.819	300	165500	165800
Escherichia_#_coli_!_KTE75_{_genomic_}_scaffold_acEuD-supercont1.10_whole_genome_shotgun_sequence|gi|476381065|ref|NZ_KB732776.1|	0.24	99.76	300	124762	125062
Escherichia_#_coli_!_KTE80_{_genomic_}_scaffold_acEnF-supercont1.3_whole_genome_shotgun_sequence|gi|476381136|ref|NZ_KB732847.1|	0.082	99.918	300	367019	367319
Escherichia_#_coli_!_KTE80_{_genomic_}_scaffold_acEnF-supercont1.7_whole_genome_shotgun_sequence|gi|476381140|ref|NZ_KB732851.1|	0.211	99.789	300	141826	142126
Escherichia_#_coli_!_KTE83_{_genomic_}_scaffold_acEnD-supercont1.2_whole_genome_shotgun_sequence|gi|476381159|ref|NZ_KB733411.1|	0.067	99.933	300	449240	449540
Escherichia_#_coli_!_KTE85_{_genomic_}_scaffold_acwoS-supercont1.24_whole_genome_shotgun_sequence|gi|476382164|ref|NZ_KB731558.1|	0.345	99.655	300	86641	86941
Escherichia_#_coli_!_KTE85_{_genomic_}_scaffold_acwoS-supercont1.3_whole_genome_shotgun_sequence|gi|476382170|ref|NZ_KB731564.1|	0.295	99.705	300	101227	101527
Escherichia_#_coli_!_KTE85_{_genomic_}_scaffold_acwoS-supercont1.50_whole_genome_shotgun_sequence|gi|476382193|ref|NZ_KB731587.1|	0.145	99.855	300	207185	207485
Escherichia_#_coli_!_KTE85_{_genomic_}_scaffold_acwoS-supercont1.63_whole_genome_shotgun_sequence|gi|476382207|ref|NZ_KB731601.1|	0.158	99.842	300	190150	190450
Escherichia_#_coli_!_KTE8_{_genomic_}_scaffold_acASZ-supercont1.8_whole_genome_shotgun_sequence|gi|476381304|ref|NZ_KB732989.1|	0.194	99.806	300	154210	154510
Escherichia_#_coli_!_M605_{_genomic_}_scaffold_supercont1.23_whole_genome_shotgun_sequence|gi|331648024|ref|NZ_GL883914.1|	0.115	99.885	300	261646	261946
Escherichia_#_coli_!_M605_{_genomic_}_scaffold_supercont1.9_whole_genome_shotgun_sequence|gi|331645375|ref|NZ_GL883900.1|	0.124	99.876	300	242573	242873
Escherichia_#_coli_!_M718_{_genomic_}_scaffold_supercont1.31_whole_genome_shotgun_sequence|gi|331654871|ref|NZ_GL884131.1|	0.056	99.944	300	538755	539055
Escherichia_#_coli_!_M718_{_genomic_}_scaffold_supercont1.5_whole_genome_shotgun_sequence|gi|331651111|ref|NZ_GL884105.1|	0.083	99.917	300	360155	360455
Escherichia_#_coli_!_M863_{_genomic_}_scaffold_supercont2.4_whole_genome_shotgun_sequence|gi|422801216|ref|NZ_GL872044.1|	0.055	99.945	300	548049	548349
Escherichia_#_coli_!_MA6_{_genomic_}_scaffold_MA6.contig.431_whole_genome_shotgun_sequence|gi|425243705|ref|NZ_JH957164.1|	0.116	99.884	300	257429	257729
Escherichia_#_coli_!_MA6_{_genomic_}_scaffold_MA6.contig.433_whole_genome_shotgun_sequence|gi|425243951|ref|NZ_JH957166.1|	0.149	99.851	300	200888	201188
Escherichia_#_coli_!_MA6_{_genomic_}_scaffold_MA6.contig.62_whole_genome_shotgun_sequence|gi|425240964|ref|NZ_JH956846.1|	0.21	99.79	300	142517	142817
Escherichia_#_coli_!_MC19_{_genomic_}_scaffold_Contig475_whole_genome_shotgun_sequence|gi|522817739|ref|NZ_KE375386.1|	0.42	99.58	300	71191	71491
Escherichia_#_coli_!_MC19_{_genomic_}_scaffold_Contig604_whole_genome_shotgun_sequence|gi|522817747|ref|NZ_KE375394.1|	0.218	99.782	300	137018	137318
Escherichia_#_coli_!_MC19_{_genomic_}_scaffold_Contig79_whole_genome_shotgun_sequence|gi|522817757|ref|NZ_KE375404.1|	0.255	99.745	300	117139	117439
Escherichia_#_coli_!_MC21_{_genomic_}_scaffold_Contig678_whole_genome_shotgun_sequence|gi|522817704|ref|NZ_KE375351.1|	0.165	99.835	300	181172	181472
Escherichia_#_coli_!_MC21_{_genomic_}_scaffold_Contig684_whole_genome_shotgun_sequence|gi|522817705|ref|NZ_KE375352.1|	0.4	99.6	300	74656	74956
Escherichia_#_coli_!_MC21_{_genomic_}_scaffold_Contig841_whole_genome_shotgun_sequence|gi|522817714|ref|NZ_KE375361.1|	0.182	99.818	300	164439	164739
Escherichia_#_coli_!_MC23_{_genomic_}_scaffold_Contig55_whole_genome_shotgun_sequence|gi|522817659|ref|NZ_KE375306.1|	0.226	99.774	300	132266	132566
Escherichia_#_coli_!_MC23_{_genomic_}_scaffold_Contig811_whole_genome_shotgun_sequence|gi|522817675|ref|NZ_KE375322.1|	0.165	99.835	300	181159	181459
Escherichia_#_coli_!_MC6002_{_genomic_}_scaffold_Contig656_whole_genome_shotgun_sequence|gi|522813754|ref|NZ_KE375271.1|	0.165	99.835	300	181043	181343
Escherichia_#_coli_!_MC6003_{_genomic_}_scaffold_Contig390_whole_genome_shotgun_sequence|gi|522810587|ref|NZ_KE375235.1|	0.336	99.664	300	88873	89173
Escherichia_#_coli_!_MC6003_{_genomic_}_scaffold_Contig521_whole_genome_shotgun_sequence|gi|522811172|ref|NZ_KE375242.1|	0.145	99.855	300	207287	207587
Escherichia_#_coli_!_MS_{_110-3_}_genomic_scaffold_Scfld668_whole_genome_shotgun_sequence|gi|422360635|ref|NZ_GG773041.1|	0.118	99.882	300	253006	253306
Escherichia_#_coli_!_MS_{_115-1_}_genomic_scaffold_Scfld677_whole_genome_shotgun_sequence|gi|300921671|ref|NZ_GG771835.1|	0.161	99.839	300	186199	186499
Escherichia_#_coli_!_MS_{_116-1_}_genomic_scaffold_Scfld303_whole_genome_shotgun_sequence|gi|300952829|ref|NZ_GG773405.1|	0.215	99.785	300	139083	139383
Escherichia_#_coli_!_MS_{_117-3_}_genomic_scaffold_Scfld1241_whole_genome_shotgun_sequence|gi|422355257|ref|NZ_GG772955.1|	0.174	99.826	300	171963	172263
Escherichia_#_coli_!_MS_{_146-1_}_genomic_scaffold_Scfld650_whole_genome_shotgun_sequence|gi|301680461|ref|NZ_GG772139.1|	0.205	99.795	300	146132	146432
Escherichia_#_coli_!_MS_{_153-1_}_genomic_scaffold_Scfld115_whole_genome_shotgun_sequence|gi|422362567|ref|NZ_GG773108.1|	0.277	99.723	300	107987	108287
Escherichia_#_coli_!_MS_{_153-1_}_genomic_scaffold_Scfld205_whole_genome_shotgun_sequence|gi|422363308|ref|NZ_GG773132.1|	0.097	99.903	300	309211	309511
Escherichia_#_coli_!_MS_{_153-1_}_genomic_scaffold_Scfld473_whole_genome_shotgun_sequence|gi|422365170|ref|NZ_GG773167.1|	0.296	99.704	300	100957	101257
Escherichia_#_coli_!_MS_{_16-3_}_genomic_scaffold_Scfld187_whole_genome_shotgun_sequence|gi|422368735|ref|NZ_GG773532.1|	0.106	99.894	300	282960	283260
Escherichia_#_coli_!_MS_{_16-3_}_genomic_scaffold_Scfld2_whole_genome_shotgun_sequence|gi|422367301|ref|NZ_GG773484.1|	0.658	99.342	300	45278	45578
Escherichia_#_coli_!_MS_{_16-3_}_genomic_scaffold_Scfld490_whole_genome_shotgun_sequence|gi|422371944|ref|NZ_GG773568.1|	0.199	99.801	300	150262	150562
Escherichia_#_coli_!_MS_{_16-3_}_genomic_scaffold_Scfld59_whole_genome_shotgun_sequence|gi|422367518|ref|NZ_GG773501.1|	0.393	99.607	300	75954	76254
Escherichia_#_coli_!_MS_{_175-1_}_genomic_scaffold_Scfld349_whole_genome_shotgun_sequence|gi|300959414|ref|NZ_GG773678.1|	0.146	99.854	300	205401	205701
Escherichia_#_coli_!_MS_{_175-1_}_genomic_scaffold_Scfld669_whole_genome_shotgun_sequence|gi|313151251|ref|NZ_GG773709.1|	0.203	99.797	300	147534	147834
Escherichia_#_coli_!_MS_{_185-1_}_genomic_scaffold_Scfld184_whole_genome_shotgun_sequence|gi|301051456|ref|NZ_GG774221.1|	0.239	99.761	300	125157	125457
Escherichia_#_coli_!_MS_{_185-1_}_genomic_scaffold_Scfld303_whole_genome_shotgun_sequence|gi|301051492|ref|NZ_GG774239.1|	0.255	99.745	300	117334	117634
Escherichia_#_coli_!_MS_{_185-1_}_genomic_scaffold_Scfld443_whole_genome_shotgun_sequence|gi|301051501|ref|NZ_GG774248.1|	0.236	99.764	300	126743	127043
Escherichia_#_coli_!_MS_{_185-1_}_genomic_scaffold_Scfld478_whole_genome_shotgun_sequence|gi|301051505|ref|NZ_GG774252.1|	0.088	99.912	300	338843	339143
Escherichia_#_coli_!_MS_{_187-1_}_genomic_scaffold_Scfld224_whole_genome_shotgun_sequence|gi|300934813|ref|NZ_GG772541.1|	0.239	99.761	300	125122	125422
Escherichia_#_coli_!_MS_{_198-1_}_genomic_scaffold_Scfld266_whole_genome_shotgun_sequence|gi|300915671|ref|NZ_GG771419.1|	0.226	99.774	300	132666	132966
Escherichia_#_coli_!_MS_{_198-1_}_genomic_scaffold_Scfld418_whole_genome_shotgun_sequence|gi|300915963|ref|NZ_GG771449.1|	0.185	99.815	300	161780	162080
Escherichia_#_coli_!_MS_{_198-1_}_genomic_scaffold_Scfld659_whole_genome_shotgun_sequence|gi|300916047|ref|NZ_GG771491.1|	0.149	99.851	300	201610	201910
Escherichia_#_coli_!_MS_{_198-1_}_genomic_scaffold_Scfld696_whole_genome_shotgun_sequence|gi|300916059|ref|NZ_GG771497.1|	0.152	99.848	300	197257	197557
Escherichia_#_coli_!_MS_{_200-1_}_genomic_scaffold_Scfld290_whole_genome_shotgun_sequence|gi|301015602|ref|NZ_GG773804.1|	0.29	99.71	300	103129	103429
Escherichia_#_coli_!_MS_{_200-1_}_genomic_scaffold_Scfld309_whole_genome_shotgun_sequence|gi|301015612|ref|NZ_GG773809.1|	0.094	99.906	300	318695	318995
Escherichia_#_coli_!_MS_{_200-1_}_genomic_scaffold_Scfld552_whole_genome_shotgun_sequence|gi|301016200|ref|NZ_GG773857.1|	0.281	99.719	300	106323	106623
Escherichia_#_coli_!_MS_{_200-1_}_genomic_scaffold_Scfld819_whole_genome_shotgun_sequence|gi|301016357|ref|NZ_GG773877.1|	0.17	99.83	300	175917	176217
Escherichia_#_coli_!_MS_{_21-1_}_genomic_scaffold_Scfld360_whole_genome_shotgun_sequence|gi|300941287|ref|NZ_GG772676.1|	0.143	99.857	300	209727	210027
Escherichia_#_coli_!_MS_{_21-1_}_genomic_scaffold_Scfld497_whole_genome_shotgun_sequence|gi|300941322|ref|NZ_GG772711.1|	0.27	99.73	300	111015	111315
Escherichia_#_coli_!_MS_{_21-1_}_genomic_scaffold_Scfld792_whole_genome_shotgun_sequence|gi|300941373|ref|NZ_GG772762.1|	0.288	99.712	300	103813	104113
Escherichia_#_coli_!_MS_{_45-1_}_genomic_scaffold_Scfld1264_whole_genome_shotgun_sequence|gi|301016248|ref|NZ_GG772323.1|	0.278	99.722	300	107607	107907
Escherichia_#_coli_!_MS_{_45-1_}_genomic_scaffold_Scfld373_whole_genome_shotgun_sequence|gi|301015613|ref|NZ_GG772257.1|	0.107	99.893	300	279578	279878
Escherichia_#_coli_!_MS_{_57-2_}_genomic_scaffold_Scfld92_whole_genome_shotgun_sequence|gi|422379656|ref|NZ_GG774435.1|	0.663	99.337	300	44933	45233
Escherichia_#_coli_!_MS_{_60-1_}_genomic_scaffold_Scfld10_whole_genome_shotgun_sequence|gi|422372702|ref|NZ_GG774279.1|	0.483	99.517	300	61861	62161
Escherichia_#_coli_!_MS_{_60-1_}_genomic_scaffold_Scfld68_whole_genome_shotgun_sequence|gi|422372898|ref|NZ_GG774289.1|	0.366	99.634	300	81691	81991
Escherichia_#_coli_!_MS_{_78-1_}_genomic_scaffold_Scfld639_whole_genome_shotgun_sequence|gi|301333825|ref|NZ_GG773314.1|	0.06	99.94	300	501328	501628
Escherichia_#_coli_!_N1_{_genomic_}_scaffold_N1.contig.122_whole_genome_shotgun_sequence|gi|425305708|ref|NZ_JH965372.1|	0.102	99.898	300	294388	294688
Escherichia_#_coli_!_N1_{_genomic_}_scaffold_N1.contig.43_whole_genome_shotgun_sequence|gi|425303956|ref|NZ_JH965297.1|	0.275	99.725	300	108902	109202
Escherichia_#_coli_!_NE037_{_genomic_}_scaffold_NE037.contig.622_whole_genome_shotgun_sequence|gi|425200448|ref|NZ_JH960500.1|	0.129	99.871	300	233067	233367
Escherichia_#_coli_!_NE037_{_genomic_}_scaffold_NE037.contig.84_whole_genome_shotgun_sequence|gi|425197393|ref|NZ_JH960076.1|	0.213	99.787	300	140270	140570
Escherichia_#_coli_!_O104:H4_{_str._}_04-8351_genomic_scaffold_supercont1.3_whole_genome_shotgun_sequence|gi|423006056|ref|NZ_JH378074.1|	0.056	99.944	300	536118	536418
Escherichia_#_coli_!_O104:H4_{_str._}_11-4632_C4_genomic_scaffold_supercont1.4_whole_genome_shotgun_sequence|gi|423056049|ref|NZ_JH377992.1|	0.055	99.945	300	547582	547882
Escherichia_#_coli_!_O104:H4_{_str._}_Ec11-4984_genomic_scaffold_supercont1.10_whole_genome_shotgun_sequence|gi|429916293|ref|NZ_KB021561.1|	0.055	99.945	300	548908	549208
Escherichia_#_coli_!_O104:H4_{_str._}_Ec11-4986_genomic_scaffold_supercont1.10_whole_genome_shotgun_sequence|gi|429927147|ref|NZ_KB021574.1|	0.055	99.945	300	544403	544703
Escherichia_#_coli_!_O104:H4_{_str._}_Ec11-4987_genomic_scaffold_supercont1.7_whole_genome_shotgun_sequence|gi|429931075|ref|NZ_KB021528.1|	0.054	99.946	300	552340	552640
Escherichia_#_coli_!_O104:H4_{_str._}_Ec11-4988_genomic_scaffold_supercont1.10_whole_genome_shotgun_sequence|gi|429937640|ref|NZ_KB021501.1|	0.052	99.948	300	572209	572509
Escherichia_#_coli_!_O104:H4_{_str._}_Ec11-5603_genomic_scaffold_supercont1.2_whole_genome_shotgun_sequence|gi|429941982|ref|NZ_KB021483.1|	0.077	99.923	300	387256	387556
Escherichia_#_coli_!_O104:H4_{_str._}_Ec11-5604_genomic_scaffold_supercont1.15_whole_genome_shotgun_sequence|gi|429921342|ref|NZ_KB021547.1|	0.057	99.943	300	529095	529395
Escherichia_#_coli_!_O104:H4_{_str._}_Ec11-6006_genomic_scaffold_supercont1.8_whole_genome_shotgun_sequence|gi|429945980|ref|NZ_KB021475.1|	0.055	99.945	300	543484	543784
Escherichia_#_coli_!_O104:H4_{_str._}_Ec11-9941_genomic_scaffold_supercont6.10_whole_genome_shotgun_sequence|gi|429910410|ref|NZ_KB021516.1|	0.052	99.948	300	571384	571684
Escherichia_#_coli_!_O104:H4_{_str._}_Ec11-9990_genomic_scaffold_supercont1.11_whole_genome_shotgun_sequence|gi|429906266|ref|NZ_KB021588.1|	0.056	99.944	300	531286	531586
Escherichia_#_coli_!_PA10_{_genomic_}_scaffold_PA10.contig.65_whole_genome_shotgun_sequence|gi|424132205|ref|NZ_JH708658.1|	0.211	99.789	300	141705	142005
Escherichia_#_coli_!_PA14_{_genomic_}_scaffold_PA14.contig.599_whole_genome_shotgun_sequence|gi|424141972|ref|NZ_JH708526.1|	0.119	99.881	300	251400	251700
Escherichia_#_coli_!_PA14_{_genomic_}_scaffold_PA14.contig.97_whole_genome_shotgun_sequence|gi|424138750|ref|NZ_JH708116.1|	0.214	99.786	300	139741	140041
Escherichia_#_coli_!_PA15_{_genomic_}_scaffold_PA15.contig.42_whole_genome_shotgun_sequence|gi|424145188|ref|NZ_JH707585.1|	0.211	99.789	300	142213	142513
Escherichia_#_coli_!_PA25_{_genomic_}_scaffold_PA25.contig.69_whole_genome_shotgun_sequence|gi|424185071|ref|NZ_JH706164.1|	0.211	99.789	300	142198	142498
Escherichia_#_coli_!_PA28_{_genomic_}_scaffold_PA28.contig.38_whole_genome_shotgun_sequence|gi|424268045|ref|NZ_JH705717.1|	0.21	99.79	300	142272	142572
Escherichia_#_coli_!_PA28_{_genomic_}_scaffold_PA28.contig.459_whole_genome_shotgun_sequence|gi|424328516|ref|NZ_JH706057.1|	0.115	99.885	300	260711	261011
Escherichia_#_coli_!_PA32_{_genomic_}_scaffold_PA32.contig.106_whole_genome_shotgun_sequence|gi|424422979|ref|NZ_JH705204.1|	0.227	99.773	300	131893	132193
Escherichia_#_coli_!_PA32_{_genomic_}_scaffold_PA32.contig.557_whole_genome_shotgun_sequence|gi|424450681|ref|NZ_JH705568.1|	0.134	99.866	300	223334	223634
Escherichia_#_coli_!_PA33_{_genomic_}_scaffold_PA33.contig.52_whole_genome_shotgun_sequence|gi|424453744|ref|NZ_JH704627.1|	0.214	99.786	300	139738	140038
Escherichia_#_coli_!_PA34_{_genomic_}_scaffold_PA34.contig.33_whole_genome_shotgun_sequence|gi|425154027|ref|NZ_JH963974.1|	0.211	99.789	300	142196	142496
Escherichia_#_coli_!_PA38_{_genomic_}_scaffold_PA38.contig.526_whole_genome_shotgun_sequence|gi|425295634|ref|NZ_JH965995.1|	0.122	99.878	300	246039	246339
Escherichia_#_coli_!_PA41_{_genomic_}_scaffold_PA41.contig.504_whole_genome_shotgun_sequence|gi|424469296|ref|NZ_JH703663.1|	0.125	99.875	300	239353	239653
Escherichia_#_coli_!_PA41_{_genomic_}_scaffold_PA41.contig.58_whole_genome_shotgun_sequence|gi|424466516|ref|NZ_JH703309.1|	0.214	99.786	300	139976	140276
Escherichia_#_coli_!_PA42_{_genomic_}_scaffold_PA42.contig.49_whole_genome_shotgun_sequence|gi|424473072|ref|NZ_JH702861.1|	0.21	99.79	300	142295	142595
Escherichia_#_coli_!_PA45_{_genomic_}_scaffold_PA45.contig.45_whole_genome_shotgun_sequence|gi|425228661|ref|NZ_JH958718.1|	0.211	99.789	300	142217	142517
Escherichia_#_coli_!_PA4_{_genomic_}_scaffold_PA4.contig.29_whole_genome_shotgun_sequence|gi|425209806|ref|NZ_JH960575.1|	0.21	99.79	300	142296	142596
Escherichia_#_coli_!_PA5_{_genomic_}_scaffold_PA5.contig.530_whole_genome_shotgun_sequence|gi|424122975|ref|NZ_JH709914.1|	0.119	99.881	300	251343	251643
Escherichia_#_coli_!_PA5_{_genomic_}_scaffold_PA5.contig.54_whole_genome_shotgun_sequence|gi|424119863|ref|NZ_JH709522.1|	0.214	99.786	300	139753	140053
Escherichia_#_coli_!_PA9_{_genomic_}_scaffold_PA9.contig.428_whole_genome_shotgun_sequence|gi|424129093|ref|NZ_JH709428.1|	0.108	99.892	300	278241	278541
Escherichia_#_coli_!_PA9_{_genomic_}_scaffold_PA9.contig.66_whole_genome_shotgun_sequence|gi|424126115|ref|NZ_JH709132.1|	0.211	99.789	300	142201	142501
Escherichia_#_coli_!_TA007_{_genomic_}_scaffold_supercont2.5_whole_genome_shotgun_sequence|gi|422792067|ref|NZ_GL872111.1|	0.089	99.911	300	335292	335592
Escherichia_#_coli_!_TA007_{_genomic_}_scaffold_supercont2.7_whole_genome_shotgun_sequence|gi|422792617|ref|NZ_GL872113.1|	0.116	99.884	300	258832	259132
Escherichia_#_coli_!_TA124_{_genomic_}_scaffold_supercont1.2_whole_genome_shotgun_sequence|gi|422970538|ref|NZ_JH590760.1|	0.047	99.953	300	641748	642048
Escherichia_#_coli_!_TA124_{_genomic_}_scaffold_supercont1.4_whole_genome_shotgun_sequence|gi|422971957|ref|NZ_JH590762.1|	0.108	99.892	300	276867	277167
Escherichia_#_coli_!_TA280_{_genomic_}_scaffold_supercont1.13_whole_genome_shotgun_sequence|gi|331672693|ref|NZ_GL884344.1|	0.111	99.889	300	269600	269900
Escherichia_#_coli_!_TW00353_{_genomic_}_scaffold_TW00353.contig.107_whole_genome_shotgun_sequence|gi|425283847|ref|NZ_JH954104.1|	0.114	99.886	300	263938	264238
Escherichia_#_coli_!_TW07945_{_genomic_}_scaffold_TW07945.contig.346_whole_genome_shotgun_sequence|gi|424481867|ref|NZ_JH702766.1|	0.108	99.892	300	278204	278504
Escherichia_#_coli_!_TW09098_{_genomic_}_scaffold_TW09098.contig.435_whole_genome_shotgun_sequence|gi|424488070|ref|NZ_JH702379.1|	0.119	99.881	300	251370	251670
Escherichia_#_coli_!_TW09098_{_genomic_}_scaffold_TW09098.contig.63_whole_genome_shotgun_sequence|gi|424485087|ref|NZ_JH702077.1|	0.214	99.786	300	139728	140028
Escherichia_#_coli_!_TW10509_{_genomic_}_scaffold_supercont2.3_whole_genome_shotgun_sequence|gi|422783638|ref|NZ_GL872206.1|	0.051	99.949	300	585858	586158
Escherichia_#_coli_!_TW14301_{_genomic_}_scaffold_TW14301.contig.454_whole_genome_shotgun_sequence|gi|424521234|ref|NZ_JH695798.1|	0.12	99.88	300	249610	249910
Escherichia_#_coli_!_TW14301_{_genomic_}_scaffold_TW14301.contig.89_whole_genome_shotgun_sequence|gi|424518363|ref|NZ_JH695498.1|	0.216	99.784	300	138402	138702
Escherichia_#_coli_!_TW15901_{_genomic_}_scaffold_TW15901.contig.172_whole_genome_shotgun_sequence|gi|425273306|ref|NZ_JH954549.1|	0.114	99.886	300	263938	264238
Escherichia_#_coli_!_TW15901_{_genomic_}_scaffold_TW15901.contig.71_whole_genome_shotgun_sequence|gi|425271056|ref|NZ_JH954451.1|	0.219	99.781	300	136556	136856
Escherichia_#_sp._!_1_1_43_{_genomic_}_scaffold_supercont2.28_whole_genome_shotgun_sequence|gi|406351893|ref|NZ_JH815280.1|	0.164	99.836	300	182937	183237
Escherichia_#_sp._!_4_1_40B_{_genomic_}_scaffold_supercont2.2_whole_genome_shotgun_sequence|gi|387175330|ref|NZ_JH660540.1|	0.045	99.955	300	662550	662850
Fluoribacter_#_dumoffii_!_NY_{_23_}_NY-23_chromosome_whole_genome_shotgun_sequence|gi|485033520|ref|NZ_CM001373.1|	0.008	99.992	300	3689273	3689573
Frankia_#_sp._!_EAN1pec_{_chromosome_}_complete_genome|gi|158311867|ref|NC_009921.1|	0.003	99.997	300	8981742	8982042
Gamma_#_proteobacterium_!_HdN1_{_chromosome_}_complete_genome|gi|304309652|ref|NC_014366.1|	0.007	99.993	300	4587155	4587455
Gordonia_#_polyisoprenivorans_!_VH2_{_chromosome_}_complete_genome|gi|378715556|ref|NC_016906.1|	0.005	99.995	300	5669505	5669805
Gordonia_#_sp._!_KTR9_{_chromosome_}_complete_genome|gi|404212629|ref|NC_018581.1|	0.006	99.994	300	5441091	5441391
Haemophilus_#_sp._!_oral_{_taxon_}_851_str._F0397_genomic_scaffold_Scfld55_whole_genome_shotgun_sequence|gi|373468180|ref|NZ_JH591080.1|	0.116	99.884	300	258533	258833
Isoptericola_#_variabilis_!_225_{_chromosome_}_complete_genome|gi|334335560|ref|NC_015588.1|	0.009	99.991	300	3307440	3307740
Kocuria_#_rhizophila_!_DC2201_{_complete_}_genome|gi|184199646|ref|NC_010617.1|	0.011	99.989	300	2697240	2697540
Legionella_#_pneumophila_!_2300/99_{_Alcoy_}_chromosome_complete_genome|gi|296105497|ref|NC_014125.1|	0.009	99.991	300	3516034	3516334
Legionella_#_pneumophila_!_str._{_Corby_}_chromosome_complete_genome|gi|295815281|ref|NC_009494.2|	0.008	99.992	300	3576170	3576470
Legionella_#_pneumophila_!_str._{_Lens_}_complete_genome|gi|54292964|ref|NC_006369.1|	0.009	99.991	300	3345387	3345687
Legionella_#_pneumophila_!_str._{_Paris_}_complete_genome|gi|54295983|ref|NC_006368.1|	0.009	99.991	300	3503310	3503610
Legionella_#_pneumophila_!_subsp._{_pneumophila_}_ATCC_43290_chromosome_complete_genome|gi|378775961|ref|NC_016811.1|	0.009	99.991	300	3358701	3359001
Legionella_#_pneumophila_!_subsp._{_pneumophila_}_complete_genome|gi|397662556|ref|NC_018139.1|	0.009	99.991	300	3466954	3467254
Legionella_#_pneumophila_!_subsp._{_pneumophila_}_complete_genome|gi|397665626|ref|NC_018140.1|	0.009	99.991	300	3492235	3492535
Legionella_#_pneumophila_!_subsp._{_pneumophila_}_str._Hextuple_2q_chromosome_complete_genome|gi|480527845|ref|NC_017525.1|	0.011	99.989	300	2682326	2682626
Legionella_#_pneumophila_!_subsp._{_pneumophila_}_str._Hextuple_3a_chromosome_complete_genome|gi|480527846|ref|NC_017526.1|	0.011	99.989	300	2682326	2682626
Legionella_#_pneumophila_!_subsp._{_pneumophila_}_str._Philadelphia_1_chromosome_complete_genome|gi|52840256|ref|NC_002942.5|	0.009	99.991	300	3397454	3397754
Legionella_#_pneumophila_!_subsp._{_pneumophila_}_str._Philadelphia_1_complete_genome|gi|470180668|ref|NC_020521.1|	0.009	99.991	300	3433924	3434224
Marinobacter_#_sp._!_BSs20148_{_chromosome_}_complete_genome|gi|399543043|ref|NC_018268.1|	0.007	99.993	300	4063564	4063864
Methylobacter_#_marinus_!_A45_{_MetmaDRAFT_scaffold1.1_}_whole_genome_shotgun_sequence|gi|487735769|ref|NZ_KB912877.1|	0.006	99.994	300	4984390	4984690
Methylomicrobium_#_alcaliphilum_!_chromosome_{_complete_}_genome|gi|357403388|ref|NC_016112.1|	0.006	99.994	300	4667996	4668296
Methylomicrobium_#_buryatense_!_5G_{_METBUDRAFT_scaffold1.2_}_whole_genome_shotgun_sequence|gi|484144909|ref|NZ_KB455575.1|	0.006	99.994	300	4984247	4984547
Methylovulum_#_miyakonense_!_HT12_{_MetmiDRAFT_scaffold1.1_}_whole_genome_shotgun_sequence|gi|486325736|ref|NZ_KB913025.1|	0.006	99.994	300	4686843	4687143
Micromonospora_#_aurantiaca_!_ATCC_{_27029_}_chromosome_complete_genome|gi|302864508|ref|NC_014391.1|	0.004	99.996	300	7025259	7025559
Micromonospora_#_sp._!_L5_{_chromosome_}_complete_genome|gi|315500818|ref|NC_014815.1|	0.004	99.996	300	6962233	6962533
Nocardia_#_brasiliensis_!_ATCC_{_700358_}_chromosome_complete_genome|gi|407641178|ref|NC_018681.1|	0.003	99.997	300	9436048	9436348
Nocardia_#_cyriacigeorgica_!_GUH-2_{_complete_}_genome|gi|379706264|ref|NC_016887.1|	0.005	99.995	300	6194345	6194645
Nocardia_#_farcinica_!_IFM_{_10152_}_chromosome_complete_genome|gi|54021964|ref|NC_006361.1|	0.005	99.995	300	6020925	6021225
Photobacterium_#_profundum_!_3TCK_{_scf_1099451005297_}_genomic_scaffold_whole_genome_shotgun_sequence|gi|211594026|ref|NZ_CH724137.1|	0.079	99.921	300	378734	379034
Photobacterium_#_profundum_!_3TCK_{_scf_1099451005298_}_genomic_scaffold_whole_genome_shotgun_sequence|gi|211594025|ref|NZ_CH724136.1|	0.032	99.968	300	935894	936194
Photobacterium_#_sp._!_SKA34_{_scf_1099521381187_}_genomic_scaffold_whole_genome_shotgun_sequence|gi|211594032|ref|NZ_CH724143.1|	0.04	99.96	300	741371	741671
Photobacterium_#_sp._!_SKA34_{_scf_1099521381188_}_genomic_scaffold_whole_genome_shotgun_sequence|gi|211594034|ref|NZ_CH724145.1|	0.063	99.937	300	476026	476326
Propionibacterium_#_acnes_!_KPA171202_{_chromosome_}_complete_genome|gi|50841496|ref|NC_006085.1|	0.012	99.988	300	2559965	2560265
Pseudomonas_#_aeruginosa_!_MSH-10_{_genomic_}_scaffold_acUKG-supercont1.2_whole_genome_shotgun_sequence|gi|510946599|ref|NZ_KE138673.1|	0.013	99.987	300	2316635	2316935
Ralstonia_#_eutropha_!_JMP134_{_chromosome_}_1_complete_sequence|gi|73539706|ref|NC_007347.1|	0.008	99.992	300	3806233	3806533
Ralstonia_#_eutropha_!_JMP134_{_chromosome_}_2_complete_sequence|gi|73537298|ref|NC_007348.1|	0.011	99.989	300	2725852	2726152
Rothia_#_dentocariosa_!_ATCC_{_17931_}_chromosome_complete_genome|gi|311111670|ref|NC_014643.1|	0.012	99.988	300	2505725	2506025
Saccharomonospora_#_viridis_!_DSM_{_43017_}_chromosome_complete_genome|gi|257054089|ref|NC_013159.1|	0.007	99.993	300	4308049	4308349
Saccharomonospora_#_xinjiangensis_!_XJ-54_{_genomic_}_scaffold_Sacxiscaffold_2_whole_genome_shotgun_sequence|gi|383827549|ref|NZ_JH636049.1|	0.006	99.994	300	4773243	4773543
Salinispora_#_arenicola_!_CNS-205_{_chromosome_}_complete_genome|gi|159035674|ref|NC_009953.1|	0.005	99.995	300	5786061	5786361
Salinispora_#_pacifica_!_DSM_{_45544_}_Salpac3DRAFT_Scaffold1.1_whole_genome_shotgun_sequence|gi|482937206|ref|NZ_KB905359.1|	0.006	99.994	300	5357020	5357320
Salmonella_#_bongori_!_NCTC_{_12419_}_complete_genome|gi|339998036|ref|NC_015761.1|	0.007	99.993	300	4459805	4460105
Salmonella_#_enterica_!_subsp._{_enterica_}_serovar_Typhimurium_str._798_chromosome_complete_genome|gi|383494824|ref|NC_017046.1|	0.006	99.994	300	4875919	4876219
Shigella_#_sp._!_D9_{_genomic_}_scaffold_supercont1.7_whole_genome_shotgun_sequence|gi|224581001|ref|NZ_GG657390.1|	0.154	99.846	300	194979	195279
Streptococcus_#_mitis_!_B6_{_complete_}_genome|gi|289166909|ref|NC_013853.1|	0.014	99.986	300	2146311	2146611
Streptococcus_#_peroris_!_ATCC_{_700780_}_genomic_scaffold_SCAFFOLD1_whole_genome_shotgun_sequence|gi|322392794|ref|NZ_GL732463.1|	0.018	99.982	300	1633671	1633971
Streptococcus_#_sp._!_C150_{_genomic_}_scaffold_supercont1.1_whole_genome_shotgun_sequence|gi|322372294|ref|NZ_GL698449.1|	0.019	99.981	300	1614376	1614676
Taylorella_#_asinigenitalis_!_MCE3_{_chromosome_}_complete_genome|gi|348589352|ref|NC_016043.1|	0.018	99.982	300	1638259	1638559
Thiocystis_#_violascens_!_DSM_{_198_}_chromosome_complete_genome|gi|390948458|ref|NC_018012.1|	0.006	99.994	300	5016771	5017071
Thiomicrospira_#_halophila_!_DSM_{_15072_}_A377DRAFT_scaffold1.1_whole_genome_shotgun_sequence|gi|486330540|ref|NZ_KB913033.1|	0.013	99.987	300	2356386	2356686
Verrucosispora_#_maris_!_AB-18-032_{_chromosome_}_complete_genome|gi|330464883|ref|NC_015434.1|	0.004	99.996	300	6673676	6673976
Escherichia_#_coli_!_AB42554418-isolate1_{_genomic_}_scaffold_Contig42_whole_genome_shotgun_sequence|gi|522817860|ref|NZ_KE375506.1|	0.222	99.778	299	134552	134851
Escherichia_#_coli_!_B093_{_genomic_}_scaffold_supercont1.17_whole_genome_shotgun_sequence|gi|422830368|ref|NZ_JH590661.1|	0.328	99.672	299	90738	91037
Escherichia_#_coli_!_KTE167_{_genomic_}_scaffold_acwoV-supercont1.67_whole_genome_shotgun_sequence|gi|476382038|ref|NZ_KB731713.1|	0.285	99.715	299	104792	105091
Escherichia_#_coli_!_KTE24_{_genomic_}_scaffold_acHbl-supercont1.10_whole_genome_shotgun_sequence|gi|510912897|ref|NZ_KE136702.1|	0.076	99.924	299	394889	395188
Escherichia_#_coli_!_KTE70_{_genomic_}_scaffold_acHbw-supercont1.12_whole_genome_shotgun_sequence|gi|510920112|ref|NZ_KE137074.1|	0.044	99.956	299	672885	673184
Escherichia_#_coli_!_KTE74_{_genomic_}_scaffold_acHaI-supercont1.8_whole_genome_shotgun_sequence|gi|510921609|ref|NZ_KE137133.1|	0.054	99.946	299	553318	553617
Escherichia_#_coli_!_KTE8_{_genomic_}_scaffold_acASZ-supercont1.7_whole_genome_shotgun_sequence|gi|476381303|ref|NZ_KB732988.1|	0.077	99.923	299	389890	390189
Escherichia_#_coli_!_MC21_{_genomic_}_scaffold_Contig1084_whole_genome_shotgun_sequence|gi|522817679|ref|NZ_KE375326.1|	0.142	99.858	299	209904	210203
Escherichia_#_coli_!_MS_{_153-1_}_genomic_scaffold_Scfld603_whole_genome_shotgun_sequence|gi|422365729|ref|NZ_GG773179.1|	0.317	99.683	299	94111	94410
Escherichia_#_coli_!_MS_{_185-1_}_genomic_scaffold_Scfld207_whole_genome_shotgun_sequence|gi|301051458|ref|NZ_GG774223.1|	0.316	99.684	299	94300	94599
Escherichia_#_coli_!_MS_{_45-1_}_genomic_scaffold_Scfld1185_whole_genome_shotgun_sequence|gi|301016242|ref|NZ_GG772320.1|	0.316	99.684	299	94323	94622
Streptococcus_#_agalactiae_!_GD201008-001_{_chromosome_}_complete_genome|gi|406708523|ref|NC_018646.1|	0.014	99.986	297	2062815	2063112
Streptococcus_#_agalactiae_!_NEM316_{_complete_}_genome|gi|25010075|ref|NC_004368.1|	0.013	99.987	297	2211188	2211485
Streptococcus_#_pneumoniae_!_PCS70012_{_genomic_}_scaffold_Scaffold0_whole_genome_shotgun_sequence|gi|444891724|ref|NZ_KB371258.1|	0.014	99.986	240	1704422	1704662
Streptococcus_#_sanguinis_!_SK405_{_genomic_}_scaffold_SCAFFOLD3_whole_genome_shotgun_sequence|gi|422824287|ref|NZ_GL872312.1|	0.051	99.949	202	396093	396295
Escherichia_#_coli_!_07798_{_genomic_}_scaffold_E07798.contig.125_whole_genome_shotgun_sequence|gi|425300369|ref|NZ_JH964412.1|	0.075	99.925	201	267153	267354
Escherichia_#_coli_!_10.0869_{_genomic_}_scaffold_gec100869.contig.375_whole_genome_shotgun_sequence|gi|425144050|ref|NZ_JH968633.1|	0.082	99.918	201	245841	246042
Escherichia_#_coli_!_4_1_47FAA_{_genomic_}_scaffold_supercont1.6_whole_genome_shotgun_sequence|gi|422332746|ref|NZ_JH594558.1|	0.063	99.937	201	316666	316867
Escherichia_#_coli_!_8.0566_{_genomic_}_scaffold_gec80566.contig.152_whole_genome_shotgun_sequence|gi|425116905|ref|NZ_JH970587.1|	0.142	99.858	201	141727	141928
Escherichia_#_coli_!_8.0569_{_genomic_}_scaffold_gec80569.contig.63_whole_genome_shotgun_sequence|gi|425119600|ref|NZ_JH969560.1|	0.047	99.953	201	431081	431282
Escherichia_#_coli_!_90.0091_{_genomic_}_scaffold_gec900091.contig.480_whole_genome_shotgun_sequence|gi|429960535|ref|NZ_KB007635.1|	0.079	99.921	201	255590	255791
Escherichia_#_coli_!_AB42410445-isolate1_{_genomic_}_scaffold_Contig150_whole_genome_shotgun_sequence|gi|522821719|ref|NZ_KE375521.1|	2.411	97.589	201	8135	8336
Escherichia_#_coli_!_B093_{_genomic_}_scaffold_supercont1.54_whole_genome_shotgun_sequence|gi|422832132|ref|NZ_JH590698.1|	1.468	98.532	201	13489	13690
Escherichia_#_coli_!_E482_{_genomic_}_scaffold_supercont2.4_whole_genome_shotgun_sequence|gi|422772135|ref|NZ_GL871810.1|	0.047	99.953	201	429032	429233
Escherichia_#_coli_!_EC1863_{_genomic_}_scaffold_EC1863.contig.337_whole_genome_shotgun_sequence|gi|424581131|ref|NZ_JH692870.1|	0.058	99.942	201	347186	347387
Escherichia_#_coli_!_EC1868_{_genomic_}_scaffold_EC1868.contig.386_whole_genome_shotgun_sequence|gi|425392196|ref|NZ_JH944634.1|	0.058	99.942	201	347161	347362
Escherichia_#_coli_!_EC1869_{_genomic_}_scaffold_EC1869.contig.341_whole_genome_shotgun_sequence|gi|425398353|ref|NZ_JH947002.1|	0.058	99.942	201	346159	346360
Escherichia_#_coli_!_EC1870_{_genomic_}_scaffold_EC1870.contig.457_whole_genome_shotgun_sequence|gi|425404385|ref|NZ_JH945079.1|	0.058	99.942	201	346995	347196
Escherichia_#_coli_!_EC96038_{_genomic_}_scaffold_EC96038.contig.504_whole_genome_shotgun_sequence|gi|425261247|ref|NZ_JH955313.1|	0.109	99.891	201	183885	184086
Escherichia_#_coli_!_H30_{_scf1125115109430_}_whole_genome_shotgun_sequence|gi|452333090|ref|NZ_GL896788.1|	0.045	99.955	201	448142	448343
Escherichia_#_coli_!_KTE104_{_genomic_}_scaffold_acwor-supercont1.30_whole_genome_shotgun_sequence|gi|476381617|ref|NZ_KB733272.1|	0.058	99.942	201	343921	344122
Escherichia_#_coli_!_KTE125_{_genomic_}_scaffold_acwoH-supercont1.46_whole_genome_shotgun_sequence|gi|476381907|ref|NZ_KB732144.1|	2.749	97.251	201	7111	7312
Escherichia_#_coli_!_KTE12_{_genomic_}_scaffold_acEnP-supercont1.5_whole_genome_shotgun_sequence|gi|476380518|ref|NZ_KB732265.1|	3.051	96.949	201	6386	6587
Escherichia_#_coli_!_KTE237_{_genomic_}_scaffold_acEoe-supercont1.5_whole_genome_shotgun_sequence|gi|476380899|ref|NZ_KB733383.1|	0.04	99.96	201	498479	498680
Escherichia_#_coli_!_KTE52_{_genomic_}_scaffold_acHaH-supercont1.3_whole_genome_shotgun_sequence|gi|510944305|ref|NZ_KE138676.1|	0.023	99.977	201	862275	862476
Escherichia_#_coli_!_MS_{_115-1_}_genomic_scaffold_Scfld663_whole_genome_shotgun_sequence|gi|300921668|ref|NZ_GG771832.1|	0.174	99.826	201	115059	115260
Escherichia_#_coli_!_MS_{_116-1_}_genomic_scaffold_Scfld136_whole_genome_shotgun_sequence|gi|300952753|ref|NZ_GG773372.1|	0.135	99.865	201	148873	149074
Escherichia_#_coli_!_MS_{_116-1_}_genomic_scaffold_Scfld976_whole_genome_shotgun_sequence|gi|300954034|ref|NZ_GG773477.1|	0.056	99.944	201	359275	359476
Escherichia_#_coli_!_MS_{_117-3_}_genomic_scaffold_Scfld1086_whole_genome_shotgun_sequence|gi|422354639|ref|NZ_GG772942.1|	1.677	98.323	201	11783	11984
Escherichia_#_coli_!_MS_{_146-1_}_genomic_scaffold_Scfld290_whole_genome_shotgun_sequence|gi|301670368|ref|NZ_GG772107.1|	0.112	99.888	201	179861	180062
Escherichia_#_coli_!_MS_{_175-1_}_genomic_scaffold_Scfld201_whole_genome_shotgun_sequence|gi|300959384|ref|NZ_GG773648.1|	3.057	96.943	201	6375	6576
Escherichia_#_coli_!_MS_{_175-1_}_genomic_scaffold_Scfld351_whole_genome_shotgun_sequence|gi|300959416|ref|NZ_GG773680.1|	0.179	99.821	201	112091	112292
Escherichia_#_coli_!_MS_{_198-1_}_genomic_scaffold_Scfld445_whole_genome_shotgun_sequence|gi|300915978|ref|NZ_GG771456.1|	0.088	99.912	201	227865	228066
Escherichia_#_coli_!_MS_{_45-1_}_genomic_scaffold_Scfld1283_whole_genome_shotgun_sequence|gi|301016356|ref|NZ_GG772324.1|	0.069	99.931	201	293125	293326
Escherichia_#_coli_!_MS_{_69-1_}_genomic_scaffold_Scfld556_whole_genome_shotgun_sequence|gi|301030714|ref|NZ_GG772448.1|	0.836	99.164	201	23848	24049
Escherichia_#_coli_!_O104:H4_{_str._}_11-4632_C3_genomic_scaffold_supercont1.1_whole_genome_shotgun_sequence|gi|423044645|ref|NZ_JH377996.1|	0.054	99.946	201	373893	374094
Escherichia_#_coli_!_O104:H4_{_str._}_Ec11-4988_genomic_scaffold_supercont1.4_whole_genome_shotgun_sequence|gi|429934752|ref|NZ_KB021495.1|	0.053	99.947	201	375556	375757
Escherichia_#_coli_!_O104:H4_{_str._}_Ec11-5604_genomic_scaffold_supercont1.4_whole_genome_shotgun_sequence|gi|429918454|ref|NZ_KB021536.1|	0.054	99.946	201	374724	374925
Escherichia_#_coli_!_PA23_{_genomic_}_scaffold_PA23.contig.364_whole_genome_shotgun_sequence|gi|425217894|ref|NZ_JH959885.1|	0.057	99.943	201	349962	350163
Escherichia_#_coli_!_PA3_{_genomic_}_scaffold_PA3.contig.340_whole_genome_shotgun_sequence|gi|424115491|ref|NZ_JH711266.1|	0.058	99.942	201	344170	344371
Escherichia_#_coli_!_PA4_{_genomic_}_scaffold_PA4.contig.358_whole_genome_shotgun_sequence|gi|425211753|ref|NZ_JH960832.1|	0.056	99.944	201	356842	357043
Escherichia_#_coli_!_TW00353_{_genomic_}_scaffold_TW00353.contig.121_whole_genome_shotgun_sequence|gi|425285111|ref|NZ_JH954116.1|	0.136	99.864	201	147206	147407
Escherichia_#_coli_!_TW07945_{_genomic_}_scaffold_TW07945.contig.289_whole_genome_shotgun_sequence|gi|424480799|ref|NZ_JH702714.1|	0.056	99.944	201	360568	360769
Escherichia_#_coli_!_TW15901_{_genomic_}_scaffold_TW15901.contig.191_whole_genome_shotgun_sequence|gi|425274532|ref|NZ_JH954566.1|	0.136	99.864	201	147395	147596
Streptococcus_#_pneumoniae_!_PCS8203_{_genomic_}_scaffold_Scaffold18_whole_genome_shotgun_sequence|gi|444891635|ref|NZ_KB371179.1|	0.919	99.081	201	21671	21872
Streptococcus_#_pneumoniae_!_PNI0006_{_genomic_}_scaffold_Scaffold2_whole_genome_shotgun_sequence|gi|444892129|ref|NZ_KB371510.1|	0.136	99.864	201	147542	147743
Streptococcus_#_pneumoniae_!_PNI0008_{_genomic_}_scaffold_Scaffold8_whole_genome_shotgun_sequence|gi|444892757|ref|NZ_KB372137.1|	0.4	99.6	201	50084	50285
Streptococcus_#_pneumoniae_!_PNI0153_{_genomic_}_scaffold_Scaffold0_whole_genome_shotgun_sequence|gi|445070016|ref|NZ_KB372029.1|	0.016	99.984	201	1256657	1256858
Actinomyces_#_sp._!_HPA0247_{_genomic_}_scaffold_acAqT-supercont1.2_whole_genome_shotgun_sequence|gi|512633855|ref|NZ_KE150451.1|	0.029	99.971	200	688131	688331
Actinomyces_#_sp._!_HPA0247_{_genomic_}_scaffold_acAqT-supercont1.3_whole_genome_shotgun_sequence|gi|512634067|ref|NZ_KE150452.1|	0.044	99.956	200	452554	452754
Advenella_#_kashmirensis_!_WT001_{_chromosome_}_complete_genome|gi|389870301|ref|NC_017964.1|	0.005	99.995	200	4365795	4365995
Alcanivorax_#_dieselolei_!_B5_{_chromosome_}_complete_genome|gi|407693844|ref|NC_018691.1|	0.004	99.996	200	4928023	4928223
Beutenbergia_#_cavernae_!_DSM_{_12333_}_chromosome_complete_genome|gi|229818502|ref|NC_012669.1|	0.004	99.996	200	4668983	4669183
Bifidobacterium_#_asteroides_!_PRL2011_{_chromosome_}_complete_genome|gi|408500253|ref|NC_018720.1|	0.009	99.991	200	2167104	2167304
Burkholderia_#_cepacia_!_GG4_{_chromosome_}_1_complete_sequence|gi|402564811|ref|NC_018513.1|	0.006	99.994	200	3463455	3463655
Cedecea_#_davisae_!_DSM_{_4568_}_genomic_scaffold_Scaffold0_whole_genome_shotgun_sequence|gi|514236383|ref|NZ_KE161030.1|	0.004	99.996	200	4876600	4876800
Cellulomonas_#_fimi_!_ATCC_{_484_}_chromosome_complete_genome|gi|332668532|ref|NC_015514.1|	0.005	99.995	200	4266144	4266344
Cellulomonas_#_flavigena_!_DSM_{_20109_}_chromosome_complete_genome|gi|296127869|ref|NC_014151.1|	0.005	99.995	200	4122979	4123179
Cellvibrio_#_gilvus_!_ATCC_{_13127_}_chromosome_complete_genome|gi|336319134|ref|NC_015671.1|	0.006	99.994	200	3526241	3526441
Clavibacter_#_michiganensis_!_subsp._{_michiganensis_}_NCPPB_382_chromosome_complete_genome|gi|148271178|ref|NC_009480.1|	0.006	99.994	200	3297691	3297891
Clavibacter_#_michiganensis_!_subsp._{_nebraskensis_}_NCPPB_2581_complete_genome|gi|473832060|ref|NC_020891.1|	0.007	99.993	200	3063396	3063596
Clavibacter_#_michiganensis_!_subsp._{_sepedonicus_}_chromosome_complete_genome|gi|170780462|ref|NC_010407.1|	0.006	99.994	200	3258445	3258645
Cupriavidus_#_metallidurans_!_CH34_{_chromosome_}_complete_genome|gi|94308945|ref|NC_007973.1|	0.005	99.995	200	3927889	3928089
Cupriavidus_#_necator_!_N-1_{_chromosome_}_2_complete_sequence|gi|339321330|ref|NC_015723.1|	0.007	99.993	200	2684406	2684606
Cupriavidus_#_taiwanensis_!_LMG_{_19424_}_chromosome_2_complete_sequence|gi|188591847|ref|NC_010530.1|	0.008	99.992	200	2502211	2502411
Enterobacter_#_radicincitans_!_DSM_{_16656_}_genomic_scaffold_scf7180000001362.0_whole_genome_shotgun_sequence|gi|407021224|ref|NZ_JH725435.1|	0.006	99.994	200	3295838	3296038
Enterobacteriaceae_#_bacterium_!_strain_{_FGI_}_57_complete_genome|gi|440285501|ref|NC_020063.1|	0.004	99.996	200	4761979	4762179
Escherichia_#_coli_!_0.1288_{_genomic_}_scaffold_E01288.contig.105_whole_genome_shotgun_sequence|gi|425424552|ref|NZ_JH943427.1|	0.09	99.91	200	222675	222875
Escherichia_#_coli_!_0.1288_{_genomic_}_scaffold_E01288.contig.33_whole_genome_shotgun_sequence|gi|425421212|ref|NZ_JH943362.1|	0.148	99.852	200	134866	135066
Escherichia_#_coli_!_0.1304_{_genomic_}_scaffold_E01304.contig.53_whole_genome_shotgun_sequence|gi|425426094|ref|NZ_JH942867.1|	0.074	99.926	200	270835	271035
Escherichia_#_coli_!_0.1304_{_genomic_}_scaffold_E01304.contig.571_whole_genome_shotgun_sequence|gi|425429358|ref|NZ_JH943290.1|	0.136	99.864	200	147341	147541
Escherichia_#_coli_!_0.1304_{_genomic_}_scaffold_E01304.contig.572_whole_genome_shotgun_sequence|gi|425429495|ref|NZ_JH943291.1|	0.128	99.872	200	156082	156282
Escherichia_#_coli_!_0.1304_{_genomic_}_scaffold_E01304.contig.579_whole_genome_shotgun_sequence|gi|425429657|ref|NZ_JH943296.1|	0.1	99.9	200	199018	199218
Escherichia_#_coli_!_0.1304_{_genomic_}_scaffold_E01304.contig.603_whole_genome_shotgun_sequence|gi|425430632|ref|NZ_JH943314.1|	0.092	99.908	200	217590	217790
Escherichia_#_coli_!_0.1304_{_genomic_}_scaffold_E01304.contig.62_whole_genome_shotgun_sequence|gi|425426541|ref|NZ_JH942875.1|	0.246	99.754	200	80972	81172
Escherichia_#_coli_!_07798_{_genomic_}_scaffold_E07798.contig.173_whole_genome_shotgun_sequence|gi|425300964|ref|NZ_JH964457.1|	0.115	99.885	200	174327	174527
Escherichia_#_coli_!_07798_{_genomic_}_scaffold_E07798.contig.179_whole_genome_shotgun_sequence|gi|425301220|ref|NZ_JH964462.1|	0.278	99.722	200	71798	71998
Escherichia_#_coli_!_07798_{_genomic_}_scaffold_E07798.contig.181_whole_genome_shotgun_sequence|gi|425301293|ref|NZ_JH964464.1|	0.123	99.877	200	162117	162317
Escherichia_#_coli_!_07798_{_genomic_}_scaffold_E07798.contig.200_whole_genome_shotgun_sequence|gi|425303019|ref|NZ_JH964483.1|	0.089	99.911	200	224722	224922
Escherichia_#_coli_!_07798_{_genomic_}_scaffold_E07798.contig.93_whole_genome_shotgun_sequence|gi|425299933|ref|NZ_JH964384.1|	0.097	99.903	200	206240	206440
Escherichia_#_coli_!_07798_{_genomic_}_scaffold_E07798.contig.96_whole_genome_shotgun_sequence|gi|425300231|ref|NZ_JH964387.1|	0.28	99.72	200	71328	71528
Escherichia_#_coli_!_09BKT078844_{_genomic_}_scaffold_gec09BKT078844.contig.123_whole_genome_shotgun_sequence|gi|451949238|ref|NZ_KB452752.1|	0.097	99.903	200	205963	206163
Escherichia_#_coli_!_09BKT078844_{_genomic_}_scaffold_gec09BKT078844.contig.734_whole_genome_shotgun_sequence|gi|451952044|ref|NZ_KB453168.1|	0.102	99.898	200	196300	196500
Escherichia_#_coli_!_09BKT078844_{_genomic_}_scaffold_gec09BKT078844.contig.783_whole_genome_shotgun_sequence|gi|451952082|ref|NZ_KB453206.1|	0.271	99.729	200	73643	73843
Escherichia_#_coli_!_10.0833_{_genomic_}_scaffold_gec100833.contig.16_whole_genome_shotgun_sequence|gi|425135317|ref|NZ_JH969098.1|	0.045	99.955	200	440502	440702
Escherichia_#_coli_!_10.0833_{_genomic_}_scaffold_gec100833.contig.484_whole_genome_shotgun_sequence|gi|425138918|ref|NZ_JH969455.1|	0.136	99.864	200	147276	147476
Escherichia_#_coli_!_10.0833_{_genomic_}_scaffold_gec100833.contig.501_whole_genome_shotgun_sequence|gi|425139309|ref|NZ_JH969472.1|	0.102	99.898	200	196340	196540
Escherichia_#_coli_!_10.0833_{_genomic_}_scaffold_gec100833.contig.55_whole_genome_shotgun_sequence|gi|425135950|ref|NZ_JH969128.1|	0.097	99.903	200	205450	205650
Escherichia_#_coli_!_10.0869_{_genomic_}_scaffold_gec100869.contig.304_whole_genome_shotgun_sequence|gi|425143451|ref|NZ_JH968570.1|	0.124	99.876	200	161296	161496
Escherichia_#_coli_!_10.0869_{_genomic_}_scaffold_gec100869.contig.436_whole_genome_shotgun_sequence|gi|425145079|ref|NZ_JH968690.1|	0.186	99.814	200	107048	107248
Escherichia_#_coli_!_10.0869_{_genomic_}_scaffold_gec100869.contig.66_whole_genome_shotgun_sequence|gi|425141816|ref|NZ_JH968392.1|	0.081	99.919	200	246049	246249
Escherichia_#_coli_!_10.0869_{_genomic_}_scaffold_gec100869.contig.79_whole_genome_shotgun_sequence|gi|425142254|ref|NZ_JH968404.1|	0.274	99.726	200	72830	73030
Escherichia_#_coli_!_112469215-isolate1_{_genomic_}_scaffold_Contig125_whole_genome_shotgun_sequence|gi|522831349|ref|NZ_KE375602.1|	0.196	99.804	200	101800	102000
Escherichia_#_coli_!_112469215-isolate1_{_genomic_}_scaffold_Contig165_whole_genome_shotgun_sequence|gi|522831403|ref|NZ_KE375605.1|	0.441	99.559	200	45128	45328
Escherichia_#_coli_!_112469215-isolate1_{_genomic_}_scaffold_Contig178_whole_genome_shotgun_sequence|gi|522831444|ref|NZ_KE375606.1|	0.286	99.714	200	69765	69965
Escherichia_#_coli_!_112469215-isolate1_{_genomic_}_scaffold_Contig331_whole_genome_shotgun_sequence|gi|522831889|ref|NZ_KE375618.1|	0.243	99.757	200	82031	82231
Escherichia_#_coli_!_112469218-isolate1_{_genomic_}_scaffold_Contig709_whole_genome_shotgun_sequence|gi|522827119|ref|NZ_KE375594.1|	0.23	99.77	200	86746	86946
Escherichia_#_coli_!_112469218-isolate1_{_genomic_}_scaffold_Contig85_whole_genome_shotgun_sequence|gi|522827171|ref|NZ_KE375596.1|	0.193	99.807	200	103410	103610
Escherichia_#_coli_!_112469218-isolate1_{_genomic_}_scaffold_Contig91_whole_genome_shotgun_sequence|gi|522827191|ref|NZ_KE375597.1|	0.441	99.559	200	45176	45376
Escherichia_#_coli_!_3.4870_{_genomic_}_scaffold_gec34870.contig.441_whole_genome_shotgun_sequence|gi|425098704|ref|NZ_JH970928.1|	0.134	99.866	200	149470	149670
Escherichia_#_coli_!_3.4870_{_genomic_}_scaffold_gec34870.contig.455_whole_genome_shotgun_sequence|gi|425099064|ref|NZ_JH970941.1|	0.1	99.9	200	198986	199186
Escherichia_#_coli_!_3.4870_{_genomic_}_scaffold_gec34870.contig.476_whole_genome_shotgun_sequence|gi|425100008|ref|NZ_JH970956.1|	0.065	99.935	200	308267	308467
Escherichia_#_coli_!_3.4870_{_genomic_}_scaffold_gec34870.contig.56_whole_genome_shotgun_sequence|gi|425095751|ref|NZ_JH970645.1|	0.08	99.92	200	248461	248661
Escherichia_#_coli_!_3.4870_{_genomic_}_scaffold_gec34870.contig.66_whole_genome_shotgun_sequence|gi|425096198|ref|NZ_JH970655.1|	0.255	99.745	200	78145	78345
Escherichia_#_coli_!_3006_{_genomic_}_scaffold_E3006.contig.154_whole_genome_shotgun_sequence|gi|425290799|ref|NZ_JH953844.1|	0.27	99.73	200	73945	74145
Escherichia_#_coli_!_3006_{_genomic_}_scaffold_E3006.contig.38_whole_genome_shotgun_sequence|gi|425287287|ref|NZ_JH953736.1|	0.149	99.851	200	133702	133902
Escherichia_#_coli_!_4_1_47FAA_{_genomic_}_scaffold_supercont1.2_whole_genome_shotgun_sequence|gi|422331065|ref|NZ_JH594554.1|	0.039	99.961	200	513992	514192
Escherichia_#_coli_!_4_1_47FAA_{_genomic_}_scaffold_supercont1.3_whole_genome_shotgun_sequence|gi|422331579|ref|NZ_JH594555.1|	0.043	99.957	200	462092	462292
Escherichia_#_coli_!_4_1_47FAA_{_genomic_}_scaffold_supercont1.5_whole_genome_shotgun_sequence|gi|422332394|ref|NZ_JH594557.1|	0.056	99.944	200	359410	359610
Escherichia_#_coli_!_5.2239_{_genomic_}_scaffold_gec52239.contig.440_whole_genome_shotgun_sequence|gi|425105124|ref|NZ_JH971345.1|	0.1	99.9	200	199874	200074
Escherichia_#_coli_!_5.2239_{_genomic_}_scaffold_gec52239.contig.51_whole_genome_shotgun_sequence|gi|425101885|ref|NZ_JH971013.1|	0.074	99.926	200	270962	271162
Escherichia_#_coli_!_5.2239_{_genomic_}_scaffold_gec52239.contig.63_whole_genome_shotgun_sequence|gi|425102342|ref|NZ_JH971025.1|	0.246	99.754	200	81006	81206
Escherichia_#_coli_!_5412_{_genomic_}_scaffold_E5412.contig.389_whole_genome_shotgun_sequence|gi|425268278|ref|NZ_JH954911.1|	0.123	99.877	200	161780	161980
Escherichia_#_coli_!_5412_{_genomic_}_scaffold_E5412.contig.407_whole_genome_shotgun_sequence|gi|425269208|ref|NZ_JH954925.1|	0.092	99.908	200	217601	217801
Escherichia_#_coli_!_5412_{_genomic_}_scaffold_E5412.contig.41_whole_genome_shotgun_sequence|gi|425265380|ref|NZ_JH954632.1|	0.255	99.745	200	78365	78565
Escherichia_#_coli_!_5905_{_genomic_}_scaffold_E5905.contig.377_whole_genome_shotgun_sequence|gi|425249828|ref|NZ_JH958654.1|	0.175	99.825	200	114168	114368
Escherichia_#_coli_!_5905_{_genomic_}_scaffold_E5905.contig.378_whole_genome_shotgun_sequence|gi|425249939|ref|NZ_JH958655.1|	0.106	99.894	200	188361	188561
Escherichia_#_coli_!_5905_{_genomic_}_scaffold_E5905.contig.381_whole_genome_shotgun_sequence|gi|425250151|ref|NZ_JH958658.1|	0.101	99.899	200	198618	198818
Escherichia_#_coli_!_5905_{_genomic_}_scaffold_E5905.contig.59_whole_genome_shotgun_sequence|gi|425246171|ref|NZ_JH958373.1|	0.046	99.954	200	432756	432956
Escherichia_#_coli_!_5905_{_genomic_}_scaffold_E5905.contig.73_whole_genome_shotgun_sequence|gi|425246744|ref|NZ_JH958387.1|	0.064	99.936	200	311523	311723
Escherichia_#_coli_!_5905_{_genomic_}_scaffold_E5905.contig.86_whole_genome_shotgun_sequence|gi|425247233|ref|NZ_JH958398.1|	0.255	99.745	200	78350	78550
Escherichia_#_coli_!_6.0172_{_genomic_}_scaffold_gec60172.contig.24_whole_genome_shotgun_sequence|gi|425107692|ref|NZ_JH970125.1|	0.074	99.926	200	268897	269097
Escherichia_#_coli_!_6.0172_{_genomic_}_scaffold_gec60172.contig.35_whole_genome_shotgun_sequence|gi|425108133|ref|NZ_JH970135.1|	0.255	99.745	200	78185	78385
Escherichia_#_coli_!_6.0172_{_genomic_}_scaffold_gec60172.contig.427_whole_genome_shotgun_sequence|gi|425111137|ref|NZ_JH970448.1|	0.1	99.9	200	199017	199217
Escherichia_#_coli_!_8.0566_{_genomic_}_scaffold_gec80566.contig.130_whole_genome_shotgun_sequence|gi|425115548|ref|NZ_JH970570.1|	0.27	99.73	200	73941	74141
Escherichia_#_coli_!_8.0569_{_genomic_}_scaffold_gec80569.contig.70_whole_genome_shotgun_sequence|gi|425120275|ref|NZ_JH969567.1|	0.083	99.917	200	240230	240430
Escherichia_#_coli_!_8.0586_{_genomic_}_scaffold_gec80586.contig.474_whole_genome_shotgun_sequence|gi|425125307|ref|NZ_JH969918.1|	0.163	99.837	200	122341	122541
Escherichia_#_coli_!_8.0586_{_genomic_}_scaffold_gec80586.contig.683_whole_genome_shotgun_sequence|gi|425126592|ref|NZ_JH970058.1|	0.081	99.919	200	246385	246585
Escherichia_#_coli_!_8.0586_{_genomic_}_scaffold_gec80586.contig.684_whole_genome_shotgun_sequence|gi|425126828|ref|NZ_JH970059.1|	0.128	99.872	200	155980	156180
Escherichia_#_coli_!_8.0586_{_genomic_}_scaffold_gec80586.contig.88_whole_genome_shotgun_sequence|gi|425123963|ref|NZ_JH969678.1|	0.255	99.745	200	78159	78359
Escherichia_#_coli_!_8.2524_{_genomic_}_scaffold_gec82524.contig.46_whole_genome_shotgun_sequence|gi|425130003|ref|NZ_JH968770.1|	0.246	99.754	200	81002	81202
Escherichia_#_coli_!_83972_{_genomic_}_scaffold_SCAFFOLD9_whole_genome_shotgun_sequence|gi|237754944|ref|NZ_GG669103.1|	0.147	99.853	200	135433	135633
Escherichia_#_coli_!_88.0221_{_genomic_}_scaffold_gec880221.contig.110_whole_genome_shotgun_sequence|gi|425148555|ref|NZ_JH968040.1|	0.254	99.746	200	78457	78657
Escherichia_#_coli_!_88.0221_{_genomic_}_scaffold_gec880221.contig.508_whole_genome_shotgun_sequence|gi|425152238|ref|NZ_JH968331.1|	0.122	99.878	200	163237	163437
Escherichia_#_coli_!_88.1042_{_genomic_}_scaffold_gec881042.contig.470_whole_genome_shotgun_sequence|gi|429959699|ref|NZ_KB006438.1|	0.085	99.915	200	235173	235373
Escherichia_#_coli_!_88.1042_{_genomic_}_scaffold_gec881042.contig.54_whole_genome_shotgun_sequence|gi|429959376|ref|NZ_KB006115.1|	0.097	99.903	200	205553	205753
Escherichia_#_coli_!_88.1042_{_genomic_}_scaffold_gec881042.contig.79_whole_genome_shotgun_sequence|gi|429959398|ref|NZ_KB006137.1|	0.246	99.754	200	80951	81151
Escherichia_#_coli_!_88.1467_{_genomic_}_scaffold_gec881467.contig.480_whole_genome_shotgun_sequence|gi|429959238|ref|NZ_KB000394.1|	0.22	99.78	200	90643	90843
Escherichia_#_coli_!_88.1467_{_genomic_}_scaffold_gec881467.contig.50_whole_genome_shotgun_sequence|gi|429958895|ref|NZ_KB000051.1|	0.097	99.903	200	204997	205197
Escherichia_#_coli_!_89.0511_{_genomic_}_scaffold_gec890511.contig.549_whole_genome_shotgun_sequence|gi|429960122|ref|NZ_KB007222.1|	0.173	99.827	200	115231	115431
Escherichia_#_coli_!_89.0511_{_genomic_}_scaffold_gec890511.contig.69_whole_genome_shotgun_sequence|gi|429959783|ref|NZ_KB006883.1|	0.097	99.903	200	204993	205193
Escherichia_#_coli_!_90.0039_{_genomic_}_scaffold_gec900039.contig.26_whole_genome_shotgun_sequence|gi|429960711|ref|NZ_KB006499.1|	0.074	99.926	200	268945	269145
Escherichia_#_coli_!_90.0039_{_genomic_}_scaffold_gec900039.contig.371_whole_genome_shotgun_sequence|gi|429960982|ref|NZ_KB006770.1|	0.129	99.871	200	155195	155395
Escherichia_#_coli_!_90.0039_{_genomic_}_scaffold_gec900039.contig.374_whole_genome_shotgun_sequence|gi|429960985|ref|NZ_KB006773.1|	0.26	99.74	200	76688	76888
Escherichia_#_coli_!_90.0091_{_genomic_}_scaffold_gec900091.contig.378_whole_genome_shotgun_sequence|gi|429960458|ref|NZ_KB007558.1|	0.163	99.837	200	122236	122436
Escherichia_#_coli_!_90.0091_{_genomic_}_scaffold_gec900091.contig.627_whole_genome_shotgun_sequence|gi|429960653|ref|NZ_KB007753.1|	0.1	99.9	200	199703	199903
Escherichia_#_coli_!_90.0091_{_genomic_}_scaffold_gec900091.contig.653_whole_genome_shotgun_sequence|gi|429960671|ref|NZ_KB007771.1|	0.27	99.73	200	73912	74112
Escherichia_#_coli_!_90.0091_{_genomic_}_scaffold_gec900091.contig.84_whole_genome_shotgun_sequence|gi|429960226|ref|NZ_KB007326.1|	0.255	99.745	200	78231	78431
Escherichia_#_coli_!_90.2281_{_genomic_}_scaffold_gec902281.contig.420_whole_genome_shotgun_sequence|gi|429963613|ref|NZ_KB006030.1|	0.223	99.777	200	89656	89856
Escherichia_#_coli_!_90.2281_{_genomic_}_scaffold_gec902281.contig.421_whole_genome_shotgun_sequence|gi|429963614|ref|NZ_KB006031.1|	0.214	99.786	200	93131	93331
Escherichia_#_coli_!_90.2281_{_genomic_}_scaffold_gec902281.contig.425_whole_genome_shotgun_sequence|gi|429963617|ref|NZ_KB006034.1|	0.203	99.797	200	98503	98703
Escherichia_#_coli_!_90.2281_{_genomic_}_scaffold_gec902281.contig.453_whole_genome_shotgun_sequence|gi|429963641|ref|NZ_KB006058.1|	0.27	99.73	200	73892	74092
Escherichia_#_coli_!_90.2281_{_genomic_}_scaffold_gec902281.contig.62_whole_genome_shotgun_sequence|gi|429961095|ref|NZ_KB005751.1|	0.248	99.752	200	80326	80526
Escherichia_#_coli_!_93-001_{_genomic_}_scaffold_93_001.contig.462_whole_genome_shotgun_sequence|gi|424110559|ref|NZ_JH710940.1|	0.133	99.867	200	149644	149844
Escherichia_#_coli_!_93-001_{_genomic_}_scaffold_93_001.contig.507_whole_genome_shotgun_sequence|gi|424111982|ref|NZ_JH710973.1|	0.128	99.872	200	156208	156408
Escherichia_#_coli_!_93.0055_{_genomic_}_scaffold_gec930055.contig.30_whole_genome_shotgun_sequence|gi|429963682|ref|NZ_KB003801.1|	0.074	99.926	200	268908	269108
Escherichia_#_coli_!_93.0055_{_genomic_}_scaffold_gec930055.contig.390_whole_genome_shotgun_sequence|gi|429966753|ref|NZ_KB004094.1|	0.128	99.872	200	156079	156279
Escherichia_#_coli_!_93.0055_{_genomic_}_scaffold_gec930055.contig.419_whole_genome_shotgun_sequence|gi|429966775|ref|NZ_KB004116.1|	0.27	99.73	200	73908	74108
Escherichia_#_coli_!_93.0055_{_genomic_}_scaffold_gec930055.contig.42_whole_genome_shotgun_sequence|gi|429963693|ref|NZ_KB003812.1|	0.246	99.754	200	81011	81211
Escherichia_#_coli_!_93.0056_{_genomic_}_scaffold_gec930056.contig.394_whole_genome_shotgun_sequence|gi|429967129|ref|NZ_KB005305.1|	0.128	99.872	200	156083	156283
Escherichia_#_coli_!_93.0056_{_genomic_}_scaffold_gec930056.contig.399_whole_genome_shotgun_sequence|gi|429967134|ref|NZ_KB005310.1|	0.1	99.9	200	199714	199914
Escherichia_#_coli_!_93.0056_{_genomic_}_scaffold_gec930056.contig.424_whole_genome_shotgun_sequence|gi|429967153|ref|NZ_KB005329.1|	0.27	99.73	200	73912	74112
Escherichia_#_coli_!_94.0618_{_genomic_}_scaffold_gec940618.contig.363_whole_genome_shotgun_sequence|gi|429967479|ref|NZ_KB005655.1|	0.128	99.872	200	156083	156283
Escherichia_#_coli_!_94.0618_{_genomic_}_scaffold_gec940618.contig.382_whole_genome_shotgun_sequence|gi|429967496|ref|NZ_KB005672.1|	0.1	99.9	200	199767	199967
Escherichia_#_coli_!_94.0618_{_genomic_}_scaffold_gec940618.contig.404_whole_genome_shotgun_sequence|gi|429967513|ref|NZ_KB005689.1|	0.092	99.908	200	217589	217789
Escherichia_#_coli_!_94.0618_{_genomic_}_scaffold_gec940618.contig.407_whole_genome_shotgun_sequence|gi|429967516|ref|NZ_KB005692.1|	0.27	99.73	200	73912	74112
Escherichia_#_coli_!_94.0618_{_genomic_}_scaffold_gec940618.contig.50_whole_genome_shotgun_sequence|gi|429967211|ref|NZ_KB005387.1|	0.251	99.749	200	79382	79582
Escherichia_#_coli_!_95.0183_{_genomic_}_scaffold_gec950183.contig.42_whole_genome_shotgun_sequence|gi|429967567|ref|NZ_KB001796.1|	0.097	99.903	200	205198	205398
Escherichia_#_coli_!_95.0943_{_genomic_}_scaffold_gec950943.contig.40_whole_genome_shotgun_sequence|gi|429968580|ref|NZ_KB000822.1|	0.246	99.754	200	81022	81222
Escherichia_#_coli_!_95.0943_{_genomic_}_scaffold_gec950943.contig.412_whole_genome_shotgun_sequence|gi|429968890|ref|NZ_KB001132.1|	0.169	99.831	200	117900	118100
Escherichia_#_coli_!_95.0943_{_genomic_}_scaffold_gec950943.contig.434_whole_genome_shotgun_sequence|gi|429968909|ref|NZ_KB001151.1|	0.27	99.73	200	73916	74116
Escherichia_#_coli_!_95.1288_{_genomic_}_scaffold_gec951288.contig.336_whole_genome_shotgun_sequence|gi|429968223|ref|NZ_KB001437.1|	0.159	99.841	200	125462	125662
Escherichia_#_coli_!_95.1288_{_genomic_}_scaffold_gec951288.contig.489_whole_genome_shotgun_sequence|gi|429968353|ref|NZ_KB001567.1|	0.1	99.9	200	199001	199201
Escherichia_#_coli_!_95.1288_{_genomic_}_scaffold_gec951288.contig.571_whole_genome_shotgun_sequence|gi|429968430|ref|NZ_KB001644.1|	0.598	99.402	200	33220	33420
Escherichia_#_coli_!_95.1288_{_genomic_}_scaffold_gec951288.contig.71_whole_genome_shotgun_sequence|gi|429968023|ref|NZ_KB001237.1|	0.285	99.715	200	69964	70164
Escherichia_#_coli_!_96.0107_{_genomic_}_scaffold_gec960107.contig.37_whole_genome_shotgun_sequence|gi|430024694|ref|NZ_KB003470.1|	0.103	99.897	200	194677	194877
Escherichia_#_coli_!_96.0107_{_genomic_}_scaffold_gec960107.contig.398_whole_genome_shotgun_sequence|gi|430024959|ref|NZ_KB003735.1|	0.128	99.872	200	155980	156180
Escherichia_#_coli_!_96.0107_{_genomic_}_scaffold_gec960107.contig.403_whole_genome_shotgun_sequence|gi|430024963|ref|NZ_KB003739.1|	0.1	99.9	200	199011	199211
Escherichia_#_coli_!_96.0107_{_genomic_}_scaffold_gec960107.contig.424_whole_genome_shotgun_sequence|gi|430024981|ref|NZ_KB003757.1|	0.27	99.73	200	73876	74076
Escherichia_#_coli_!_96.0107_{_genomic_}_scaffold_gec960107.contig.45_whole_genome_shotgun_sequence|gi|430024702|ref|NZ_KB003478.1|	0.246	99.754	200	81013	81213
Escherichia_#_coli_!_96.0107_{_genomic_}_scaffold_gec960107.contig.50_whole_genome_shotgun_sequence|gi|430024706|ref|NZ_KB003482.1|	0.248	99.752	200	80339	80539
Escherichia_#_coli_!_96.0109_{_genomic_}_scaffold_gec960109.contig.650_whole_genome_shotgun_sequence|gi|430024589|ref|NZ_KB009380.1|	1.633	98.367	200	12046	12246
Escherichia_#_coli_!_96.0109_{_genomic_}_scaffold_gec960109.contig.701_whole_genome_shotgun_sequence|gi|430024632|ref|NZ_KB009423.1|	0.595	99.405	200	33434	33634
Escherichia_#_coli_!_96.0427_{_genomic_}_scaffold_gec960427.contig.613_whole_genome_shotgun_sequence|gi|429969694|ref|NZ_KB002657.1|	0.58	99.42	200	34291	34491
Escherichia_#_coli_!_96.0428_{_genomic_}_scaffold_gec960428.contig.369_whole_genome_shotgun_sequence|gi|429969210|ref|NZ_KB000767.1|	0.27	99.73	200	73880	74080
Escherichia_#_coli_!_96.0428_{_genomic_}_scaffold_gec960428.contig.45_whole_genome_shotgun_sequence|gi|429968969|ref|NZ_KB000526.1|	0.097	99.903	200	205544	205744
Escherichia_#_coli_!_96.0932_{_genomic_}_scaffold_gec960932.contig.464_whole_genome_shotgun_sequence|gi|430012744|ref|NZ_KB003390.1|	0.081	99.919	200	247048	247248
Escherichia_#_coli_!_96.0932_{_genomic_}_scaffold_gec960932.contig.486_whole_genome_shotgun_sequence|gi|430023866|ref|NZ_KB003409.1|	0.127	99.873	200	157561	157761
Escherichia_#_coli_!_96.0932_{_genomic_}_scaffold_gec960932.contig.496_whole_genome_shotgun_sequence|gi|430023876|ref|NZ_KB003419.1|	0.557	99.443	200	35714	35914
Escherichia_#_coli_!_96.0932_{_genomic_}_scaffold_gec960932.contig.80_whole_genome_shotgun_sequence|gi|430008702|ref|NZ_KB003127.1|	0.263	99.737	200	75977	76177
Escherichia_#_coli_!_96.0939_{_genomic_}_scaffold_gec960939.contig.557_whole_genome_shotgun_sequence|gi|430008624|ref|NZ_KB003049.1|	0.155	99.845	200	128647	128847
Escherichia_#_coli_!_96.0939_{_genomic_}_scaffold_gec960939.contig.581_whole_genome_shotgun_sequence|gi|430008643|ref|NZ_KB003068.1|	0.27	99.73	200	73883	74083
Escherichia_#_coli_!_96.0939_{_genomic_}_scaffold_gec960939.contig.80_whole_genome_shotgun_sequence|gi|429969768|ref|NZ_KB002731.1|	0.074	99.926	200	268892	269092
Escherichia_#_coli_!_96.0939_{_genomic_}_scaffold_gec960939.contig.93_whole_genome_shotgun_sequence|gi|430006936|ref|NZ_KB002741.1|	0.251	99.749	200	79344	79544
Escherichia_#_coli_!_97.0003_{_genomic_}_scaffold_gec970003.contig.106_whole_genome_shotgun_sequence|gi|430025767|ref|NZ_JH999837.1|	0.271	99.729	200	73676	73876
Escherichia_#_coli_!_97.0003_{_genomic_}_scaffold_gec970003.contig.14_whole_genome_shotgun_sequence|gi|430025675|ref|NZ_JH999745.1|	0.074	99.926	200	269593	269793
Escherichia_#_coli_!_97.0003_{_genomic_}_scaffold_gec970003.contig.17_whole_genome_shotgun_sequence|gi|430025678|ref|NZ_JH999748.1|	0.253	99.747	200	78756	78956
Escherichia_#_coli_!_97.0003_{_genomic_}_scaffold_gec970003.contig.88_whole_genome_shotgun_sequence|gi|430025749|ref|NZ_JH999819.1|	0.127	99.873	200	157003	157203
Escherichia_#_coli_!_97.0003_{_genomic_}_scaffold_gec970003.contig.94_whole_genome_shotgun_sequence|gi|430025755|ref|NZ_JH999825.1|	0.1	99.9	200	200755	200955
Escherichia_#_coli_!_97.0010_{_genomic_}_scaffold_gec970010.contig.125_whole_genome_shotgun_sequence|gi|429903246|ref|NZ_KB008266.1|	0.353	99.647	200	56471	56671
Escherichia_#_coli_!_97.0010_{_genomic_}_scaffold_gec970010.contig.662_whole_genome_shotgun_sequence|gi|429903676|ref|NZ_KB008696.1|	0.143	99.857	200	140009	140209
Escherichia_#_coli_!_97.0010_{_genomic_}_scaffold_gec970010.contig.697_whole_genome_shotgun_sequence|gi|429903709|ref|NZ_KB008729.1|	0.144	99.856	200	138938	139138
Escherichia_#_coli_!_97.0010_{_genomic_}_scaffold_gec970010.contig.785_whole_genome_shotgun_sequence|gi|429903788|ref|NZ_KB008808.1|	0.596	99.404	200	33347	33547
Escherichia_#_coli_!_97.1742_{_genomic_}_scaffold_gec971742.contig.207_whole_genome_shotgun_sequence|gi|430025203|ref|NZ_KB004348.1|	0.561	99.439	200	35423	35623
[truncated: 3,327 more rows]

## Sheet: 1K
Organism	Genome_Coverage(%)	Genome_Not_Covered(%)	Genome_Coverage	Genome_Not_Covered	Genome_Size
Haemophilus_#_influenzae_!_10810_{_complete_}_genome|gi|378696079|ref|NC_016809.1|	5.388	94.612	106767	1874768	1981535
Escherichia_#_coli_!_APEC_{_O1_}_chromosome_complete_genome|gi|117622295|ref|NC_008563.1|	2.09	97.91	106189	4975836	5082025
Streptococcus_#_parasanguinis_!_ATCC_{_15912_}_chromosome_complete_genome|gi|337281488|ref|NC_015678.1|	4.821	95.179	103834	2049818	2153652
Rothia_#_mucilaginosa_!_DY-18_{_chromosome_}_complete_genome|gi|283457089|ref|NC_013715.1|	4.366	95.634	98865	2165738	2264603
Escherichia_#_coli_!_S88_{_chromosome_}_complete_genome|gi|218556939|ref|NC_011742.1|	1.935	98.065	97398	4934870	5032268
Escherichia_#_coli_!_UTI89_{_chromosome_}_complete_genome|gi|91209055|ref|NC_007946.1|	1.907	98.093	96615	4969126	5065741
Escherichia_#_coli_!_IHE3034_{_chromosome_}_complete_genome|gi|386597751|ref|NC_017628.1|	1.864	98.136	95210	5013173	5108383
Escherichia_#_coli_!_UM146_{_chromosome_}_complete_genome|gi|386602643|ref|NC_017632.1|	1.878	98.122	93772	4899241	4993013
Escherichia_#_coli_!_HM605_{_whole_}_genome_shotgun_sequence|gi|452742835|ref|NZ_HE572566.1|	1.802	98.198	89892	4899617	4989509
Escherichia_#_coli_!_KTE118_{_genomic_}_scaffold_acASK-supercont1.2_whole_genome_shotgun_sequence|gi|476381413|ref|NZ_KB733111.1|	1.783	98.217	89245	4916678	5005923
Escherichia_#_coli_!_LF82_{_complete_}_genome|gi|222154829|ref|NC_011993.1|	1.838	98.162	87730	4685378	4773108
Escherichia_#_coli_!_KTE22_{_genomic_}_scaffold_acATq-supercont1.1_whole_genome_shotgun_sequence|gi|476381342|ref|NZ_KB733023.1|	1.753	98.247	87672	4912180	4999852
Escherichia_#_coli_!_KTE123_{_genomic_}_scaffold_acASj-supercont1.2_whole_genome_shotgun_sequence|gi|476381416|ref|NZ_KB733071.1|	1.743	98.257	86428	4871764	4958192
Escherichia_#_coli_!_CFT073_{_chromosome_}_complete_genome|gi|26245917|ref|NC_004431.1|	1.646	98.354	86133	5145295	5231428
Escherichia_#_coli_!_KTE240_{_genomic_}_scaffold_acHbm-supercont1.1_whole_genome_shotgun_sequence|gi|510918428|ref|NZ_KE137004.1|	1.814	98.186	85478	4627719	4713197
Escherichia_#_coli_!_KTE58_{_genomic_}_scaffold_acEoi-supercont1.2_whole_genome_shotgun_sequence|gi|476380993|ref|NZ_KB732739.1|	1.74	98.26	84523	4772408	4856931
Escherichia_#_coli_!_O83:H1_{_str._}_NRG_857C_chromosome_complete_genome|gi|387615344|ref|NC_017634.1|	1.763	98.237	83726	4664093	4747819
Escherichia_#_coli_!_536_{_complete_}_genome|gi|110640213|ref|NC_008253.1|	1.646	98.354	81270	4857650	4938920
Haemophilus_#_influenzae_!_Rd_{_KW20_}_chromosome_complete_genome|gi|16271976|ref|NC_000907.1|	4.436	95.564	81188	1748950	1830138
Haemophilus_#_influenzae_!_R2866_{_chromosome_}_complete_genome|gi|386263233|ref|NC_017451.1|	4.134	95.866	79886	1852420	1932306
Escherichia_#_coli_!_SE15_{_complete_}_genome|gi|387828053|ref|NC_013654.1|	1.687	98.313	79586	4637752	4717338
Haemophilus_#_influenzae_!_86-028NP_{_chromosome_}_complete_genome|gi|162960935|ref|NC_007146.2|	4.042	95.958	77393	1837097	1914490
Haemophilus_#_influenzae_!_R2846_{_chromosome_}_complete_genome|gi|386265029|ref|NC_017452.1|	4.14	95.86	75329	1744041	1819370
Escherichia_#_coli_!_ABU_{_83972_}_chromosome_complete_genome|gi|386637352|ref|NC_017631.1|	1.467	98.533	75293	5056104	5131397
Escherichia_#_coli_!_str._{_'clone_}_D_i14'_chromosome_complete_genome|gi|386632422|ref|NC_017652.1|	1.484	98.516	74792	4963594	5038386
Escherichia_#_coli_!_str._{_'clone_}_D_i2'_chromosome_complete_genome|gi|386627502|ref|NC_017651.1|	1.484	98.516	74792	4963594	5038386
Escherichia_#_coli_!_ED1a_{_chromosome_}_complete_genome|gi|218687878|ref|NC_011745.1|	1.429	98.571	74456	5135092	5209548
Haemophilus_#_influenzae_!_PittGG_{_chromosome_}_complete_genome|gi|148826757|ref|NC_009567.1|	3.826	96.174	72197	1814995	1887192
Haemophilus_#_influenzae_!_F3031_{_chromosome_}_complete_genome|gi|319896422|ref|NC_014920.1|	3.608	96.392	71640	1914192	1985832
Escherichia_#_coli_!_KTE59_{_genomic_}_scaffold_acASG-supercont1.2_whole_genome_shotgun_sequence|gi|476381365|ref|NZ_KB733042.1|	1.807	98.193	71170	3867322	3938492
Escherichia_#_coli_!_O55:H7_{_str._}_CB9615_chromosome_complete_genome|gi|291280824|ref|NC_013941.1|	1.306	98.694	70353	5315999	5386352
Streptococcus_#_parasanguinis_!_FW213_{_chromosome_}_complete_genome|gi|387878539|ref|NC_017905.1|	3.207	96.793	69634	2101975	2171609
Haemophilus_#_influenzae_!_F3047_{_chromosome_}_complete_genome|gi|319774951|ref|NC_014922.1|	3.455	96.545	69335	1937683	2007018
Escherichia_#_coli_!_9.1649_{_scf1126622178362_}_whole_genome_shotgun_sequence|gi|452340411|ref|NZ_GL878184.1|	1.386	98.614	69053	4914039	4983092
Escherichia_#_coli_!_KTE65_{_genomic_}_scaffold_acASq-supercont1.3_whole_genome_shotgun_sequence|gi|476381381|ref|NZ_KB733066.1|	1.749	98.251	68008	3821024	3889032
Escherichia_#_coli_!_APEC_{_O78_}_complete_genome|gi|443615330|ref|NC_020163.1|	1.414	98.586	67856	4730579	4798435
Escherichia_#_coli_!_O26:H11_{_str._}_11368_chromosome_complete_genome|gi|260853213|ref|NC_013361.1|	1.184	98.816	67464	5629776	5697240
Escherichia_#_coli_!_Xuzhou21_{_chromosome_}_complete_genome|gi|387880559|ref|NC_017906.1|	1.243	98.757	66939	5319284	5386223
Escherichia_#_coli_!_KO11FL_{_chromosome_}_complete_genome|gi|378710836|ref|NC_016902.1|	1.349	98.651	66349	4853819	4920168
Escherichia_#_coli_!_O104:H4_{_str._}_2009EL-2071_chromosome_complete_genome|gi|407466711|ref|NC_018661.1|	1.245	98.755	66158	5246428	5312586
Escherichia_#_coli_!_O103:H2_{_str._}_12009_complete_genome|gi|260842239|ref|NC_013353.1|	1.211	98.789	66013	5383301	5449314
Escherichia_#_coli_!_O157:H7_{_str._}_TW14359_chromosome_complete_genome|gi|254791136|ref|NC_013008.1|	1.188	98.812	65672	5462464	5528136
Escherichia_#_coli_!_O104:H4_{_str._}_2011C-3493_chromosome_complete_genome|gi|407479587|ref|NC_018658.1|	1.245	98.755	65630	5207467	5273097
Escherichia_#_coli_!_O104:H4_{_str._}_2009EL-2050_chromosome_complete_genome|gi|410480139|ref|NC_018650.1|	1.248	98.752	65558	5187580	5253138
Haemophilus_#_influenzae_!_PittEE_{_chromosome_}_complete_genome|gi|148825133|ref|NC_009566.1|	3.608	96.392	65415	1747618	1813033
Escherichia_#_coli_!_KTE45_{_genomic_}_scaffold_acASp-supercont1.2_whole_genome_shotgun_sequence|gi|476381322|ref|NZ_KB733365.1|	1.414	98.586	65125	4541598	4606723
Escherichia_#_coli_!_NA114_{_chromosome_}_complete_genome|gi|386617516|ref|NC_017644.1|	1.31	98.69	65105	4906356	4971461
Escherichia_#_coli_!_SMS-3-5_{_chromosome_}_complete_genome|gi|170679574|ref|NC_010498.1|	1.268	98.732	64290	5004099	5068389
Escherichia_#_coli_!_O111:H-_{_str._}_11128_complete_genome|gi|260866153|ref|NC_013364.1|	1.195	98.805	64209	5306868	5371077
Escherichia_#_coli_!_O157:H7_{_str._}_EC4115_chromosome_complete_genome|gi|209395693|ref|NC_011353.1|	1.144	98.856	63750	5508325	5572075
Escherichia_#_coli_!_BW2952_{_chromosome_}_complete_genome|gi|238899406|ref|NC_012759.1|	1.384	98.616	63342	4514817	4578159
Escherichia_#_coli_!_B_{_str._}_REL606_chromosome_complete_genome|gi|254160123|ref|NC_012967.1|	1.353	98.647	62637	4567175	4629812
Escherichia_#_coli_!_E24377A_{_chromosome_}_complete_genome|gi|157154711|ref|NC_009801.1|	1.254	98.746	62455	4917164	4979619
Escherichia_#_coli_!_'BL21-Gold(DE3)pLysS_{_AG'_}_chromosome_complete_genome|gi|253771435|ref|NC_012947.1|	1.353	98.647	61837	4509101	4570938
Shigella_#_sonnei_!_53G_{_complete_}_genome|gi|377520096|ref|NC_016822.1|	1.226	98.774	61138	4927366	4988504
Escherichia_#_coli_!_SE11_{_chromosome_}_complete_genome|gi|209917191|ref|NC_011415.1|	1.246	98.754	60915	4826600	4887515
Escherichia_#_coli_!_O157:H7_{_str._}_Sakai_chromosome_complete_genome|gi|15829254|ref|NC_002695.1|	1.106	98.894	60835	5437615	5498450
Escherichia_#_coli_!_HS_{_complete_}_genome|gi|157159467|ref|NC_009800.1|	1.308	98.692	60736	4582802	4643538
Escherichia_#_coli_!_O127:H6_{_str._}_E2348/69_chromosome_complete_genome|gi|215485161|ref|NC_011601.1|	1.223	98.777	60704	4904849	4965553
Escherichia_#_coli_!_KTE43_{_genomic_}_scaffold_acATm-supercont1.2_whole_genome_shotgun_sequence|gi|476381335|ref|NZ_KB733426.1|	1.358	98.642	59498	4321245	4380743
Shigella_#_flexneri_!_2002017_{_chromosome_}_complete_genome|gi|384541581|ref|NC_017328.1|	1.279	98.721	59490	4591366	4650856
Shigella_#_boydii_!_CDC_{_3083-94_}_chromosome_complete_genome|gi|187730020|ref|NC_010658.1|	1.287	98.713	59407	4556590	4615997
Shigella_#_sonnei_!_Ss046_{_chromosome_}_complete_genome|gi|74310614|ref|NC_007384.1|	1.231	98.769	59404	4765861	4825265
Escherichia_#_coli_!_str._{_K-12_}_substr._MDS42_DNA_complete_genome|gi|471332236|ref|NC_020518.1|	1.484	98.516	58999	3917196	3976195
Escherichia_#_coli_!_str._{_K-12_}_substr._MG1655_complete_genome|gi|49175990|ref|NC_000913.2|	1.254	98.746	58169	4581506	4639675
Escherichia_#_coli_!_KTE25_{_genomic_}_scaffold_acEva-supercont1.2_whole_genome_shotgun_sequence|gi|476380579|ref|NZ_KB732326.1|	1.177	98.823	57043	4790061	4847104
Escherichia_#_coli_!_KTE5_{_genomic_}_scaffold_acEom-supercont1.6_whole_genome_shotgun_sequence|gi|476380486|ref|NZ_KB732233.1|	1.969	98.031	56146	2795403	2851549
Escherichia_#_coli_!_KTE3_{_genomic_}_scaffold_acHbs-supercont1.5_whole_genome_shotgun_sequence|gi|510897969|ref|NZ_KE136581.1|	1.855	98.145	56028	2964198	3020226
Escherichia_#_coli_!_KTE17_{_genomic_}_scaffold_acATs-supercont1.2_whole_genome_shotgun_sequence|gi|476381311|ref|NZ_KB733000.1|	1.192	98.808	55743	4619951	4675694
Escherichia_#_coli_!_KTE19_{_genomic_}_scaffold_acHaZ-supercont1.4_whole_genome_shotgun_sequence|gi|510912629|ref|NZ_KE136675.1|	1.359	98.641	55152	4004430	4059582
Escherichia_#_coli_!_str._{_K-12_}_substr._DH10B_chromosome_complete_genome|gi|170079663|ref|NC_010473.1|	1.173	98.827	54961	4631176	4686137
Escherichia_#_coli_!_KTE186_{_genomic_}_scaffold_acHbC-supercont1.1_whole_genome_shotgun_sequence|gi|510916756|ref|NZ_KE136876.1|	1.417	98.583	53800	3742338	3796138
Escherichia_#_coli_!_ATCC_{_8739_}_chromosome_complete_genome|gi|170018061|ref|NC_010468.1|	1.132	98.868	53726	4692492	4746218
Shigella_#_boydii_!_Sb227_{_chromosome_}_complete_genome|gi|82542618|ref|NC_007613.1|	1.178	98.822	53263	4466560	4519823
Escherichia_#_coli_!_KTE6_{_genomic_}_scaffold_acASz-supercont1.3_whole_genome_shotgun_sequence|gi|476381295|ref|NZ_KB732993.1|	1.152	98.848	53185	4564235	4617420
Shigella_#_flexneri_!_2a_{_str._}_301_chromosome_complete_genome|gi|344915202|ref|NC_004337.2|	1.061	98.939	48882	4558320	4607202
Escherichia_#_coli_!_042_{_complete_}_genome|gi|387605479|ref|NC_017626.1|	0.893	99.107	46792	5195185	5241977
Shigella_#_dysenteriae_!_Sd197_{_complete_}_genome|gi|82775382|ref|NC_007606.1|	1.045	98.955	45656	4323576	4369232
Escherichia_#_coli_!_BL21(DE3)_{_chromosome_}_complete_genome|gi|387825439|ref|NC_012971.2|	1.001	98.999	45615	4513338	4558953
Escherichia_#_coli_!_BL21(DE3)_{_complete_}_genome|gi|387823261|ref|NC_012892.2|	1.001	98.999	45615	4513332	4558947
Escherichia_#_coli_!_str._{_K-12_}_substr._W3110_complete_genome|gi|388476123|ref|NC_007779.1|	0.977	99.023	45415	4600917	4646332
Escherichia_#_coli_!_O7:K1_{_str._}_CE10_chromosome_complete_genome|gi|386622414|ref|NC_017646.1|	0.849	99.151	45087	5268444	5313531
Haemophilus_#_aegyptius_!_ATCC_{_11116_}_genomic_scaffold_SCAFFOLD1_whole_genome_shotgun_sequence|gi|329124276|ref|NZ_GL878526.1|	3.342	96.658	44563	1288861	1333424
Escherichia_#_coli_!_LCT-EC59_{_Scaffold001_}_whole_genome_shotgun_sequence|gi|480979588|ref|NZ_KB000001.1|	1.64	98.36	44477	2667937	2712414
Escherichia_#_coli_!_LCT-EC52_{_Scaffold001_}_whole_genome_shotgun_sequence|gi|481022328|ref|NZ_KB223477.1|	1.647	98.353	44076	2632564	2676640
Escherichia_#_coli_!_O55:H7_{_str._}_RM12579_chromosome_complete_genome|gi|387504934|ref|NC_017656.1|	0.832	99.168	43800	5220180	5263980
Escherichia_#_coli_!_ETEC_{_H10407_}_complete_genome|gi|387610477|ref|NC_017633.1|	0.834	99.166	42967	5110468	5153435
Escherichia_#_coli_!_IAI39_{_chromosome_}_complete_genome|gi|218698419|ref|NC_011750.1|	0.835	99.165	42833	5089235	5132068
Escherichia_#_coli_!_O157:H7_{_str._}_EDL933_chromosome_complete_genome|gi|16445223|ref|NC_002655.2|	0.772	99.228	42675	5485770	5528445
Escherichia_#_coli_!_KTE219_{_genomic_}_scaffold_acHbH-supercont1.4_whole_genome_shotgun_sequence|gi|510917846|ref|NZ_KE136951.1|	1.386	98.614	42186	3000721	3042907
Streptococcus_#_parasanguinis_!_ATCC_{_903_}_genomic_scaffold_SCAFFOLD1_whole_genome_shotgun_sequence|gi|322391124|ref|NZ_GL732449.1|	1.998	98.002	42009	2060403	2102412
Escherichia_#_coli_!_KTE56_{_genomic_}_scaffold_acEnA-supercont1.1_whole_genome_shotgun_sequence|gi|476380976|ref|NZ_KB732702.1|	0.874	99.126	41729	4732400	4774129
Escherichia_#_coli_!_DH1_{_complete_}_genome|gi|387619774|ref|NC_017638.1|	0.889	99.111	41068	4580362	4621430
Escherichia_#_coli_!_KTE27_{_genomic_}_scaffold_acHaF-supercont1.4_whole_genome_shotgun_sequence|gi|510913878|ref|NZ_KE136718.1|	1.866	98.134	40498	2129605	2170103
Escherichia_#_coli_!_KTE185_{_genomic_}_scaffold_acHaP-supercont1.2_whole_genome_shotgun_sequence|gi|510916263|ref|NZ_KE136868.1|	1.281	98.719	40015	3084614	3124629
Escherichia_#_coli_!_KTE126_{_genomic_}_scaffold_acHbt-supercont1.2_whole_genome_shotgun_sequence|gi|510927079|ref|NZ_KE137225.1|	1.52	98.48	39064	2530341	2569405
Escherichia_#_coli_!_KTE136_{_genomic_}_scaffold_acASw-supercont1.2_whole_genome_shotgun_sequence|gi|476381423|ref|NZ_KB733094.1|	0.857	99.143	38633	4470063	4508696
Escherichia_#_coli_!_KTE178_{_genomic_}_scaffold_acEnl-supercont1.5_whole_genome_shotgun_sequence|gi|476380648|ref|NZ_KB732395.1|	1.237	98.763	36599	2921797	2958396
Veillonella_#_parvula_!_DSM_{_2008_}_chromosome_complete_genome|gi|269797069|ref|NC_013520.1|	1.715	98.285	36569	2095573	2132142
Shigella_#_flexneri_!_5_{_str._}_8401_chromosome_complete_genome|gi|110804074|ref|NC_008258.1|	0.798	99.202	36512	4537772	4574284
Escherichia_#_coli_!_KTE46_{_genomic_}_scaffold_acASD-supercont1.4_whole_genome_shotgun_sequence|gi|476381351|ref|NZ_KB733032.1|	1.613	98.387	35948	2193105	2229053
Shigella_#_flexneri_!_2a_{_str._}_2457T_complete_genome|gi|30061571|ref|NC_004741.1|	0.776	99.224	35699	4563655	4599354
Escherichia_#_coli_!_UMN026_{_chromosome_}_complete_genome|gi|218703261|ref|NC_011751.1|	0.679	99.321	35329	5166761	5202090
Escherichia_#_coli_!_W_{_chromosome_}_complete_genome|gi|386607309|ref|NC_017635.1|	0.719	99.281	35231	4865737	4900968
Escherichia_#_coli_!_W_{_chromosome_}_complete_genome|gi|386707734|ref|NC_017664.1|	0.715	99.285	35031	4862421	4897452
Escherichia_#_coli_!_KTE49_{_genomic_}_scaffold_acEvj-supercont1.2_whole_genome_shotgun_sequence|gi|476380916|ref|NZ_KB732642.1|	1.009	98.991	34862	3421884	3456746
Escherichia_#_coli_!_KTE227_{_genomic_}_scaffold_acASY-supercont1.3_whole_genome_shotgun_sequence|gi|476381578|ref|NZ_KB733359.1|	1.935	98.065	34796	1763195	1797991
Escherichia_#_coli_!_KTE15_{_genomic_}_scaffold_acEnL-supercont1.3_whole_genome_shotgun_sequence|gi|476380529|ref|NZ_KB732276.1|	1.404	98.596	34686	2435279	2469965
Escherichia_#_coli_!_KO11FL_{_chromosome_}_complete_genome|gi|386698504|ref|NC_017660.1|	0.684	99.316	34331	4987481	5021812
Escherichia_#_coli_!_UMNK88_{_chromosome_}_complete_genome|gi|386612163|ref|NC_017641.1|	0.65	99.35	33723	5152693	5186416
Escherichia_#_coli_!_KTE7_{_genomic_}_scaffold_acHaM-supercont1.6_whole_genome_shotgun_sequence|gi|510898103|ref|NZ_KE136591.1|	2.015	97.985	33649	1636532	1670181
Escherichia_#_coli_!_55989_{_chromosome_}_complete_genome|gi|218693476|ref|NC_011748.1|	0.651	99.349	33543	5121319	5154862
Escherichia_#_coli_!_P12b_{_chromosome_}_complete_genome|gi|386703215|ref|NC_017663.1|	0.674	99.326	33261	4902033	4935294
Escherichia_#_coli_!_DH1_{_chromosome_}_complete_genome|gi|386593590|ref|NC_017625.1|	0.716	99.284	33161	4597546	4630707
Escherichia_#_coli_!_KTE225_{_genomic_}_scaffold_acHbf-supercont1.4_whole_genome_shotgun_sequence|gi|510918110|ref|NZ_KE136980.1|	0.634	99.366	32579	5104372	5136951
Escherichia_#_coli_!_KTE172_{_genomic_}_scaffold_acHaD-supercont1.3_whole_genome_shotgun_sequence|gi|510929138|ref|NZ_KE137316.1|	0.632	99.368	32479	5103520	5135999
Escherichia_#_coli_!_KTE62_{_genomic_}_scaffold_acEnt-supercont1.5_whole_genome_shotgun_sequence|gi|476381025|ref|NZ_KB732751.1|	1.949	98.051	32280	1623736	1656016
Escherichia_#_coli_!_KTE46_{_genomic_}_scaffold_acASD-supercont1.2_whole_genome_shotgun_sequence|gi|476381349|ref|NZ_KB733030.1|	1.271	98.729	32223	2502566	2534789
Escherichia_#_coli_!_IAI1_{_chromosome_}_complete_genome|gi|218552585|ref|NC_011741.1|	0.678	99.322	31893	4668667	4700560
Escherichia_#_coli_!_KTE3_{_genomic_}_scaffold_acHbs-supercont1.2_whole_genome_shotgun_sequence|gi|510897905|ref|NZ_KE136578.1|	1.743	98.257	31290	1763476	1794766
Escherichia_#_coli_!_KTE16_{_genomic_}_scaffold_acEny-supercont1.2_whole_genome_shotgun_sequence|gi|476380541|ref|NZ_KB732288.1|	1.189	98.811	31262	2598596	2629858
Escherichia_#_coli_!_KTE206_{_genomic_}_scaffold_acEvl-supercont1.2_whole_genome_shotgun_sequence|gi|476380747|ref|NZ_KB732494.1|	1.232	98.768	30648	2456113	2486761
Escherichia_#_coli_!_KTE62_{_genomic_}_scaffold_acEnt-supercont1.6_whole_genome_shotgun_sequence|gi|476381026|ref|NZ_KB732752.1|	1.982	98.018	29388	1453522	1482910
Escherichia_#_coli_!_KTE223_{_genomic_}_scaffold_acATt-supercont1.6_whole_genome_shotgun_sequence|gi|476381572|ref|NZ_KB733353.1|	1.369	98.631	29089	2094992	2124081
Escherichia_#_coli_!_KTE195_{_genomic_}_scaffold_acHbj-supercont1.3_whole_genome_shotgun_sequence|gi|510917422|ref|NZ_KE136905.1|	1.325	98.675	29002	2160478	2189480
Escherichia_#_coli_!_KTE39_{_genomic_}_scaffold_acEnU-supercont1.6_whole_genome_shotgun_sequence|gi|476380613|ref|NZ_KB732360.1|	1.378	98.622	28989	2074699	2103688
Escherichia_#_coli_!_KTE214_{_genomic_}_scaffold_acEnK-supercont1.3_whole_genome_shotgun_sequence|gi|476380792|ref|NZ_KB732539.1|	1.237	98.763	28929	2309445	2338374
Escherichia_#_coli_!_KTE63_{_genomic_}_scaffold_acASu-supercont1.3_whole_genome_shotgun_sequence|gi|476381373|ref|NZ_KB733050.1|	1.376	98.624	28889	2070576	2099465
Escherichia_#_coli_!_KTE141_{_genomic_}_scaffold_acATb-supercont1.4_whole_genome_shotgun_sequence|gi|476381437|ref|NZ_KB733103.1|	1.421	98.579	28391	1969760	1998151
Escherichia_#_coli_!_KTE187_{_genomic_}_scaffold_acEoa-supercont1.5_whole_genome_shotgun_sequence|gi|476380666|ref|NZ_KB732413.1|	1.422	98.578	28391	1967807	1996198
Escherichia_#_coli_!_KTE214_{_genomic_}_scaffold_acEnK-supercont1.5_whole_genome_shotgun_sequence|gi|476380794|ref|NZ_KB732541.1|	1.42	98.58	27889	1935587	1963476
Escherichia_#_coli_!_KTE28_{_genomic_}_scaffold_acEnN-supercont1.5_whole_genome_shotgun_sequence|gi|476380602|ref|NZ_KB732349.1|	1.151	98.849	27888	2395932	2423820
Escherichia_#_coli_!_KTE100_{_genomic_}_scaffold_acHbI-supercont1.1_whole_genome_shotgun_sequence|gi|510923085|ref|NZ_KE137155.1|	0.533	99.467	27608	5148595	5176203
Escherichia_#_coli_!_KTE224_{_genomic_}_scaffold_acEop-supercont1.4_whole_genome_shotgun_sequence|gi|476380831|ref|NZ_KB732567.1|	1.272	98.728	27583	2140078	2167661
Escherichia_#_coli_!_KTE84_{_genomic_}_scaffold_acATv-supercont1.3_whole_genome_shotgun_sequence|gi|476381395|ref|NZ_KB733109.1|	1.392	98.608	27493	1947565	1975058
Escherichia_#_coli_!_KTE226_{_genomic_}_scaffold_acHbe-supercont1.2_whole_genome_shotgun_sequence|gi|510918183|ref|NZ_KE136996.1|	1.385	98.615	27459	1955498	1982957
Escherichia_#_coli_!_KTE162_{_genomic_}_scaffold_acEnu-supercont1.5_whole_genome_shotgun_sequence|gi|476381264|ref|NZ_KB732953.1|	1.228	98.772	27304	2196647	2223951
Escherichia_#_coli_!_KTE4_{_genomic_}_scaffold_acEnM-supercont1.6_whole_genome_shotgun_sequence|gi|476380476|ref|NZ_KB732223.1|	1.996	98.004	27201	1335635	1362836
Escherichia_#_coli_!_KTE93_{_genomic_}_scaffold_acEnQ-supercont1.3_whole_genome_shotgun_sequence|gi|476381196|ref|NZ_KB732897.1|	1.33	98.67	26843	1990727	2017570
Escherichia_#_coli_!_KTE67_{_genomic_}_scaffold_acEvz-supercont1.1_whole_genome_shotgun_sequence|gi|476381044|ref|NZ_KB732770.1|	1.324	98.676	26834	1999782	2026616
Escherichia_#_coli_!_KTE64_{_genomic_}_scaffold_acHbq-supercont1.3_whole_genome_shotgun_sequence|gi|510919416|ref|NZ_KE137028.1|	0.536	99.464	26763	4969882	4996645
Escherichia_#_coli_!_KTE67_{_genomic_}_scaffold_acEvz-supercont1.2_whole_genome_shotgun_sequence|gi|476381045|ref|NZ_KB732771.1|	1.194	98.806	26346	2180072	2206418
Escherichia_#_coli_!_KTE89_{_genomic_}_scaffold_acHbF-supercont1.6_whole_genome_shotgun_sequence|gi|510921667|ref|NZ_KE137142.1|	1.3	98.7	26343	2000452	2026795
Escherichia_#_coli_!_KTE89_{_genomic_}_scaffold_acHbF-supercont1.7_whole_genome_shotgun_sequence|gi|510921674|ref|NZ_KE137143.1|	1.69	98.31	26276	1528125	1554401
Escherichia_#_coli_!_KTE228_{_genomic_}_scaffold_acEnO-supercont1.2_whole_genome_shotgun_sequence|gi|476380838|ref|NZ_KB732574.1|	0.52	99.48	26165	5005384	5031549
Escherichia_#_coli_!_TA206_{_genomic_}_scaffold_supercont1.1_whole_genome_shotgun_sequence|gi|331656196|ref|NZ_GL884168.1|	1.179	98.821	26118	2188836	2214954
Escherichia_#_coli_!_KTE23_{_genomic_}_scaffold_acATc-supercont1.2_whole_genome_shotgun_sequence|gi|476381329|ref|NZ_KB733018.1|	1.039	98.961	25926	2469140	2495066
Escherichia_#_coli_!_KTE102_{_genomic_}_scaffold_acHaG-supercont1.3_whole_genome_shotgun_sequence|gi|510924375|ref|NZ_KE137162.1|	0.539	99.461	25730	4747522	4773252
Escherichia_#_coli_!_KTE27_{_genomic_}_scaffold_acHaF-supercont1.3_whole_genome_shotgun_sequence|gi|510913852|ref|NZ_KE136717.1|	1.746	98.254	25531	1436501	1462032
Escherichia_#_coli_!_KTE18_{_genomic_}_scaffold_acATi-supercont1.3_whole_genome_shotgun_sequence|gi|476381315|ref|NZ_KB733004.1|	1.026	98.974	25526	2463562	2489088
Escherichia_#_coli_!_KTE215_{_genomic_}_scaffold_acASL-supercont1.5_whole_genome_shotgun_sequence|gi|476381550|ref|NZ_KB733209.1|	1.592	98.408	25376	1568329	1593705
Escherichia_#_coli_!_KTE213_{_genomic_}_scaffold_acEnh-supercont1.3_whole_genome_shotgun_sequence|gi|476380788|ref|NZ_KB732535.1|	0.499	99.501	25326	5052345	5077671
Escherichia_#_coli_!_KTE188_{_genomic_}_scaffold_acEol-supercont1.4_whole_genome_shotgun_sequence|gi|476380674|ref|NZ_KB732421.1|	1.272	98.728	25157	1953258	1978415
Escherichia_#_coli_!_KTE147_{_genomic_}_scaffold_acATe-supercont1.3_whole_genome_shotgun_sequence|gi|476381460|ref|NZ_KB733135.1|	0.509	99.491	24587	4802931	4827518
Escherichia_#_coli_!_KTE87_{_genomic_}_scaffold_acEvx-supercont1.3_whole_genome_shotgun_sequence|gi|476381186|ref|NZ_KB732881.1|	1.284	98.716	24556	1887573	1912129
Escherichia_#_coli_!_KTE63_{_genomic_}_scaffold_acASu-supercont1.2_whole_genome_shotgun_sequence|gi|476381372|ref|NZ_KB733049.1|	1.239	98.761	24555	1957407	1981962
Escherichia_#_coli_!_KTE4_{_genomic_}_scaffold_acEnM-supercont1.3_whole_genome_shotgun_sequence|gi|476380473|ref|NZ_KB732220.1|	1.59	98.41	24429	1512151	1536580
Escherichia_#_coli_!_KTE220_{_genomic_}_scaffold_acEvC-supercont1.1_whole_genome_shotgun_sequence|gi|476380813|ref|NZ_KB733367.1|	1.222	98.778	24355	1968484	1992839
Escherichia_#_coli_!_KTE205_{_genomic_}_scaffold_acEnI-supercont1.3_whole_genome_shotgun_sequence|gi|476380739|ref|NZ_KB732486.1|	1.229	98.771	23954	1925539	1949493
Escherichia_#_coli_!_KTE54_{_genomic_}_scaffold_acASs-supercont1.2_whole_genome_shotgun_sequence|gi|476381363|ref|NZ_KB733040.1|	0.502	99.498	23724	4703833	4727557
Escherichia_#_coli_!_KTE55_{_genomic_}_scaffold_acEnS-supercont1.5_whole_genome_shotgun_sequence|gi|476380971|ref|NZ_KB732697.1|	1.629	98.371	23680	1429908	1453588
Escherichia_#_coli_!_H397_{_genomic_}_scaffold_supercont1.1_whole_genome_shotgun_sequence|gi|422837341|ref|NZ_JH590471.1|	1.56	98.44	23679	1493973	1517652
Escherichia_#_coli_!_KTE108_{_genomic_}_scaffold_acHby-supercont1.2_whole_genome_shotgun_sequence|gi|510926785|ref|NZ_KE137211.1|	0.508	99.492	23642	4631567	4655209
Escherichia_#_coli_!_KTE98_{_genomic_}_scaffold_acHbx-supercont1.4_whole_genome_shotgun_sequence|gi|510922400|ref|NZ_KE137153.1|	0.794	99.206	23198	2898811	2922009
Escherichia_#_coli_!_KTE57_{_genomic_}_scaffold_acEob-supercont1.3_whole_genome_shotgun_sequence|gi|476380985|ref|NZ_KB732711.1|	1.318	98.682	23167	1735171	1758338
Escherichia_#_coli_!_KTE4_{_genomic_}_scaffold_acEnM-supercont1.5_whole_genome_shotgun_sequence|gi|476380475|ref|NZ_KB732222.1|	1.689	98.311	23080	1343550	1366630
Escherichia_#_coli_!_KTE79_{_genomic_}_scaffold_acASn-supercont1.2_whole_genome_shotgun_sequence|gi|476381392|ref|NZ_KB733069.1|	0.469	99.531	23043	4892386	4915429
Escherichia_#_coli_!_KTE141_{_genomic_}_scaffold_acATb-supercont1.3_whole_genome_shotgun_sequence|gi|476381436|ref|NZ_KB733102.1|	1.134	98.866	22955	2000506	2023461
Escherichia_#_coli_!_KTE47_{_genomic_}_scaffold_acEun-supercont1.2_whole_genome_shotgun_sequence|gi|476380907|ref|NZ_KB732633.1|	1.28	98.72	22948	1770558	1793506
Escherichia_#_coli_!_KTE193_{_genomic_}_scaffold_acEnZ-supercont1.3_whole_genome_shotgun_sequence|gi|476380707|ref|NZ_KB732454.1|	0.445	99.555	22947	5130129	5153076
Escherichia_#_coli_!_KTE140_{_genomic_}_scaffold_acATa-supercont1.1_whole_genome_shotgun_sequence|gi|476381429|ref|NZ_KB733088.1|	0.489	99.511	22925	4663143	4686068
Escherichia_#_coli_!_KTE154_{_genomic_}_scaffold_acASW-supercont1.1_whole_genome_shotgun_sequence|gi|476381461|ref|NZ_KB733130.1|	0.459	99.541	22732	4927093	4949825
Escherichia_#_coli_!_KTE235_{_genomic_}_scaffold_acEnj-supercont1.3_whole_genome_shotgun_sequence|gi|476380874|ref|NZ_KB732610.1|	0.509	99.491	22588	4413592	4436180
Escherichia_#_coli_!_KTE27_{_genomic_}_scaffold_acHaF-supercont1.1_whole_genome_shotgun_sequence|gi|510913826|ref|NZ_KE136715.1|	1.782	98.218	22475	1238446	1260921
Escherichia_#_coli_!_O104:H4_{_str._}_ON2010_scaffold00001_whole_genome_shotgun_sequence|gi|452719833|ref|NZ_JH648165.1|	0.431	99.569	21706	5010179	5031885
Escherichia_#_coli_!_KTE212_{_genomic_}_scaffold_acEnm-supercont1.3_whole_genome_shotgun_sequence|gi|476380783|ref|NZ_KB732530.1|	0.443	99.557	21572	4843280	4864852
Escherichia_#_coli_!_KTE210_{_genomic_}_scaffold_acEoo-supercont1.4_whole_genome_shotgun_sequence|gi|476380775|ref|NZ_KB732522.1|	0.461	99.539	21471	4639587	4661058
Escherichia_#_coli_!_KTE50_{_genomic_}_scaffold_acASQ-supercont1.2_whole_genome_shotgun_sequence|gi|476381359|ref|NZ_KB733431.1|	0.543	99.457	21461	3931862	3953323
Escherichia_#_coli_!_O104:H4_{_str._}_H112180280_scaffold00001_whole_genome_shotgun_sequence|gi|452698371|ref|NZ_GL988050.1|	0.408	99.592	21307	5205641	5226948
Escherichia_#_coli_!_KTE53_{_genomic_}_scaffold_acEns-supercont1.6_whole_genome_shotgun_sequence|gi|476380961|ref|NZ_KB732687.1|	1.294	98.706	21294	1624243	1645537
Escherichia_#_coli_!_KTE116_{_genomic_}_scaffold_acEvn-supercont1.2_whole_genome_shotgun_sequence|gi|476381211|ref|NZ_KB732889.1|	0.467	99.533	21224	4519347	4540571
Escherichia_#_coli_!_O157:H7_{_str._}_TW14588_chromosome_whole_genome_shotgun_sequence|gi|224514698|ref|NZ_CM000662.1|	0.378	99.622	21100	5557716	5578816
Escherichia_#_coli_!_97.0264_{_scf1125157570047_}_whole_genome_shotgun_sequence|gi|452339498|ref|NZ_GL878082.1|	0.475	99.525	20787	4353187	4373974
Escherichia_#_coli_!_H730_{_genomic_}_scaffold_supercont1.1_whole_genome_shotgun_sequence|gi|423700469|ref|NZ_JH768584.1|	1.04	98.96	20698	1970213	1990911
Escherichia_#_coli_!_KTE220_{_genomic_}_scaffold_acEvC-supercont1.6_whole_genome_shotgun_sequence|gi|476380820|ref|NZ_KB733374.1|	1.304	98.696	20689	1565792	1586481
Escherichia_#_coli_!_KTE65_{_genomic_}_scaffold_acASq-supercont1.1_whole_genome_shotgun_sequence|gi|476381379|ref|NZ_KB733064.1|	1.762	98.238	20563	1146674	1167237
Escherichia_#_coli_!_95.0941_{_scf1127129428402_}_whole_genome_shotgun_sequence|gi|452335800|ref|NZ_GL878028.1|	0.43	99.57	20533	4758592	4779125
Escherichia_#_coli_!_KTE101_{_genomic_}_scaffold_acASP-supercont1.4_whole_genome_shotgun_sequence|gi|476381404|ref|NZ_KB733078.1|	0.424	99.576	20434	4799350	4819784
Escherichia_#_coli_!_KTE169_{_genomic_}_scaffold_acEnv-supercont1.4_whole_genome_shotgun_sequence|gi|476381276|ref|NZ_KB732976.1|	1.287	98.713	20429	1567458	1587887
Escherichia_#_coli_!_KTE72_{_genomic_}_scaffold_acEog-supercont1.4_whole_genome_shotgun_sequence|gi|476381058|ref|NZ_KB733397.1|	1.254	98.746	20429	1608104	1628533
Escherichia_#_coli_!_O157:H7_{_str._}_EC4024_scf_1109799330226_genomic_scaffold_whole_genome_shotgun_sequence|gi|224531466|ref|NZ_DS571135.1|	0.379	99.621	20299	5337651	5357950
Escherichia_#_coli_!_KTE121_{_genomic_}_scaffold_acHaE-supercont1.6_whole_genome_shotgun_sequence|gi|510926995|ref|NZ_KE137222.1|	0.647	99.353	20184	3099095	3119279
Escherichia_#_coli_!_KTE13_{_genomic_}_scaffold_acHbv-supercont1.6_whole_genome_shotgun_sequence|gi|510898239|ref|NZ_KE136600.1|	0.546	99.454	20104	3664646	3684750
Escherichia_#_coli_!_H397_{_genomic_}_scaffold_supercont1.2_whole_genome_shotgun_sequence|gi|422838751|ref|NZ_JH590472.1|	1.835	98.165	19891	1064148	1084039
Escherichia_#_coli_!_str._{_K-12_}_substr._MG1655star_strain_K-12_MG1655star_chromosome_whole_genome_shotgun_sequence|gi|452215505|ref|NZ_CM000960.1|	0.428	99.572	19872	4619765	4639637
Escherichia_#_coli_!_KTE86_{_genomic_}_scaffold_acEnW-supercont1.5_whole_genome_shotgun_sequence|gi|476381177|ref|NZ_KB732872.1|	1.278	98.722	19828	1531544	1551372
Escherichia_#_coli_!_KTE142_{_genomic_}_scaffold_acEnG-supercont1.5_whole_genome_shotgun_sequence|gi|476381234|ref|NZ_KB732916.1|	0.42	99.58	19618	4648834	4668452
Escherichia_#_coli_!_KTE55_{_genomic_}_scaffold_acEnS-supercont1.3_whole_genome_shotgun_sequence|gi|476380969|ref|NZ_KB732695.1|	1.671	98.329	19590	1152522	1172112
Escherichia_#_coli_!_KTE39_{_genomic_}_scaffold_acEnU-supercont1.3_whole_genome_shotgun_sequence|gi|476380610|ref|NZ_KB732357.1|	1.297	98.703	19538	1487180	1506718
Escherichia_#_coli_!_KTE111_{_genomic_}_scaffold_acEnT-supercont1.5_whole_genome_shotgun_sequence|gi|476381207|ref|NZ_KB732931.1|	0.413	99.587	19534	4713216	4732750
Escherichia_#_coli_!_KTE8_{_genomic_}_scaffold_acASZ-supercont1.3_whole_genome_shotgun_sequence|gi|476381299|ref|NZ_KB732984.1|	1.282	98.718	19513	1503134	1522647
Veillonella_#_sp._!_HPA0037_{_genomic_}_scaffold_acArp-supercont1.1_whole_genome_shotgun_sequence|gi|512697125|ref|NZ_KE150483.1|	0.932	99.068	19286	2049031	2068317
Escherichia_#_coli_!_KTE189_{_genomic_}_scaffold_acEoh-supercont1.7_whole_genome_shotgun_sequence|gi|476380690|ref|NZ_KB732437.1|	1.239	98.761	19226	1532100	1551326
Escherichia_#_coli_!_KTE191_{_genomic_}_scaffold_acEnz-supercont1.4_whole_genome_shotgun_sequence|gi|476380699|ref|NZ_KB732446.1|	1.192	98.808	19100	1582675	1601775
Escherichia_#_coli_!_KTE81_{_genomic_}_scaffold_acEoj-supercont1.1_whole_genome_shotgun_sequence|gi|476381143|ref|NZ_KB732854.1|	0.407	99.593	19031	4652941	4671972
Escherichia_#_coli_!_KTE162_{_genomic_}_scaffold_acEnu-supercont1.3_whole_genome_shotgun_sequence|gi|476381262|ref|NZ_KB732951.1|	1.078	98.922	18989	1742174	1761163
Escherichia_#_coli_!_KTE233_{_genomic_}_scaffold_acEoc-supercont1.1_whole_genome_shotgun_sequence|gi|476380859|ref|NZ_KB732580.1|	0.388	99.612	18940	4867149	4886089
Escherichia_#_coli_!_KTE170_{_genomic_}_scaffold_acHbD-supercont1.4_whole_genome_shotgun_sequence|gi|510929064|ref|NZ_KE137305.1|	0.669	99.331	18936	2812477	2831413
Escherichia_#_coli_!_KTE49_{_genomic_}_scaffold_acEvj-supercont1.3_whole_genome_shotgun_sequence|gi|476380917|ref|NZ_KB732643.1|	1.313	98.687	18901	1420168	1439069
Escherichia_#_coli_!_KTE178_{_genomic_}_scaffold_acEnl-supercont1.3_whole_genome_shotgun_sequence|gi|476380646|ref|NZ_KB732393.1|	1.073	98.927	18804	1733679	1752483
Escherichia_#_coli_!_KTE7_{_genomic_}_scaffold_acHaM-supercont1.1_whole_genome_shotgun_sequence|gi|510898012|ref|NZ_KE136585.1|	1.599	98.401	18713	1151803	1170516
Escherichia_#_coli_!_H252_{_genomic_}_scaffold_supercont2.1_whole_genome_shotgun_sequence|gi|422747772|ref|NZ_GL871892.1|	1.847	98.153	18671	992012	1010683
Escherichia_#_coli_!_KTE191_{_genomic_}_scaffold_acEnz-supercont1.2_whole_genome_shotgun_sequence|gi|476380697|ref|NZ_KB732444.1|	1.208	98.792	18488	1512316	1530804
Escherichia_#_coli_!_H30_{_scf1125115109432_}_whole_genome_shotgun_sequence|gi|452333186|ref|NZ_GL896790.1|	0.383	99.617	18397	4785075	4803472
Escherichia_#_sp._!_3_2_53FAA_{_genomic_}_scaffold_supercont1.2_whole_genome_shotgun_sequence|gi|223958583|ref|NZ_DS999460.1|	2.209	97.791	18095	800954	819049
Escherichia_#_coli_!_KTE182_{_genomic_}_scaffold_acHbg-supercont1.7_whole_genome_shotgun_sequence|gi|510916186|ref|NZ_KE136862.1|	1.153	98.847	17939	1537947	1555886
Escherichia_#_coli_!_H263_{_genomic_}_scaffold_supercont2.2_whole_genome_shotgun_sequence|gi|422753785|ref|NZ_GL871978.1|	1.943	98.057	17794	897922	915716
Escherichia_#_coli_!_KTE237_{_genomic_}_scaffold_acEoe-supercont1.7_whole_genome_shotgun_sequence|gi|476380901|ref|NZ_KB733385.1|	0.597	99.403	17784	2963189	2980973
Escherichia_#_coli_!_KTE216_{_genomic_}_scaffold_acEni-supercont1.7_whole_genome_shotgun_sequence|gi|476380810|ref|NZ_KB732557.1|	1.123	98.877	17758	1563807	1581565
Escherichia_#_coli_!_H252_{_genomic_}_scaffold_supercont2.3_whole_genome_shotgun_sequence|gi|422749625|ref|NZ_GL871894.1|	2.159	97.841	17694	801691	819385
Escherichia_#_coli_!_KTE55_{_genomic_}_scaffold_acEnS-supercont1.6_whole_genome_shotgun_sequence|gi|476380972|ref|NZ_KB732698.1|	2.111	97.889	17594	815939	833533
Escherichia_#_coli_!_KTE227_{_genomic_}_scaffold_acASY-supercont1.4_whole_genome_shotgun_sequence|gi|476381579|ref|NZ_KB733360.1|	1.962	98.038	17386	868961	886347
Escherichia_#_coli_!_KTE57_{_genomic_}_scaffold_acEob-supercont1.6_whole_genome_shotgun_sequence|gi|476380988|ref|NZ_KB732714.1|	1.156	98.844	17339	1482286	1499625
Escherichia_#_coli_!_KTE18_{_genomic_}_scaffold_acATi-supercont1.4_whole_genome_shotgun_sequence|gi|476381316|ref|NZ_KB733005.1|	1.34	98.66	17198	1266444	1283642
Escherichia_#_coli_!_KTE23_{_genomic_}_scaffold_acATc-supercont1.3_whole_genome_shotgun_sequence|gi|476381330|ref|NZ_KB733019.1|	1.338	98.662	17198	1268103	1285301
Escherichia_#_coli_!_KTE103_{_genomic_}_scaffold_acHbu-supercont1.4_whole_genome_shotgun_sequence|gi|510924632|ref|NZ_KE137186.1|	0.596	99.404	17183	2864806	2881989
Escherichia_#_coli_!_KTE84_{_genomic_}_scaffold_acATv-supercont1.1_whole_genome_shotgun_sequence|gi|476381393|ref|NZ_KB733107.1|	1.246	98.754	17091	1354967	1372058
Escherichia_#_coli_!_KTE234_{_genomic_}_scaffold_acEnk-supercont1.1_whole_genome_shotgun_sequence|gi|476380862|ref|NZ_KB732598.1|	0.404	99.596	17067	4212534	4229601
Escherichia_#_coli_!_KTE134_{_genomic_}_scaffold_acHzL-supercont1.1_whole_genome_shotgun_sequence|gi|510927571|ref|NZ_KE137276.1|	0.639	99.361	16983	2642317	2659300
Escherichia_#_sp._!_3_2_53FAA_{_genomic_}_scaffold_supercont1.1_whole_genome_shotgun_sequence|gi|223958582|ref|NZ_DS999459.1|	1.783	98.217	16938	932817	949755
Escherichia_#_coli_!_H252_{_genomic_}_scaffold_supercont2.2_whole_genome_shotgun_sequence|gi|422748737|ref|NZ_GL871893.1|	1.77	98.23	16929	939336	956265
Escherichia_#_coli_!_KTE75_{_genomic_}_scaffold_acEuD-supercont1.13_whole_genome_shotgun_sequence|gi|476381068|ref|NZ_KB732779.1|	1.141	98.859	16874	1461790	1478664
Escherichia_#_coli_!_H263_{_genomic_}_scaffold_supercont2.1_whole_genome_shotgun_sequence|gi|422752878|ref|NZ_GL871977.1|	1.804	98.196	16837	916323	933160
Escherichia_#_coli_!_KTE5_{_genomic_}_scaffold_acEom-supercont1.7_whole_genome_shotgun_sequence|gi|476380487|ref|NZ_KB732234.1|	1.489	98.511	16659	1102284	1118943
Escherichia_#_coli_!_KTE42_{_genomic_}_scaffold_acATg-supercont1.2_whole_genome_shotgun_sequence|gi|476381325|ref|NZ_KB733011.1|	0.404	99.596	16631	4097979	4114610
Escherichia_#_coli_!_KTE7_{_genomic_}_scaffold_acHaM-supercont1.4_whole_genome_shotgun_sequence|gi|510898069|ref|NZ_KE136589.1|	1.897	98.103	16588	857749	874337
Escherichia_#_coli_!_LCT-EC52_{_Scaffold003_}_whole_genome_shotgun_sequence|gi|481022330|ref|NZ_KB223479.1|	1.774	98.226	16564	916927	933491
Escherichia_#_coli_!_KTE8_{_genomic_}_scaffold_acASZ-supercont1.1_whole_genome_shotgun_sequence|gi|476381297|ref|NZ_KB732982.1|	1.292	98.708	16542	1263375	1279917
Escherichia_#_coli_!_KTE41_{_genomic_}_scaffold_acHba-supercont1.5_whole_genome_shotgun_sequence|gi|510916008|ref|NZ_KE136840.1|	0.564	99.436	16450	2902776	2919226
Shigella_#_flexneri_!_5a_{_str._}_M90T_chromosome_whole_genome_shotgun_sequence|gi|424836542|ref|NZ_CM001474.1|	0.358	99.642	16402	4564464	4580866
Escherichia_#_coli_!_H397_{_genomic_}_scaffold_supercont1.4_whole_genome_shotgun_sequence|gi|422840556|ref|NZ_JH590474.1|	2.137	97.863	16393	750748	767141
Escherichia_#_coli_!_KTE119_{_genomic_}_scaffold_acEnY-supercont1.3_whole_genome_shotgun_sequence|gi|476381218|ref|NZ_KB732923.1|	0.385	99.615	16332	4230013	4246345
Escherichia_#_coli_!_KTE61_{_genomic_}_scaffold_acHaS-supercont1.1_whole_genome_shotgun_sequence|gi|510918708|ref|NZ_KE137010.1|	0.521	99.479	16309	3115205	3131514
Escherichia_#_coli_!_KTE200_{_genomic_}_scaffold_acHbd-supercont1.3_whole_genome_shotgun_sequence|gi|510917781|ref|NZ_KE136943.1|	0.565	99.435	16059	2828186	2844245
Escherichia_#_coli_!_KTE135_{_genomic_}_scaffold_acASy-supercont1.1_whole_genome_shotgun_sequence|gi|476381420|ref|NZ_KB733086.1|	0.444	99.556	16032	3593754	3609786
Escherichia_#_coli_!_KTE208_{_genomic_}_scaffold_acEnn-supercont1.8_whole_genome_shotgun_sequence|gi|476380764|ref|NZ_KB732511.1|	0.603	99.397	15981	2633930	2649911
Escherichia_#_coli_!_KTE195_{_genomic_}_scaffold_acHbj-supercont1.2_whole_genome_shotgun_sequence|gi|510917277|ref|NZ_KE136904.1|	1.298	98.702	15932	1211376	1227308
Escherichia_#_coli_!_KTE143_{_genomic_}_scaffold_acEnx-supercont1.9_whole_genome_shotgun_sequence|gi|476381249|ref|NZ_KB732947.1|	0.845	99.155	15884	1864686	1880570
Escherichia_#_sp._!_3_2_53FAA_{_genomic_}_scaffold_supercont1.3_whole_genome_shotgun_sequence|gi|223958584|ref|NZ_DS999461.1|	1.947	98.053	15858	798798	814656
Escherichia_#_coli_!_KTE158_{_genomic_}_scaffold_acATh-supercont1.5_whole_genome_shotgun_sequence|gi|476381468|ref|NZ_KB733140.1|	0.525	99.475	15698	2974178	2989876
Escherichia_#_coli_!_LCT-EC52_{_Scaffold002_}_whole_genome_shotgun_sequence|gi|481022329|ref|NZ_KB223478.1|	1.475	98.525	15597	1042137	1057734
Escherichia_#_coli_!_KTE230_{_genomic_}_scaffold_acEnV-supercont1.3_whole_genome_shotgun_sequence|gi|476380852|ref|NZ_KB732591.1|	1.435	98.565	15565	1068729	1084294
Escherichia_#_coli_!_KTE86_{_genomic_}_scaffold_acEnW-supercont1.1_whole_genome_shotgun_sequence|gi|476381167|ref|NZ_KB732862.1|	1.2	98.8	15534	1278660	1294194
Escherichia_#_coli_!_KTE10_{_genomic_}_scaffold_acEvd-supercont1.2_whole_genome_shotgun_sequence|gi|476380491|ref|NZ_KB732238.1|	0.414	99.586	15401	3706990	3722391
Escherichia_#_coli_!_KTE14_{_genomic_}_scaffold_acHbn-supercont1.19_whole_genome_shotgun_sequence|gi|510906128|ref|NZ_KE136655.1|	0.604	99.396	15305	2518491	2533796
Escherichia_#_coli_!_KTE223_{_genomic_}_scaffold_acATt-supercont1.5_whole_genome_shotgun_sequence|gi|476381571|ref|NZ_KB733352.1|	1.393	98.607	15264	1080167	1095431
Escherichia_#_coli_!_KTE175_{_genomic_}_scaffold_acASt-supercont1.3_whole_genome_shotgun_sequence|gi|476381498|ref|NZ_KB733160.1|	1.132	98.868	15257	1332288	1347545
Escherichia_#_coli_!_KTE182_{_genomic_}_scaffold_acHbg-supercont1.9_whole_genome_shotgun_sequence|gi|510916203|ref|NZ_KE136864.1|	1.619	98.381	15085	916806	931891
Escherichia_#_coli_!_KTE16_{_genomic_}_scaffold_acEny-supercont1.6_whole_genome_shotgun_sequence|gi|476380545|ref|NZ_KB732292.1|	1.488	98.512	15005	993098	1008103
Escherichia_#_coli_!_83972_{_genomic_}_scaffold_SCAFFOLD1_whole_genome_shotgun_sequence|gi|237754952|ref|NZ_GG669095.1|	1.415	98.585	14964	1042412	1057376
Escherichia_#_coli_!_KTE224_{_genomic_}_scaffold_acEop-supercont1.8_whole_genome_shotgun_sequence|gi|476380835|ref|NZ_KB732571.1|	1.651	98.349	14505	864031	878536
Escherichia_#_coli_!_KTE222_{_genomic_}_scaffold_acHbh-supercont1.2_whole_genome_shotgun_sequence|gi|510917965|ref|NZ_KE136973.1|	0.547	99.453	14381	2614981	2629362
Escherichia_#_coli_!_KTE191_{_genomic_}_scaffold_acEnz-supercont1.6_whole_genome_shotgun_sequence|gi|476380701|ref|NZ_KB732448.1|	1.268	98.732	14321	1114679	1129000
Escherichia_#_coli_!_KTE84_{_genomic_}_scaffold_acATv-supercont1.2_whole_genome_shotgun_sequence|gi|476381394|ref|NZ_KB733108.1|	1.126	98.874	14302	1256384	1270686
Escherichia_#_coli_!_KTE52_{_genomic_}_scaffold_acHaH-supercont1.7_whole_genome_shotgun_sequence|gi|510945340|ref|NZ_KE138680.1|	0.553	99.447	14209	2554014	2568223
Escherichia_#_coli_!_KTE66_{_genomic_}_scaffold_acEnR-supercont1.2_whole_genome_shotgun_sequence|gi|476381036|ref|NZ_KB732762.1|	0.386	99.614	14183	3655525	3669708
Escherichia_#_coli_!_KTE69_{_genomic_}_scaffold_acHaK-supercont1.7_whole_genome_shotgun_sequence|gi|510920049|ref|NZ_KE137068.1|	0.867	99.133	14084	1610434	1624518
Escherichia_#_coli_!_KTE16_{_genomic_}_scaffold_acEny-supercont1.1_whole_genome_shotgun_sequence|gi|476380536|ref|NZ_KB732283.1|	1.574	98.426	14053	878845	892898
Escherichia_#_coli_!_KTE222_{_genomic_}_scaffold_acHbh-supercont1.1_whole_genome_shotgun_sequence|gi|510917945|ref|NZ_KE136972.1|	0.622	99.378	14004	2236000	2250004
Escherichia_#_coli_!_KTE107_{_genomic_}_scaffold_acHbE-supercont1.2_whole_genome_shotgun_sequence|gi|510925497|ref|NZ_KE137202.1|	0.515	99.485	13950	2694130	2708080
Escherichia_#_coli_!_O104:H4_{_str._}_11-4632_C1_genomic_scaffold_supercont1.6_whole_genome_shotgun_sequence|gi|423035723|ref|NZ_JH378017.1|	0.363	99.637	13905	3813164	3827069
Escherichia_#_coli_!_O104:H4_{_str._}_C236-11_genomic_scaffold_supercont1.1_whole_genome_shotgun_sequence|gi|422992349|ref|NZ_JH378079.1|	0.362	99.638	13905	3832245	3846150
Escherichia_#_coli_!_O104:H4_{_str._}_11-4632_C5_genomic_scaffold_supercont1.5_whole_genome_shotgun_sequence|gi|423058060|ref|NZ_JH377984.1|	0.359	99.641	13805	3830785	3844590
Escherichia_#_coli_!_O104:H4_{_str._}_Ec11-5603_genomic_scaffold_supercont1.1_whole_genome_shotgun_sequence|gi|429938340|ref|NZ_KB021482.1|	0.359	99.641	13805	3834675	3848480
Escherichia_#_coli_!_LCT-EC106_{_Scaffold2_}_whole_genome_shotgun_sequence|gi|452721484|ref|NZ_JH650817.1|	1.368	98.632	13762	992092	1005854
Escherichia_#_coli_!_O104:H4_{_str._}_11-4632_C2_genomic_scaffold_supercont1.3_whole_genome_shotgun_sequence|gi|423040825|ref|NZ_JH378007.1|	0.355	99.645	13705	3848465	3862170
Escherichia_#_coli_!_KTE195_{_genomic_}_scaffold_acHbj-supercont1.9_whole_genome_shotgun_sequence|gi|510917558|ref|NZ_KE136911.1|	1.612	98.388	13684	835099	848783
Escherichia_#_coli_!_KTE87_{_genomic_}_scaffold_acEvx-supercont1.6_whole_genome_shotgun_sequence|gi|476381189|ref|NZ_KB732884.1|	1.603	98.397	13604	834801	848405
Escherichia_#_coli_!_KTE1_{_genomic_}_scaffold_acHbz-supercont1.10_whole_genome_shotgun_sequence|gi|510897696|ref|NZ_KE136563.1|	0.599	99.401	13597	2254602	2268199
Escherichia_#_coli_!_KTE207_{_genomic_}_scaffold_acASJ-supercont1.3_whole_genome_shotgun_sequence|gi|476381530|ref|NZ_KB733196.1|	1.163	98.837	13591	1155459	1169050
Escherichia_#_coli_!_KTE72_{_genomic_}_scaffold_acEog-supercont1.6_whole_genome_shotgun_sequence|gi|476381060|ref|NZ_KB733399.1|	1.756	98.244	13517	756102	769619
Escherichia_#_coli_!_KTE199_{_genomic_}_scaffold_acHaJ-supercont1.8_whole_genome_shotgun_sequence|gi|510917747|ref|NZ_KE136939.1|	0.595	99.405	13403	2240636	2254039
Escherichia_#_coli_!_KTE9_{_genomic_}_scaffold_acASr-supercont1.2_whole_genome_shotgun_sequence|gi|476381307|ref|NZ_KB732996.1|	0.493	99.507	13384	2698860	2712244
Escherichia_#_coli_!_KTE86_{_genomic_}_scaffold_acEnW-supercont1.6_whole_genome_shotgun_sequence|gi|476381178|ref|NZ_KB732873.1|	1.538	98.462	13317	852805	866122
Escherichia_#_coli_!_KTE7_{_genomic_}_scaffold_acHaM-supercont1.5_whole_genome_shotgun_sequence|gi|510898081|ref|NZ_KE136590.1|	1.677	98.323	13310	780456	793766
Escherichia_#_coli_!_KTE194_{_genomic_}_scaffold_acASC-supercont1.3_whole_genome_shotgun_sequence|gi|476381479|ref|NZ_KB733151.1|	1.639	98.361	13305	798380	811685
Escherichia_#_coli_!_KTE192_{_genomic_}_scaffold_acATu-supercont1.3_whole_genome_shotgun_sequence|gi|476381474|ref|NZ_KB733146.1|	1.812	98.188	13294	720239	733533
Escherichia_#_coli_!_KTE47_{_genomic_}_scaffold_acEun-supercont1.5_whole_genome_shotgun_sequence|gi|476380910|ref|NZ_KB732636.1|	1.716	98.284	13294	761259	774553
Escherichia_#_coli_!_KTE34_{_genomic_}_scaffold_acHbo-supercont1.5_whole_genome_shotgun_sequence|gi|510914104|ref|NZ_KE136744.1|	0.563	99.437	13280	2347177	2360457
Escherichia_#_coli_!_KTE187_{_genomic_}_scaffold_acEoa-supercont1.4_whole_genome_shotgun_sequence|gi|476380665|ref|NZ_KB732412.1|	1.311	98.689	13222	995175	1008397
Escherichia_#_coli_!_KTE230_{_genomic_}_scaffold_acEnV-supercont1.5_whole_genome_shotgun_sequence|gi|476380854|ref|NZ_KB732593.1|	1.539	98.461	13204	844922	858126
Escherichia_#_coli_!_KTE156_{_genomic_}_scaffold_acEuf-supercont1.3_whole_genome_shotgun_sequence|gi|476381252|ref|NZ_KB733421.1|	0.406	99.594	13166	3229162	3242328
Escherichia_#_coli_!_KTE91_{_genomic_}_scaffold_acASo-supercont1.2_whole_genome_shotgun_sequence|gi|476381397|ref|NZ_KB733082.1|	0.378	99.622	13166	3466497	3479663
Escherichia_#_coli_!_MS_{_110-3_}_genomic_scaffold_Scfld465_whole_genome_shotgun_sequence|gi|422359433|ref|NZ_GG773033.1|	1.747	98.253	13122	737810	750932
Escherichia_#_coli_!_KTE67_{_genomic_}_scaffold_acEvz-supercont1.3_whole_genome_shotgun_sequence|gi|476381046|ref|NZ_KB732772.1|	1.642	98.358	13004	779159	792163
Escherichia_#_coli_!_KTE195_{_genomic_}_scaffold_acHbj-supercont1.10_whole_genome_shotgun_sequence|gi|510917169|ref|NZ_KE136897.1|	1.636	98.364	12973	780137	793110
Escherichia_#_coli_!_KTE219_{_genomic_}_scaffold_acHbH-supercont1.2_whole_genome_shotgun_sequence|gi|510917817|ref|NZ_KE136949.1|	1.336	98.664	12972	958286	971258
Escherichia_#_coli_!_KTE205_{_genomic_}_scaffold_acEnI-supercont1.2_whole_genome_shotgun_sequence|gi|476380738|ref|NZ_KB732485.1|	1.091	98.909	12958	1174535	1187493
Escherichia_#_coli_!_KTE28_{_genomic_}_scaffold_acEnN-supercont1.1_whole_genome_shotgun_sequence|gi|476380595|ref|NZ_KB732342.1|	1.039	98.961	12948	1233792	1246740
Escherichia_#_coli_!_KTE201_{_genomic_}_scaffold_acEnH-supercont1.10_whole_genome_shotgun_sequence|gi|476380715|ref|NZ_KB732472.1|	1.625	98.375	12914	781605	794519
Escherichia_#_coli_!_KTE60_{_genomic_}_scaffold_acEuT-supercont1.11_whole_genome_shotgun_sequence|gi|476381001|ref|NZ_KB732720.1|	1.8	98.2	12914	704335	717249
Escherichia_#_coli_!_KTE198_{_genomic_}_scaffold_acHaY-supercont1.10_whole_genome_shotgun_sequence|gi|510917590|ref|NZ_KE136913.1|	0.55	99.45	12905	2333263	2346168
Veillonella_#_sp._!_6_1_27_{_genomic_}_scaffold_supercont1.1_whole_genome_shotgun_sequence|gi|294791573|ref|NZ_GG770215.1|	1.478	98.522	12883	858884	871767
Escherichia_#_coli_!_KTE182_{_genomic_}_scaffold_acHbg-supercont1.3_whole_genome_shotgun_sequence|gi|510916156|ref|NZ_KE136858.1|	1.34	98.66	12872	947424	960296
Escherichia_#_coli_!_KTE15_{_genomic_}_scaffold_acEnL-supercont1.7_whole_genome_shotgun_sequence|gi|476380533|ref|NZ_KB732280.1|	1.591	98.409	12849	794817	807666
Escherichia_#_coli_!_KTE72_{_genomic_}_scaffold_acEog-supercont1.2_whole_genome_shotgun_sequence|gi|476381056|ref|NZ_KB733395.1|	1.181	98.819	12836	1073701	1086537
Escherichia_#_coli_!_KTE55_{_genomic_}_scaffold_acEnS-supercont1.1_whole_genome_shotgun_sequence|gi|476380965|ref|NZ_KB732691.1|	1.536	98.464	12793	819957	832750
Escherichia_#_coli_!_LCT-EC106_{_Scaffold1_}_whole_genome_shotgun_sequence|gi|452721483|ref|NZ_JH650816.1|	1.167	98.833	12684	1074363	1087047
Escherichia_#_coli_!_KTE63_{_genomic_}_scaffold_acASu-supercont1.1_whole_genome_shotgun_sequence|gi|476381371|ref|NZ_KB733048.1|	1.302	98.698	12586	954424	967010
Escherichia_#_coli_!_KTE188_{_genomic_}_scaffold_acEol-supercont1.5_whole_genome_shotgun_sequence|gi|476380675|ref|NZ_KB732422.1|	1.22	98.78	12584	1019165	1031749
Escherichia_#_coli_!_H252_{_genomic_}_scaffold_supercont2.4_whole_genome_shotgun_sequence|gi|422750408|ref|NZ_GL871895.1|	1.619	98.381	12551	762550	775101
Escherichia_#_coli_!_KTE230_{_genomic_}_scaffold_acEnV-supercont1.4_whole_genome_shotgun_sequence|gi|476380853|ref|NZ_KB732592.1|	1.156	98.844	12484	1067053	1079537
Escherichia_#_coli_!_KTE40_{_genomic_}_scaffold_acHbb-supercont1.10_whole_genome_shotgun_sequence|gi|510915356|ref|NZ_KE136820.1|	0.524	99.476	12404	2354206	2366610
Escherichia_#_coli_!_KTE115_{_genomic_}_scaffold_acATp-supercont1.2_whole_genome_shotgun_sequence|gi|476381408|ref|NZ_KB733435.1|	0.441	99.559	12313	2782098	2794411
Escherichia_#_coli_!_KTE24_{_genomic_}_scaffold_acHbl-supercont1.5_whole_genome_shotgun_sequence|gi|510913381|ref|NZ_KE136710.1|	0.698	99.302	12206	1736389	1748595
Escherichia_#_coli_!_KTE8_{_genomic_}_scaffold_acASZ-supercont1.6_whole_genome_shotgun_sequence|gi|476381302|ref|NZ_KB732987.1|	1.478	98.522	12152	810132	822284
Escherichia_#_coli_!_KTE161_{_genomic_}_scaffold_acEof-supercont1.1_whole_genome_shotgun_sequence|gi|476381256|ref|NZ_KB732934.1|	0.51	99.49	12104	2359440	2371544
Escherichia_#_coli_!_KTE189_{_genomic_}_scaffold_acEoh-supercont1.8_whole_genome_shotgun_sequence|gi|476380691|ref|NZ_KB732438.1|	1.575	98.425	12094	755660	767754
Escherichia_#_coli_!_TA206_{_genomic_}_scaffold_supercont1.21_whole_genome_shotgun_sequence|gi|331658741|ref|NZ_GL884188.1|	1.41	98.59	12092	845214	857306
Escherichia_#_coli_!_O104:H4_{_str._}_04-8351_genomic_scaffold_supercont1.1_whole_genome_shotgun_sequence|gi|423002516|ref|NZ_JH378072.1|	0.509	99.491	12089	2363377	2375466
Escherichia_#_coli_!_KTE127_{_genomic_}_scaffold_acHaV-supercont1.7_whole_genome_shotgun_sequence|gi|510927174|ref|NZ_KE137239.1|	0.584	99.416	12082	2057451	2069533
Escherichia_#_coli_!_H263_{_genomic_}_scaffold_supercont2.3_whole_genome_shotgun_sequence|gi|422754666|ref|NZ_GL871979.1|	1.565	98.435	12053	757913	769966
Escherichia_#_coli_!_KTE59_{_genomic_}_scaffold_acASG-supercont1.1_whole_genome_shotgun_sequence|gi|476381364|ref|NZ_KB733041.1|	1.536	98.464	12052	772798	784850
Escherichia_#_coli_!_KTE62_{_genomic_}_scaffold_acEnt-supercont1.1_whole_genome_shotgun_sequence|gi|476381019|ref|NZ_KB732745.1|	1.448	98.552	12009	817375	829384
Escherichia_#_coli_!_KTE7_{_genomic_}_scaffold_acHaM-supercont1.2_whole_genome_shotgun_sequence|gi|510898030|ref|NZ_KE136587.1|	1.924	98.076	11938	608658	620596
Escherichia_#_sp._!_3_2_53FAA_{_genomic_}_scaffold_supercont1.5_whole_genome_shotgun_sequence|gi|223958586|ref|NZ_DS999463.1|	1.513	98.487	11851	771334	783185
Escherichia_#_coli_!_KTE217_{_genomic_}_scaffold_acASE-supercont1.1_whole_genome_shotgun_sequence|gi|476381555|ref|NZ_KB733228.1|	1.181	98.819	11761	984388	996149
Escherichia_#_coli_!_KTE103_{_genomic_}_scaffold_acHbu-supercont1.5_whole_genome_shotgun_sequence|gi|510924800|ref|NZ_KE137187.1|	0.56	99.44	11704	2078907	2090611
Escherichia_#_coli_!_KTE214_{_genomic_}_scaffold_acEnK-supercont1.4_whole_genome_shotgun_sequence|gi|476380793|ref|NZ_KB732540.1|	1.203	98.797	11644	956496	968140
Streptococcus_#_sp._!_F0442_{_genomic_}_scaffold_supercont1.1_whole_genome_shotgun_sequence|gi|448879147|ref|NZ_KB373314.1|	0.869	99.131	11630	1326995	1338625
Escherichia_#_coli_!_H397_{_genomic_}_scaffold_supercont1.3_whole_genome_shotgun_sequence|gi|422839797|ref|NZ_JH590473.1|	1.443	98.557	11581	790963	802544
Escherichia_#_coli_!_KTE201_{_genomic_}_scaffold_acEnH-supercont1.11_whole_genome_shotgun_sequence|gi|476380716|ref|NZ_KB732473.1|	1.452	98.548	11551	783903	795454
Haemophilus_#_aegyptius_!_ATCC_{_11116_}_genomic_scaffold_SCAFFOLD3_whole_genome_shotgun_sequence|gi|329124278|ref|NZ_GL878528.1|	3.99	96.01	11523	277249	288772
Escherichia_#_sp._!_4_1_40B_{_genomic_}_scaffold_supercont2.3_whole_genome_shotgun_sequence|gi|387175331|ref|NZ_JH660541.1|	0.424	99.576	11502	2699692	2711194
Escherichia_#_coli_!_KTE134_{_genomic_}_scaffold_acHzL-supercont1.2_whole_genome_shotgun_sequence|gi|510927584|ref|NZ_KE137278.1|	0.61	99.39	11341	1848649	1859990
Escherichia_#_coli_!_KTE155_{_genomic_}_scaffold_acHaX-supercont1.3_whole_genome_shotgun_sequence|gi|510927632|ref|NZ_KE137288.1|	0.574	99.426	11338	1965066	1976404
Escherichia_#_coli_!_KTE73_{_genomic_}_scaffold_acHaQ-supercont1.10_whole_genome_shotgun_sequence|gi|510921005|ref|NZ_KE137109.1|	0.609	99.391	11304	1845666	1856970
Escherichia_#_coli_!_M605_{_genomic_}_scaffold_supercont1.10_whole_genome_shotgun_sequence|gi|331645618|ref|NZ_GL883901.1|	1.005	98.995	11276	1110762	1122038
Escherichia_#_coli_!_KTE132_{_genomic_}_scaffold_acHaT-supercont1.1_whole_genome_shotgun_sequence|gi|510927493|ref|NZ_KE137261.1|	0.573	99.427	11150	1934210	1945360
Escherichia_#_coli_!_KTE60_{_genomic_}_scaffold_acEuT-supercont1.4_whole_genome_shotgun_sequence|gi|476381013|ref|NZ_KB732732.1|	1.066	98.934	11094	1029151	1040245
Escherichia_#_coli_!_KTE121_{_genomic_}_scaffold_acHaE-supercont1.3_whole_genome_shotgun_sequence|gi|510926946|ref|NZ_KE137219.1|	0.618	99.382	11054	1778232	1789286
Escherichia_#_coli_!_KTE9_{_genomic_}_scaffold_acASr-supercont1.1_whole_genome_shotgun_sequence|gi|476381306|ref|NZ_KB732995.1|	0.488	99.512	11042	2251156	2262198
Escherichia_#_coli_!_KTE170_{_genomic_}_scaffold_acHbD-supercont1.2_whole_genome_shotgun_sequence|gi|510929044|ref|NZ_KE137303.1|	0.561	99.439	11041	1956329	1967370
Escherichia_#_coli_!_KTE62_{_genomic_}_scaffold_acEnt-supercont1.3_whole_genome_shotgun_sequence|gi|476381023|ref|NZ_KB732749.1|	1.787	98.213	10938	601076	612014
Escherichia_#_coli_!_KTE201_{_genomic_}_scaffold_acEnH-supercont1.1_whole_genome_shotgun_sequence|gi|476380714|ref|NZ_KB732471.1|	1.266	98.734	10895	849874	860769
Escherichia_#_coli_!_KTE201_{_genomic_}_scaffold_acEnH-supercont1.3_whole_genome_shotgun_sequence|gi|476380720|ref|NZ_KB732477.1|	1.064	98.936	10893	1012645	1023538
Escherichia_#_coli_!_LCT-EC59_{_Scaffold003_}_whole_genome_shotgun_sequence|gi|480979590|ref|NZ_KB000003.1|	1.659	98.341	10891	645753	656644
Escherichia_#_coli_!_KTE35_{_genomic_}_scaffold_acHbr-supercont1.5_whole_genome_shotgun_sequence|gi|510898879|ref|NZ_KE136617.1|	0.632	99.368	10851	1705198	1716049
Escherichia_#_coli_!_KTE5_{_genomic_}_scaffold_acEom-supercont1.3_whole_genome_shotgun_sequence|gi|476380483|ref|NZ_KB732230.1|	1.77	98.23	10837	601354	612191
Escherichia_#_coli_!_KTE98_{_genomic_}_scaffold_acHbx-supercont1.5_whole_genome_shotgun_sequence|gi|510922579|ref|NZ_KE137154.1|	0.778	99.222	10806	1378032	1388838
Escherichia_#_sp._!_3_2_53FAA_{_genomic_}_scaffold_supercont1.4_whole_genome_shotgun_sequence|gi|223958585|ref|NZ_DS999462.1|	1.373	98.627	10774	773709	784483
Escherichia_#_coli_!_H489_{_genomic_}_scaffold_supercont2.1_whole_genome_shotgun_sequence|gi|422784853|ref|NZ_GL872249.1|	0.429	99.571	10678	2480713	2491391
Escherichia_#_coli_!_KTE224_{_genomic_}_scaffold_acEop-supercont1.10_whole_genome_shotgun_sequence|gi|476380825|ref|NZ_KB732561.1|	1.494	98.506	10615	699726	710341
Escherichia_#_coli_!_KTE70_{_genomic_}_scaffold_acHbw-supercont1.1_whole_genome_shotgun_sequence|gi|510920094|ref|NZ_KE137071.1|	0.683	99.317	10605	1540973	1551578
Escherichia_#_coli_!_O104:H4_{_str._}_Ec11-4987_genomic_scaffold_supercont1.9_whole_genome_shotgun_sequence|gi|429932054|ref|NZ_KB021530.1|	0.949	99.051	10598	1106442	1117040
Escherichia_#_coli_!_KTE70_{_genomic_}_scaffold_acHbw-supercont1.11_whole_genome_shotgun_sequence|gi|510920109|ref|NZ_KE137073.1|	0.803	99.197	10584	1307838	1318422
Escherichia_#_coli_!_KTE68_{_genomic_}_scaffold_acHbp-supercont1.5_whole_genome_shotgun_sequence|gi|510919740|ref|NZ_KE137049.1|	0.52	99.48	10518	2010596	2021114
Escherichia_#_coli_!_KTE187_{_genomic_}_scaffold_acEoa-supercont1.3_whole_genome_shotgun_sequence|gi|476380664|ref|NZ_KB732411.1|	1.014	98.986	10434	1018843	1029277
Escherichia_#_fergusonii_!_ATCC_{_35469_}_chromosome_complete_genome|gi|218547440|ref|NC_011740.1|	0.227	99.773	10405	4578306	4588711
Escherichia_#_coli_!_KTE192_{_genomic_}_scaffold_acATu-supercont1.1_whole_genome_shotgun_sequence|gi|476381472|ref|NZ_KB733144.1|	1.343	98.657	10395	763378	773773
Streptococcus_#_australis_!_ATCC_{_700641_}_genomic_scaffold_SCAFFOLD1_whole_genome_shotgun_sequence|gi|320117075|ref|NZ_GL636091.1|	0.49	99.51	10395	2111138	2121533
Escherichia_#_coli_!_KTE230_{_genomic_}_scaffold_acEnV-supercont1.2_whole_genome_shotgun_sequence|gi|476380851|ref|NZ_KB732590.1|	1.216	98.784	10394	844115	854509
Escherichia_#_coli_!_KTE37_{_genomic_}_scaffold_acHaO-supercont1.12_whole_genome_shotgun_sequence|gi|510914649|ref|NZ_KE136770.1|	0.797	99.203	10384	1293140	1303524
Veillonella_#_sp._!_6_1_27_{_genomic_}_scaffold_supercont1.2_whole_genome_shotgun_sequence|gi|294792350|ref|NZ_GG770216.1|	1.518	98.482	10364	672193	682557
Escherichia_#_coli_!_O104:H4_{_str._}_11-4623_genomic_scaffold_supercont1.1_whole_genome_shotgun_sequence|gi|423029241|ref|NZ_JH378021.1|	0.529	99.471	10360	1948413	1958773
Escherichia_#_coli_!_KTE69_{_genomic_}_scaffold_acHaK-supercont1.6_whole_genome_shotgun_sequence|gi|510920024|ref|NZ_KE137067.1|	0.808	99.192	10314	1265642	1275956
Escherichia_#_coli_!_KTE83_{_genomic_}_scaffold_acEnD-supercont1.5_whole_genome_shotgun_sequence|gi|476381162|ref|NZ_KB733414.1|	0.601	99.399	10219	1689450	1699669
Escherichia_#_coli_!_KTE187_{_genomic_}_scaffold_acEoa-supercont1.1_whole_genome_shotgun_sequence|gi|476380662|ref|NZ_KB732409.1|	1.443	98.557	10195	696446	706641
Escherichia_#_coli_!_KTE200_{_genomic_}_scaffold_acHbd-supercont1.4_whole_genome_shotgun_sequence|gi|510917791|ref|NZ_KE136944.1|	0.695	99.305	10183	1455236	1465419
Escherichia_#_coli_!_LCT-EC106_{_Scaffold4_}_whole_genome_shotgun_sequence|gi|452721486|ref|NZ_JH650819.1|	1.351	98.649	10151	741246	751397
Escherichia_#_coli_!_KTE181_{_genomic_}_scaffold_acEnE-supercont1.4_whole_genome_shotgun_sequence|gi|476380656|ref|NZ_KB732403.1|	0.591	99.409	10119	1701645	1711764
Escherichia_#_coli_!_KTE206_{_genomic_}_scaffold_acEvl-supercont1.6_whole_genome_shotgun_sequence|gi|476380751|ref|NZ_KB732498.1|	1.577	98.423	10105	630656	640761
Escherichia_#_coli_!_83972_{_genomic_}_scaffold_SCAFFOLD5_whole_genome_shotgun_sequence|gi|237754948|ref|NZ_GG669099.1|	1.233	98.767	10094	808589	818683
Escherichia_#_coli_!_M605_{_genomic_}_scaffold_supercont1.25_whole_genome_shotgun_sequence|gi|331648335|ref|NZ_GL883916.1|	1.355	98.645	10091	734862	744953
Escherichia_#_coli_!_KTE231_{_genomic_}_scaffold_acHbc-supercont1.4_whole_genome_shotgun_sequence|gi|510901945|ref|NZ_KE136639.1|	0.626	99.374	10018	1590287	1600305
Haemophilus_#_aegyptius_!_ATCC_{_11116_}_genomic_scaffold_SCAFFOLD2_whole_genome_shotgun_sequence|gi|329124277|ref|NZ_GL878527.1|	3.198	96.802	9947	301068	311015
Escherichia_#_coli_!_KTE115_{_genomic_}_scaffold_acATp-supercont1.3_whole_genome_shotgun_sequence|gi|476381409|ref|NZ_KB733436.1|	0.753	99.247	9894	1304535	1314429
Escherichia_#_coli_!_KTE48_{_genomic_}_scaffold_acASU-supercont1.2_whole_genome_shotgun_sequence|gi|476381353|ref|NZ_KB733034.1|	0.435	99.565	9865	2259333	2269198
Escherichia_#_coli_!_KTE53_{_genomic_}_scaffold_acEns-supercont1.3_whole_genome_shotgun_sequence|gi|476380958|ref|NZ_KB732684.1|	1.415	98.585	9833	685148	694981
Escherichia_#_coli_!_KTE130_{_genomic_}_scaffold_acHbk-supercont1.7_whole_genome_shotgun_sequence|gi|510927447|ref|NZ_KE137258.1|	0.623	99.377	9801	1562493	1572294
Escherichia_#_coli_!_KTE126_{_genomic_}_scaffold_acHbt-supercont1.1_whole_genome_shotgun_sequence|gi|510927004|ref|NZ_KE137223.1|	1.466	98.534	9792	657957	667749
Escherichia_#_coli_!_KTE199_{_genomic_}_scaffold_acHaJ-supercont1.3_whole_genome_shotgun_sequence|gi|510917714|ref|NZ_KE136934.1|	0.75	99.25	9790	1295881	1305671
Escherichia_#_coli_!_KTE78_{_genomic_}_scaffold_acASA-supercont1.2_whole_genome_shotgun_sequence|gi|476381384|ref|NZ_KB733057.1|	0.368	99.632	9639	2611521	2621160
Escherichia_#_coli_!_O104:H4_{_str._}_Ec11-9990_genomic_scaffold_supercont1.2_whole_genome_shotgun_sequence|gi|429903938|ref|NZ_KB021579.1|	0.485	99.515	9603	1970964	1980567
Escherichia_#_coli_!_KTE141_{_genomic_}_scaffold_acATb-supercont1.1_whole_genome_shotgun_sequence|gi|476381434|ref|NZ_KB733100.1|	1.431	98.569	9594	660619	670213
Escherichia_#_coli_!_KTE173_{_genomic_}_scaffold_acASm-supercont1.5_whole_genome_shotgun_sequence|gi|476381495|ref|NZ_KB733443.1|	1.169	98.831	9507	803725	813232
Escherichia_#_coli_!_KTE146_{_genomic_}_scaffold_acASl-supercont1.2_whole_genome_shotgun_sequence|gi|476381450|ref|NZ_KB733122.1|	0.302	99.698	9504	3136629	3146133
Escherichia_#_coli_!_KTE226_{_genomic_}_scaffold_acHbe-supercont1.8_whole_genome_shotgun_sequence|gi|510918195|ref|NZ_KE137002.1|	1.436	98.564	9504	652285	661789
Escherichia_#_coli_!_KTE53_{_genomic_}_scaffold_acEns-supercont1.1_whole_genome_shotgun_sequence|gi|476380950|ref|NZ_KB732676.1|	1.345	98.655	9493	696294	705787
Escherichia_#_coli_!_KTE47_{_genomic_}_scaffold_acEun-supercont1.1_whole_genome_shotgun_sequence|gi|476380904|ref|NZ_KB732630.1|	1.426	98.574	9492	656255	665747
Escherichia_#_coli_!_KTE182_{_genomic_}_scaffold_acHbg-supercont1.13_whole_genome_shotgun_sequence|gi|510916087|ref|NZ_KE136849.1|	1.117	98.883	9409	832811	842220
Escherichia_#_coli_!_KTE219_{_genomic_}_scaffold_acHbH-supercont1.5_whole_genome_shotgun_sequence|gi|510917849|ref|NZ_KE136952.1|	1.235	98.765	9409	752429	761838
Escherichia_#_coli_!_KTE60_{_genomic_}_scaffold_acEuT-supercont1.1_whole_genome_shotgun_sequence|gi|476380999|ref|NZ_KB732718.1|	1.394	98.606	9393	664532	673925
Escherichia_#_coli_!_TA206_{_genomic_}_scaffold_supercont1.31_whole_genome_shotgun_sequence|gi|331660569|ref|NZ_GL884198.1|	1.29	98.71	9393	718695	728088
Escherichia_#_coli_!_KTE76_{_genomic_}_scaffold_acEnX-supercont1.4_whole_genome_shotgun_sequence|gi|476381104|ref|NZ_KB732815.1|	0.623	99.377	9381	1495330	1504711
Escherichia_#_coli_!_MS_{_110-3_}_genomic_scaffold_Scfld311_whole_genome_shotgun_sequence|gi|422358683|ref|NZ_GG773021.1|	1.956	98.044	9376	469866	479242
Escherichia_#_coli_!_KTE73_{_genomic_}_scaffold_acHaQ-supercont1.9_whole_genome_shotgun_sequence|gi|510921552|ref|NZ_KE137120.1|	0.487	99.513	9356	1910659	1920015
Escherichia_#_coli_!_KTE93_{_genomic_}_scaffold_acEnQ-supercont1.1_whole_genome_shotgun_sequence|gi|476381193|ref|NZ_KB732894.1|	1.293	98.707	9339	712969	722308
Escherichia_#_coli_!_E1520_{_genomic_}_scaffold_supercont2.1_whole_genome_shotgun_sequence|gi|422764745|ref|NZ_GL871772.1|	0.351	99.649	9270	2629217	2638487
Escherichia_#_coli_!_KTE76_{_genomic_}_scaffold_acEnX-supercont1.2_whole_genome_shotgun_sequence|gi|476381102|ref|NZ_KB732813.1|	0.458	99.542	9250	2008500	2017750
Escherichia_#_coli_!_LCT-EC59_{_Scaffold002_}_whole_genome_shotgun_sequence|gi|480979589|ref|NZ_KB000002.1|	1.295	98.705	9238	703883	713121
Escherichia_#_coli_!_H736_{_genomic_}_scaffold_supercont1.16_whole_genome_shotgun_sequence|gi|331640743|ref|NZ_GL883782.1|	0.371	99.629	9229	2476799	2486028
Escherichia_#_coli_!_KTE205_{_genomic_}_scaffold_acEnI-supercont1.7_whole_genome_shotgun_sequence|gi|476380743|ref|NZ_KB732490.1|	1.206	98.794	9209	754672	763881
Escherichia_#_coli_!_KTE55_{_genomic_}_scaffold_acEnS-supercont1.7_whole_genome_shotgun_sequence|gi|476380973|ref|NZ_KB732699.1|	1.771	98.229	9206	510617	519823
Escherichia_#_coli_!_KTE93_{_genomic_}_scaffold_acEnQ-supercont1.5_whole_genome_shotgun_sequence|gi|476381198|ref|NZ_KB732899.1|	1.457	98.543	9203	622280	631483
Escherichia_#_coli_!_KTE207_{_genomic_}_scaffold_acASJ-supercont1.5_whole_genome_shotgun_sequence|gi|476381532|ref|NZ_KB733198.1|	1.464	98.536	9202	619282	628484
Escherichia_#_coli_!_O104:H4_{_str._}_ON2011_scaffold00001_whole_genome_shotgun_sequence|gi|452719837|ref|NZ_JH648166.1|	0.462	99.538	9202	1983770	1992972
Escherichia_#_coli_!_H263_{_genomic_}_scaffold_supercont2.5_whole_genome_shotgun_sequence|gi|422755969|ref|NZ_GL871981.1|	1.518	98.482	9182	595847	605029
Escherichia_#_coli_!_KTE161_{_genomic_}_scaffold_acEof-supercont1.3_whole_genome_shotgun_sequence|gi|476381258|ref|NZ_KB732936.1|	0.344	99.656	9169	2654741	2663910
Escherichia_#_coli_!_KTE29_{_genomic_}_scaffold_acATr-supercont1.1_whole_genome_shotgun_sequence|gi|476381339|ref|NZ_KB733014.1|	0.35	99.65	9166	2607948	2617114
Escherichia_#_coli_!_KTE77_{_genomic_}_scaffold_acEnw-supercont1.5_whole_genome_shotgun_sequence|gi|476381111|ref|NZ_KB732822.1|	0.465	99.535	9138	1956997	1966135
Escherichia_#_coli_!_KTE77_{_genomic_}_scaffold_acEnw-supercont1.3_whole_genome_shotgun_sequence|gi|476381109|ref|NZ_KB732820.1|	0.364	99.636	9131	2499561	2508692
Escherichia_#_sp._!_3_2_53FAA_{_genomic_}_scaffold_supercont1.6_whole_genome_shotgun_sequence|gi|223958587|ref|NZ_DS999464.1|	1.72	98.28	9105	520266	529371
Escherichia_#_coli_!_KTE47_{_genomic_}_scaffold_acEun-supercont1.6_whole_genome_shotgun_sequence|gi|476380911|ref|NZ_KB732637.1|	1.443	98.557	9104	621716	630820
Escherichia_#_coli_!_KTE39_{_genomic_}_scaffold_acEnU-supercont1.1_whole_genome_shotgun_sequence|gi|476380607|ref|NZ_KB732354.1|	1.244	98.756	9094	721827	730921
Escherichia_#_coli_!_KTE26_{_genomic_}_scaffold_acEok-supercont1.4_whole_genome_shotgun_sequence|gi|476380589|ref|NZ_KB732336.1|	0.43	99.57	9004	2086700	2095704
Escherichia_#_coli_!_KTE132_{_genomic_}_scaffold_acHaT-supercont1.5_whole_genome_shotgun_sequence|gi|510927553|ref|NZ_KE137271.1|	0.647	99.353	9001	1382701	1391702
Escherichia_#_coli_!_LCT-EC59_{_Scaffold004_}_whole_genome_shotgun_sequence|gi|480979591|ref|NZ_KB000004.1|	1.79	98.21	8996	493460	502456
Escherichia_#_coli_!_KTE74_{_genomic_}_scaffold_acHaI-supercont1.5_whole_genome_shotgun_sequence|gi|510921592|ref|NZ_KE137130.1|	0.678	99.322	8963	1312717	1321680
Escherichia_#_coli_!_KTE43_{_genomic_}_scaffold_acATm-supercont1.1_whole_genome_shotgun_sequence|gi|476381334|ref|NZ_KB733425.1|	1.354	98.646	8938	650984	659922
Escherichia_#_coli_!_KTE60_{_genomic_}_scaffold_acEuT-supercont1.12_whole_genome_shotgun_sequence|gi|476381002|ref|NZ_KB732721.1|	1.351	98.649	8904	650140	659044
Escherichia_#_coli_!_KTE68_{_genomic_}_scaffold_acHbp-supercont1.9_whole_genome_shotgun_sequence|gi|510919784|ref|NZ_KE137053.1|	0.705	99.295	8883	1250705	1259588
Escherichia_#_coli_!_KTE40_{_genomic_}_scaffold_acHbb-supercont1.9_whole_genome_shotgun_sequence|gi|510915671|ref|NZ_KE136835.1|	0.588	99.412	8857	1497089	1505946
Escherichia_#_coli_!_KTE127_{_genomic_}_scaffold_acHaV-supercont1.1_whole_genome_shotgun_sequence|gi|510927129|ref|NZ_KE137233.1|	0.596	99.404	8837	1473922	1482759
Escherichia_#_coli_!_FVEC1302_{_genomic_}_scaffold_supercont1.14_whole_genome_shotgun_sequence|gi|298380315|ref|NZ_GG774912.1|	0.53	99.47	8818	1656121	1664939
Escherichia_#_coli_!_KTE80_{_genomic_}_scaffold_acEnF-supercont1.14_whole_genome_shotgun_sequence|gi|476381120|ref|NZ_KB732831.1|	0.601	99.399	8817	1459331	1468148
Escherichia_#_coli_!_O104:H4_{_str._}_11-3677_genomic_scaffold_supercont1.1_whole_genome_shotgun_sequence|gi|423007663|ref|NZ_JH378048.1|	0.339	99.661	8775	2577372	2586147
Escherichia_#_coli_!_B354_{_genomic_}_scaffold_supercont1.3_whole_genome_shotgun_sequence|gi|293409074|ref|NZ_GG749328.1|	0.426	99.574	8709	2036265	2044974
Escherichia_#_coli_!_KTE48_{_genomic_}_scaffold_acASU-supercont1.4_whole_genome_shotgun_sequence|gi|476381355|ref|NZ_KB733036.1|	0.435	99.565	8704	1991834	2000538
Escherichia_#_coli_!_H263_{_genomic_}_scaffold_supercont2.4_whole_genome_shotgun_sequence|gi|422755404|ref|NZ_GL871980.1|	1.364	98.636	8673	627368	636041
Escherichia_#_coli_!_KTE216_{_genomic_}_scaffold_acEni-supercont1.3_whole_genome_shotgun_sequence|gi|476380806|ref|NZ_KB732553.1|	0.902	99.098	8634	949095	957729
Escherichia_#_coli_!_TW10509_{_genomic_}_scaffold_supercont2.1_whole_genome_shotgun_sequence|gi|422779764|ref|NZ_GL872204.1|	0.246	99.754	8634	3508177	3516811
Escherichia_#_coli_!_H263_{_genomic_}_scaffold_supercont2.6_whole_genome_shotgun_sequence|gi|422756544|ref|NZ_GL871982.1|	1.611	98.389	8606	525663	534269
Escherichia_#_coli_!_KTE71_{_genomic_}_scaffold_acHaR-supercont1.9_whole_genome_shotgun_sequence|gi|510920669|ref|NZ_KE137107.1|	0.594	99.406	8603	1440118	1448721
Escherichia_#_coli_!_KTE4_{_genomic_}_scaffold_acEnM-supercont1.8_whole_genome_shotgun_sequence|gi|476380478|ref|NZ_KB732225.1|	2.028	97.972	8514	411393	419907
Escherichia_#_coli_!_H252_{_genomic_}_scaffold_supercont2.5_whole_genome_shotgun_sequence|gi|422751119|ref|NZ_GL871896.1|	1.645	98.355	8506	508576	517082
Escherichia_#_coli_!_KTE231_{_genomic_}_scaffold_acHbc-supercont1.5_whole_genome_shotgun_sequence|gi|510902414|ref|NZ_KE136640.1|	0.631	99.369	8482	1335804	1344286
Escherichia_#_coli_!_KTE185_{_genomic_}_scaffold_acHaP-supercont1.6_whole_genome_shotgun_sequence|gi|510916298|ref|NZ_KE136872.1|	1.244	98.756	8448	670600	679048
Escherichia_#_coli_!_LCT-EC106_{_Scaffold3_}_whole_genome_shotgun_sequence|gi|452721485|ref|NZ_JH650818.1|	1.09	98.91	8438	765786	774224
Escherichia_#_sp._!_1_1_43_{_genomic_}_scaffold_supercont2.19_whole_genome_shotgun_sequence|gi|406351884|ref|NZ_JH815271.1|	0.338	99.662	8429	2485981	2494410
Escherichia_#_coli_!_MS_{_57-2_}_genomic_scaffold_Scfld430_whole_genome_shotgun_sequence|gi|422382962|ref|NZ_GG774471.1|	1.751	98.249	8415	472237	480652
Escherichia_#_coli_!_H397_{_genomic_}_scaffold_supercont1.5_whole_genome_shotgun_sequence|gi|422841287|ref|NZ_JH590475.1|	1.586	98.414	8406	521554	529960
Escherichia_#_coli_!_KTE188_{_genomic_}_scaffold_acEol-supercont1.9_whole_genome_shotgun_sequence|gi|476380679|ref|NZ_KB732426.1|	1.202	98.798	8348	686037	694385
Escherichia_#_coli_!_KTE87_{_genomic_}_scaffold_acEvx-supercont1.7_whole_genome_shotgun_sequence|gi|476381190|ref|NZ_KB732885.1|	1.394	98.606	8248	583256	591504
Escherichia_#_coli_!_KTE201_{_genomic_}_scaffold_acEnH-supercont1.4_whole_genome_shotgun_sequence|gi|476380721|ref|NZ_KB732478.1|	1.784	98.216	8244	453904	462148
Escherichia_#_coli_!_O104:H4_{_str._}_Ec12-0465_genomic_scaffold_supercont1.1_whole_genome_shotgun_sequence|gi|429948620|ref|NZ_KB021459.1|	0.319	99.681	8231	2574409	2582640
Escherichia_#_coli_!_KTE171_{_genomic_}_scaffold_acEnC-supercont1.3_whole_genome_shotgun_sequence|gi|476381286|ref|NZ_KB732962.1|	0.439	99.561	8201	1860216	1868417
Escherichia_#_coli_!_MS_{_110-3_}_genomic_scaffold_Scfld142_whole_genome_shotgun_sequence|gi|422357130|ref|NZ_GG773003.1|	2.28	97.72	8180	350527	358707
Escherichia_#_coli_!_KTE18_{_genomic_}_scaffold_acATi-supercont1.1_whole_genome_shotgun_sequence|gi|476381313|ref|NZ_KB733002.1|	1.148	98.852	8171	703514	711685
Escherichia_#_coli_!_KTE23_{_genomic_}_scaffold_acATc-supercont1.1_whole_genome_shotgun_sequence|gi|476381328|ref|NZ_KB733017.1|	1.144	98.856	8171	705900	714071
Haemophilus_#_parainfluenzae_!_T3T1_{_complete_}_genome|gi|345428590|ref|NC_015964.1|	0.391	99.609	8165	2078710	2086875
Escherichia_#_coli_!_KTE205_{_genomic_}_scaffold_acEnI-supercont1.5_whole_genome_shotgun_sequence|gi|476380741|ref|NZ_KB732488.1|	1.485	98.515	8105	537742	545847
Escherichia_#_coli_!_KTE211_{_genomic_}_scaffold_acASB-supercont1.1_whole_genome_shotgun_sequence|gi|476381537|ref|NZ_KB733219.1|	1.064	98.936	8070	750213	758283
Escherichia_#_coli_!_KTE2_{_genomic_}_scaffold_acEnJ-supercont1.8_whole_genome_shotgun_sequence|gi|476380468|ref|NZ_KB732215.1|	0.548	99.452	8017	1454197	1462214
Escherichia_#_coli_!_KTE126_{_genomic_}_scaffold_acHbt-supercont1.5_whole_genome_shotgun_sequence|gi|510927104|ref|NZ_KE137228.1|	1.56	98.44	8004	504967	512971
Escherichia_#_coli_!_KTE12_{_genomic_}_scaffold_acEnP-supercont1.8_whole_genome_shotgun_sequence|gi|476380521|ref|NZ_KB732268.1|	0.586	99.414	8004	1358443	1366447
Escherichia_#_coli_!_KTE171_{_genomic_}_scaffold_acEnC-supercont1.1_whole_genome_shotgun_sequence|gi|476381282|ref|NZ_KB732958.1|	0.367	99.633	8001	2171833	2179834
Escherichia_#_coli_!_KTE57_{_genomic_}_scaffold_acEob-supercont1.7_whole_genome_shotgun_sequence|gi|476380989|ref|NZ_KB732715.1|	1.51	98.49	7905	515510	523415
Escherichia_#_coli_!_KTE61_{_genomic_}_scaffold_acHaS-supercont1.5_whole_genome_shotgun_sequence|gi|510918801|ref|NZ_KE137015.1|	0.554	99.446	7903	1418756	1426659
Escherichia_#_coli_!_KTE72_{_genomic_}_scaffold_acEog-supercont1.7_whole_genome_shotgun_sequence|gi|476381061|ref|NZ_KB733400.1|	1.536	98.464	7903	506504	514407
Escherichia_#_coli_!_KTE86_{_genomic_}_scaffold_acEnW-supercont1.7_whole_genome_shotgun_sequence|gi|476381179|ref|NZ_KB732874.1|	1.548	98.452	7903	502702	510605
Escherichia_#_coli_!_KTE89_{_genomic_}_scaffold_acHbF-supercont1.3_whole_genome_shotgun_sequence|gi|510921647|ref|NZ_KE137139.1|	1.529	98.471	7895	508423	516318
Escherichia_#_coli_!_KTE36_{_genomic_}_scaffold_acHbB-supercont1.9_whole_genome_shotgun_sequence|gi|510914600|ref|NZ_KE136766.1|	0.723	99.277	7881	1082291	1090172
Escherichia_#_coli_!_KTE169_{_genomic_}_scaffold_acEnv-supercont1.3_whole_genome_shotgun_sequence|gi|476381275|ref|NZ_KB732975.1|	1.084	98.916	7837	715003	722840
Escherichia_#_coli_!_KTE192_{_genomic_}_scaffold_acATu-supercont1.4_whole_genome_shotgun_sequence|gi|476381475|ref|NZ_KB733147.1|	1.415	98.585	7805	543713	551518
Escherichia_#_coli_!_KTE53_{_genomic_}_scaffold_acEns-supercont1.9_whole_genome_shotgun_sequence|gi|476380964|ref|NZ_KB732690.1|	1.388	98.612	7804	554333	562137
Escherichia_#_coli_!_KTE169_{_genomic_}_scaffold_acEnv-supercont1.7_whole_genome_shotgun_sequence|gi|476381279|ref|NZ_KB732979.1|	1.521	98.479	7803	505132	512935
Escherichia_#_coli_!_KTE126_{_genomic_}_scaffold_acHbt-supercont1.4_whole_genome_shotgun_sequence|gi|510927096|ref|NZ_KE137227.1|	1.075	98.925	7773	715116	722889
Escherichia_#_coli_!_KTE38_{_genomic_}_scaffold_acHbA-supercont1.8_whole_genome_shotgun_sequence|gi|510915123|ref|NZ_KE136817.1|	0.714	99.286	7749	1077577	1085326
Escherichia_#_coli_!_KTE72_{_genomic_}_scaffold_acEog-supercont1.10_whole_genome_shotgun_sequence|gi|476381050|ref|NZ_KB733389.1|	1.334	98.666	7726	571466	579192
Escherichia_#_coli_!_FVEC1412_{_genomic_}_scaffold_supercont1.14_whole_genome_shotgun_sequence|gi|293404682|ref|NZ_GG749219.1|	0.51	99.49	7718	1504319	1512037
Escherichia_#_coli_!_KTE189_{_genomic_}_scaffold_acEoh-supercont1.9_whole_genome_shotgun_sequence|gi|476380692|ref|NZ_KB732439.1|	1.392	98.608	7703	545482	553185
Escherichia_#_coli_!_KTE93_{_genomic_}_scaffold_acEnQ-supercont1.2_whole_genome_shotgun_sequence|gi|476381195|ref|NZ_KB732896.1|	1.005	98.995	7696	758137	765833
Escherichia_#_coli_!_KTE57_{_genomic_}_scaffold_acEob-supercont1.1_whole_genome_shotgun_sequence|gi|476380980|ref|NZ_KB732706.1|	1.171	98.829	7609	641928	649537
Escherichia_#_coli_!_KTE15_{_genomic_}_scaffold_acEnL-supercont1.9_whole_genome_shotgun_sequence|gi|476380535|ref|NZ_KB732282.1|	1.226	98.774	7594	611898	619492
Escherichia_#_coli_!_KTE221_{_genomic_}_scaffold_acHaL-supercont1.4_whole_genome_shotgun_sequence|gi|510917904|ref|NZ_KE136966.1|	0.609	99.391	7579	1237350	1244929
Escherichia_#_coli_!_KTE47_{_genomic_}_scaffold_acEun-supercont1.4_whole_genome_shotgun_sequence|gi|476380909|ref|NZ_KB732635.1|	1.139	98.861	7573	657387	664960
Escherichia_#_coli_!_KTE223_{_genomic_}_scaffold_acATt-supercont1.1_whole_genome_shotgun_sequence|gi|476381567|ref|NZ_KB733348.1|	1.133	98.867	7536	657551	665087
Escherichia_#_coli_!_KTE206_{_genomic_}_scaffold_acEvl-supercont1.5_whole_genome_shotgun_sequence|gi|476380750|ref|NZ_KB732497.1|	1.433	98.567	7504	516076	523580
Escherichia_#_coli_!_SWW33_{_genomic_}_scaffold_acLZF-supercont1.3_whole_genome_shotgun_sequence|gi|487680373|ref|NZ_KB822526.1|	1.452	98.548	7504	509421	516925
Escherichia_#_coli_!_O104:H4_{_str._}_11-4404_genomic_scaffold_supercont1.1_whole_genome_shotgun_sequence|gi|423018976|ref|NZ_JH378037.1|	0.462	99.538	7474	1610309	1617783
Escherichia_#_coli_!_O104:H4_{_str._}_11-4522_genomic_scaffold_supercont1.1_whole_genome_shotgun_sequence|gi|423024121|ref|NZ_JH378029.1|	0.456	99.544	7474	1632567	1640041
Escherichia_#_coli_!_O104:H4_{_str._}_Ec11-4987_genomic_scaffold_supercont1.1_whole_genome_shotgun_sequence|gi|429928206|ref|NZ_KB021522.1|	0.46	99.54	7474	1618292	1625766
Escherichia_#_coli_!_KTE34_{_genomic_}_scaffold_acHbo-supercont1.2_whole_genome_shotgun_sequence|gi|510914054|ref|NZ_KE136741.1|	0.531	99.469	7473	1398675	1406148
Escherichia_#_coli_!_KTE35_{_genomic_}_scaffold_acHbr-supercont1.1_whole_genome_shotgun_sequence|gi|510898436|ref|NZ_KE136604.1|	0.531	99.469	7473	1399509	1406982
Escherichia_#_coli_!_KTE24_{_genomic_}_scaffold_acHbl-supercont1.7_whole_genome_shotgun_sequence|gi|510913634|ref|NZ_KE136712.1|	0.597	99.403	7461	1241498	1248959
Escherichia_#_coli_!_KTE143_{_genomic_}_scaffold_acEnx-supercont1.8_whole_genome_shotgun_sequence|gi|476381248|ref|NZ_KB732946.1|	0.569	99.431	7440	1299725	1307165
Escherichia_#_coli_!_KTE37_{_genomic_}_scaffold_acHaO-supercont1.9_whole_genome_shotgun_sequence|gi|510914972|ref|NZ_KE136791.1|	0.705	99.295	7349	1035272	1042621
Escherichia_#_coli_!_KTE191_{_genomic_}_scaffold_acEnz-supercont1.3_whole_genome_shotgun_sequence|gi|476380698|ref|NZ_KB732445.1|	1.324	98.676	7238	539628	546866
Escherichia_#_coli_!_KTE16_{_genomic_}_scaffold_acEny-supercont1.5_whole_genome_shotgun_sequence|gi|476380544|ref|NZ_KB732291.1|	1.653	98.347	7215	429355	436570
Escherichia_#_coli_!_KTE144_{_genomic_}_scaffold_acASM-supercont1.7_whole_genome_shotgun_sequence|gi|476381447|ref|NZ_KB733119.1|	0.478	99.522	7203	1499658	1506861
Escherichia_#_coli_!_O104:H4_{_str._}_Ec11-9450_genomic_scaffold_supercont1.2_whole_genome_shotgun_sequence|gi|429903882|ref|NZ_KB021594.1|	0.446	99.554	7202	1606885	1614087
Escherichia_#_coli_!_KTE220_{_genomic_}_scaffold_acEvC-supercont1.3_whole_genome_shotgun_sequence|gi|476380817|ref|NZ_KB733371.1|	1.108	98.892	7171	640045	647216
Escherichia_#_coli_!_KTE207_{_genomic_}_scaffold_acASJ-supercont1.2_whole_genome_shotgun_sequence|gi|476381529|ref|NZ_KB733195.1|	1.503	98.497	7138	467685	474823
Escherichia_#_coli_!_KTE215_{_genomic_}_scaffold_acASL-supercont1.2_whole_genome_shotgun_sequence|gi|476381547|ref|NZ_KB733206.1|	1.28	98.72	7138	550734	557872
Escherichia_#_coli_!_O104:H4_{_str._}_09-7901_genomic_scaffold_supercont1.2_whole_genome_shotgun_sequence|gi|422997572|ref|NZ_JH378063.1|	0.333	99.667	7131	2134340	2141471
Escherichia_#_coli_!_O104:H4_{_str._}_11-4522_genomic_scaffold_supercont1.5_whole_genome_shotgun_sequence|gi|423026996|ref|NZ_JH378033.1|	0.324	99.676	7131	2192791	2199922
Escherichia_#_coli_!_83972_{_genomic_}_scaffold_SCAFFOLD7_whole_genome_shotgun_sequence|gi|237754946|ref|NZ_GG669101.1|	1.301	98.699	7104	539005	546109
Escherichia_#_coli_!_KTE107_{_genomic_}_scaffold_acHbE-supercont1.4_whole_genome_shotgun_sequence|gi|510925689|ref|NZ_KE137204.1|	0.57	99.43	7104	1239050	1246154
Escherichia_#_coli_!_O104:H4_{_str._}_09-7901_genomic_scaffold_supercont1.4_whole_genome_shotgun_sequence|gi|422999613|ref|NZ_JH378065.1|	0.447	99.553	7101	1582224	1589325
Shigella_#_sp._!_D9_{_genomic_}_scaffold_supercont1.1_whole_genome_shotgun_sequence|gi|224580995|ref|NZ_GG657384.1|	0.426	99.574	7101	1660249	1667350
Escherichia_#_coli_!_KTE53_{_genomic_}_scaffold_acEns-supercont1.8_whole_genome_shotgun_sequence|gi|476380963|ref|NZ_KB732689.1|	1.661	98.339	7100	420363	427463
Escherichia_#_coli_!_KTE188_{_genomic_}_scaffold_acEol-supercont1.1_whole_genome_shotgun_sequence|gi|476380670|ref|NZ_KB732417.1|	1.333	98.667	7093	525133	532226
Escherichia_#_coli_!_KTE230_{_genomic_}_scaffold_acEnV-supercont1.1_whole_genome_shotgun_sequence|gi|476380844|ref|NZ_KB732583.1|	1.35	98.65	7093	518151	525244
Escherichia_#_coli_!_KTE226_{_genomic_}_scaffold_acHbe-supercont1.5_whole_genome_shotgun_sequence|gi|510918191|ref|NZ_KE136999.1|	1.099	98.901	7071	636603	643674
Escherichia_#_coli_!_KTE87_{_genomic_}_scaffold_acEvx-supercont1.4_whole_genome_shotgun_sequence|gi|476381187|ref|NZ_KB732882.1|	1.1	98.9	7071	635661	642732
Escherichia_#_coli_!_O104:H4_{_str._}_11-4404_genomic_scaffold_supercont1.7_whole_genome_shotgun_sequence|gi|423021847|ref|NZ_JH378043.1|	0.318	99.682	7031	2205894	2212925
Escherichia_#_coli_!_O104:H4_{_str._}_11-4632_C3_genomic_scaffold_supercont1.5_whole_genome_shotgun_sequence|gi|423047512|ref|NZ_JH378000.1|	0.32	99.68	7031	2187644	2194675
Escherichia_#_coli_!_MS_{_110-3_}_genomic_scaffold_Scfld73_whole_genome_shotgun_sequence|gi|422356665|ref|NZ_GG772997.1|	2.249	97.751	7014	304853	311867
Escherichia_#_coli_!_KTE70_{_genomic_}_scaffold_acHbw-supercont1.10_whole_genome_shotgun_sequence|gi|510920103|ref|NZ_KE137072.1|	0.732	99.268	6912	936949	943861
Escherichia_#_coli_!_KTE78_{_genomic_}_scaffold_acASA-supercont1.3_whole_genome_shotgun_sequence|gi|476381385|ref|NZ_KB733058.1|	0.471	99.529	6902	1457826	1464728
Escherichia_#_coli_!_KTE221_{_genomic_}_scaffold_acHaL-supercont1.7_whole_genome_shotgun_sequence|gi|510917929|ref|NZ_KE136969.1|	0.496	99.504	6901	1383542	1390443
Escherichia_#_coli_!_KTE70_{_genomic_}_scaffold_acHbw-supercont1.12_whole_genome_shotgun_sequence|gi|510920112|ref|NZ_KE137074.1|	1.025	98.975	6901	666283	673184
Escherichia_#_coli_!_KTE188_{_genomic_}_scaffold_acEol-supercont1.6_whole_genome_shotgun_sequence|gi|476380676|ref|NZ_KB732423.1|	1.582	98.418	6900	429124	436024
Escherichia_#_coli_!_KTE230_{_genomic_}_scaffold_acEnV-supercont1.8_whole_genome_shotgun_sequence|gi|476380857|ref|NZ_KB732596.1|	1.372	98.628	6847	492101	498948
Escherichia_#_coli_!_KTE75_{_genomic_}_scaffold_acEuD-supercont1.1_whole_genome_shotgun_sequence|gi|476381064|ref|NZ_KB732775.1|	0.681	99.319	6836	996729	1003565
Escherichia_#_coli_!_KTE62_{_genomic_}_scaffold_acEnt-supercont1.2_whole_genome_shotgun_sequence|gi|476381022|ref|NZ_KB732748.1|	1.788	98.212	6801	373629	380430
Escherichia_#_coli_!_KTE185_{_genomic_}_scaffold_acHaP-supercont1.4_whole_genome_shotgun_sequence|gi|510916280|ref|NZ_KE136870.1|	1.483	98.517	6778	450396	457174
Escherichia_#_coli_!_KTE201_{_genomic_}_scaffold_acEnH-supercont1.9_whole_genome_shotgun_sequence|gi|476380726|ref|NZ_KB732483.1|	1.049	98.951	6771	638993	645764
Escherichia_#_coli_!_KTE60_{_genomic_}_scaffold_acEuT-supercont1.10_whole_genome_shotgun_sequence|gi|476381000|ref|NZ_KB732719.1|	1.063	98.937	6771	630309	637080
Escherichia_#_coli_!_KTE169_{_genomic_}_scaffold_acEnv-supercont1.5_whole_genome_shotgun_sequence|gi|476381277|ref|NZ_KB732977.1|	1.547	98.453	6715	427284	433999
Escherichia_#_coli_!_KTE38_{_genomic_}_scaffold_acHbA-supercont1.3_whole_genome_shotgun_sequence|gi|510915065|ref|NZ_KE136812.1|	0.754	99.246	6705	882914	889619
Escherichia_#_coli_!_TA206_{_genomic_}_scaffold_supercont1.25_whole_genome_shotgun_sequence|gi|331659569|ref|NZ_GL884192.1|	1.237	98.763	6705	535144	541849
Escherichia_#_coli_!_KTE93_{_genomic_}_scaffold_acEnQ-supercont1.4_whole_genome_shotgun_sequence|gi|476381197|ref|NZ_KB732898.1|	1.691	98.309	6702	389746	396448
Escherichia_#_coli_!_B799_{_genomic_}_scaffold_supercont1.1_whole_genome_shotgun_sequence|gi|423705524|ref|NZ_JH768571.1|	0.398	99.602	6701	1678850	1685551
Escherichia_#_coli_!_KTE158_{_genomic_}_scaffold_acATh-supercont1.1_whole_genome_shotgun_sequence|gi|476381464|ref|NZ_KB733136.1|	0.513	99.487	6701	1300473	1307174
Escherichia_#_coli_!_KTE220_{_genomic_}_scaffold_acEvC-supercont1.5_whole_genome_shotgun_sequence|gi|476380819|ref|NZ_KB733373.1|	1.853	98.147	6700	354822	361522
Escherichia_#_coli_!_KTE224_{_genomic_}_scaffold_acEop-supercont1.3_whole_genome_shotgun_sequence|gi|476380830|ref|NZ_KB732566.1|	1.116	98.884	6697	593133	599830
Escherichia_#_coli_!_KTE130_{_genomic_}_scaffold_acHbk-supercont1.3_whole_genome_shotgun_sequence|gi|510927320|ref|NZ_KE137254.1|	0.574	99.426	6678	1156399	1163077
Escherichia_#_coli_!_KTE198_{_genomic_}_scaffold_acHaY-supercont1.2_whole_genome_shotgun_sequence|gi|510917626|ref|NZ_KE136920.1|	0.492	99.508	6670	1348237	1354907
Escherichia_#_coli_!_KTE185_{_genomic_}_scaffold_acHaP-supercont1.3_whole_genome_shotgun_sequence|gi|510916264|ref|NZ_KE136869.1|	1.64	98.36	6613	396656	403269
Escherichia_#_coli_!_M605_{_genomic_}_scaffold_supercont1.27_whole_genome_shotgun_sequence|gi|331649075|ref|NZ_GL883918.1|	1.305	98.695	6604	499273	505877
Salmonella_#_enterica_!_subsp._{_enterica_}_serovar_Paratyphi_A_str._ATCC_9150_chromosome_complete_genome|gi|56412276|ref|NC_006511.1|	0.144	99.856	6604	4578625	4585229
Escherichia_#_coli_!_KTE169_{_genomic_}_scaffold_acEnv-supercont1.6_whole_genome_shotgun_sequence|gi|476381278|ref|NZ_KB732978.1|	1.597	98.403	6602	406914	413516
Escherichia_#_coli_!_KTE226_{_genomic_}_scaffold_acHbe-supercont1.7_whole_genome_shotgun_sequence|gi|510918194|ref|NZ_KE137001.1|	1.826	98.174	6600	354922	361522
Escherichia_#_coli_!_KTE5_{_genomic_}_scaffold_acEom-supercont1.1_whole_genome_shotgun_sequence|gi|476380480|ref|NZ_KB732227.1|	1.815	98.185	6595	356780	363375
Streptococcus_#_sp._!_F0442_{_genomic_}_scaffold_supercont1.2_whole_genome_shotgun_sequence|gi|448879148|ref|NZ_KB373315.1|	1.31	98.69	6591	496651	503242
Escherichia_#_coli_!_KTE204_{_genomic_}_scaffold_acEvh-supercont1.6_whole_genome_shotgun_sequence|gi|476380733|ref|NZ_KB732467.1|	0.701	99.299	6582	931740	938322
Escherichia_#_coli_!_KTE205_{_genomic_}_scaffold_acEnI-supercont1.4_whole_genome_shotgun_sequence|gi|476380740|ref|NZ_KB732487.1|	1.428	98.572	6580	454220	460800
Escherichia_#_coli_!_KTE66_{_genomic_}_scaffold_acEnR-supercont1.6_whole_genome_shotgun_sequence|gi|476381040|ref|NZ_KB732766.1|	0.588	99.412	6580	1112605	1119185
Escherichia_#_coli_!_M919_{_genomic_}_scaffold_supercont2.1_whole_genome_shotgun_sequence|gi|422815473|ref|NZ_JH659569.1|	0.476	99.524	6531	1366797	1373328
Escherichia_#_coli_!_KTE182_{_genomic_}_scaffold_acHbg-supercont1.8_whole_genome_shotgun_sequence|gi|510916199|ref|NZ_KE136863.1|	1.363	98.637	6515	471545	478060
Escherichia_#_coli_!_KTE188_{_genomic_}_scaffold_acEol-supercont1.7_whole_genome_shotgun_sequence|gi|476380677|ref|NZ_KB732424.1|	1.456	98.544	6504	440220	446724
Escherichia_#_coli_!_KTE15_{_genomic_}_scaffold_acEnL-supercont1.2_whole_genome_shotgun_sequence|gi|476380528|ref|NZ_KB732275.1|	1.106	98.894	6495	580674	587169
Escherichia_#_coli_!_KTE199_{_genomic_}_scaffold_acHaJ-supercont1.7_whole_genome_shotgun_sequence|gi|510917726|ref|NZ_KE136938.1|	0.795	99.205	6481	808410	814891
Escherichia_#_coli_!_KTE85_{_genomic_}_scaffold_acwoS-supercont1.76_whole_genome_shotgun_sequence|gi|476382221|ref|NZ_KB731615.1|	1.847	98.153	6480	344412	350892
Escherichia_#_coli_!_KTE220_{_genomic_}_scaffold_acEvC-supercont1.4_whole_genome_shotgun_sequence|gi|476380818|ref|NZ_KB733372.1|	1.458	98.542	6414	433627	440041
Escherichia_#_coli_!_KTE226_{_genomic_}_scaffold_acHbe-supercont1.6_whole_genome_shotgun_sequence|gi|510918193|ref|NZ_KE137000.1|	1.409	98.591	6414	448827	455241
Escherichia_#_coli_!_KTE206_{_genomic_}_scaffold_acEvl-supercont1.4_whole_genome_shotgun_sequence|gi|476380749|ref|NZ_KB732496.1|	1.723	98.277	6403	365168	371571
Escherichia_#_coli_!_KTE1_{_genomic_}_scaffold_acHbz-supercont1.4_whole_genome_shotgun_sequence|gi|510897792|ref|NZ_KE136571.1|	0.555	99.445	6400	1147251	1153651
Escherichia_#_coli_!_KTE19_{_genomic_}_scaffold_acHaZ-supercont1.1_whole_genome_shotgun_sequence|gi|510911666|ref|NZ_KE136672.1|	1.076	98.924	6395	587773	594168
Escherichia_#_coli_!_KTE38_{_genomic_}_scaffold_acHbA-supercont1.9_whole_genome_shotgun_sequence|gi|510915136|ref|NZ_KE136818.1|	0.802	99.198	6380	789490	795870
Escherichia_#_coli_!_KTE71_{_genomic_}_scaffold_acHaR-supercont1.2_whole_genome_shotgun_sequence|gi|510920300|ref|NZ_KE137100.1|	0.436	99.564	6352	1451223	1457575
Escherichia_#_coli_!_KTE53_{_genomic_}_scaffold_acEns-supercont1.7_whole_genome_shotgun_sequence|gi|476380962|ref|NZ_KB732688.1|	1.41	98.59	6314	441331	447645
Escherichia_#_coli_!_H299_{_genomic_}_scaffold_supercont1.49_whole_genome_shotgun_sequence|gi|331684247|ref|NZ_GL884538.1|	0.897	99.103	6312	697150	703462
Escherichia_#_coli_!_KTE8_{_genomic_}_scaffold_acASZ-supercont1.5_whole_genome_shotgun_sequence|gi|476381301|ref|NZ_KB732986.1|	1.52	98.48	6303	408482	414785
Escherichia_#_coli_!_KTE226_{_genomic_}_scaffold_acHbe-supercont1.12_whole_genome_shotgun_sequence|gi|510918163|ref|NZ_KE136989.1|	1.688	98.312	6301	366923	373224
Escherichia_#_coli_!_LCT-EC106_{_Scaffold6_}_whole_genome_shotgun_sequence|gi|452721488|ref|NZ_JH650821.1|	1.595	98.405	6299	388557	394856
Escherichia_#_coli_!_MS_{_185-1_}_genomic_scaffold_Scfld315_whole_genome_shotgun_sequence|gi|301051494|ref|NZ_GG774241.1|	1.819	98.181	6299	339978	346277
Escherichia_#_coli_!_SWW33_{_genomic_}_scaffold_acLZF-supercont1.4_whole_genome_shotgun_sequence|gi|487680475|ref|NZ_KB822527.1|	1.565	98.435	6270	394488	400758
Escherichia_#_coli_!_KTE68_{_genomic_}_scaffold_acHbp-supercont1.1_whole_genome_shotgun_sequence|gi|510919563|ref|NZ_KE137035.1|	0.563	99.437	6240	1102462	1108702
Escherichia_#_coli_!_B185_{_genomic_}_scaffold_supercont1.10_whole_genome_shotgun_sequence|gi|293414807|ref|NZ_GG749171.1|	0.521	99.479	6202	1184650	1190852
Escherichia_#_coli_!_KTE114_{_genomic_}_scaffold_acHaN-supercont1.2_whole_genome_shotgun_sequence|gi|510899603|ref|NZ_KE136626.1|	0.139	99.861	6173	4440916	4447089
Escherichia_#_coli_!_83972_{_genomic_}_scaffold_SCAFFOLD11_whole_genome_shotgun_sequence|gi|237754942|ref|NZ_GG669105.1|	0.981	99.019	6170	622828	628998
Escherichia_#_coli_!_KTE28_{_genomic_}_scaffold_acEnN-supercont1.9_whole_genome_shotgun_sequence|gi|476380606|ref|NZ_KB732353.1|	1.319	98.681	6169	461688	467857
Escherichia_#_coli_!_KTE44_{_genomic_}_scaffold_acEod-supercont1.2_whole_genome_shotgun_sequence|gi|476380628|ref|NZ_KB732375.1|	0.293	99.707	6129	2085073	2091202
Escherichia_#_coli_!_KTE93_{_genomic_}_scaffold_acEnQ-supercont1.8_whole_genome_shotgun_sequence|gi|476381201|ref|NZ_KB732902.1|	1.709	98.291	6126	352237	358363
Escherichia_#_coli_!_KTE86_{_genomic_}_scaffold_acEnW-supercont1.11_whole_genome_shotgun_sequence|gi|476381169|ref|NZ_KB732864.1|	1.733	98.267	6125	347240	353365
Escherichia_#_coli_!_KTE75_{_genomic_}_scaffold_acEuD-supercont1.6_whole_genome_shotgun_sequence|gi|476381097|ref|NZ_KB732808.1|	0.768	99.232	6120	790790	796910
Escherichia_#_coli_!_KTE201_{_genomic_}_scaffold_acEnH-supercont1.8_whole_genome_shotgun_sequence|gi|476380725|ref|NZ_KB732482.1|	1.055	98.945	6119	574101	580220
Escherichia_#_coli_!_MS_{_57-2_}_genomic_scaffold_Scfld294_whole_genome_shotgun_sequence|gi|422381488|ref|NZ_GG774459.1|	1.553	98.447	6118	387854	393972
Escherichia_#_coli_!_TA143_{_genomic_}_scaffold_supercont1.15_whole_genome_shotgun_sequence|gi|331662854|ref|NZ_GL884220.1|	0.459	99.541	6117	1326342	1332459
Escherichia_#_coli_!_83972_{_genomic_}_scaffold_SCAFFOLD12_whole_genome_shotgun_sequence|gi|237754941|ref|NZ_GG669106.1|	1.665	98.335	6113	360998	367111
Escherichia_#_coli_!_KTE69_{_genomic_}_scaffold_acHaK-supercont1.5_whole_genome_shotgun_sequence|gi|510919970|ref|NZ_KE137066.1|	0.655	99.345	6105	926343	932448
Escherichia_#_coli_!_O104:H4_{_str._}_Ec11-4984_genomic_scaffold_supercont1.5_whole_genome_shotgun_sequence|gi|429914977|ref|NZ_KB021556.1|	0.62	99.38	6103	977543	983646
Escherichia_#_coli_!_KTE74_{_genomic_}_scaffold_acHaI-supercont1.8_whole_genome_shotgun_sequence|gi|510921609|ref|NZ_KE137133.1|	1.102	98.898	6101	547516	553617
Escherichia_#_coli_!_83972_{_genomic_}_scaffold_SCAFFOLD10_whole_genome_shotgun_sequence|gi|237754943|ref|NZ_GG669104.1|	1.668	98.332	6099	359653	365752
Escherichia_#_coli_!_LCT-EC106_{_Scaffold5_}_whole_genome_shotgun_sequence|gi|452721487|ref|NZ_JH650820.1|	1.067	98.933	6093	564784	570877
Escherichia_#_coli_!_O104:H4_{_str._}_11-4632_C4_genomic_scaffold_supercont1.1_whole_genome_shotgun_sequence|gi|423051594|ref|NZ_JH377989.1|	0.296	99.704	6074	2048210	2054284
Escherichia_#_coli_!_KTE28_{_genomic_}_scaffold_acEnN-supercont1.2_whole_genome_shotgun_sequence|gi|476380599|ref|NZ_KB732346.1|	1.447	98.553	6073	413610	419683
Escherichia_#_coli_!_KTE74_{_genomic_}_scaffold_acHaI-supercont1.4_whole_genome_shotgun_sequence|gi|510921588|ref|NZ_KE137129.1|	0.84	99.16	6054	714540	720594
Escherichia_#_coli_!_KTE10_{_genomic_}_scaffold_acEvd-supercont1.4_whole_genome_shotgun_sequence|gi|476380493|ref|NZ_KB732240.1|	0.479	99.521	6037	1255089	1261126
Escherichia_#_coli_!_KTE60_{_genomic_}_scaffold_acEuT-supercont1.9_whole_genome_shotgun_sequence|gi|476381018|ref|NZ_KB732737.1|	1.027	98.973	6019	580035	586054
Escherichia_#_coli_!_KTE87_{_genomic_}_scaffold_acEvx-supercont1.5_whole_genome_shotgun_sequence|gi|476381188|ref|NZ_KB732883.1|	1.425	98.575	6014	416129	422143
Escherichia_#_coli_!_KTE155_{_genomic_}_scaffold_acHaX-supercont1.2_whole_genome_shotgun_sequence|gi|510927615|ref|NZ_KE137287.1|	0.623	99.377	6007	958781	964788
Escherichia_#_coli_!_KTE156_{_genomic_}_scaffold_acEuf-supercont1.4_whole_genome_shotgun_sequence|gi|476381253|ref|NZ_KB733422.1|	0.477	99.523	6002	1252777	1258779
[truncated: 10,598 more rows]

## Sheet: 10K
Organism	Genome_Coverage(%)	Genome_Not_Covered(%)	Genome_Coverage	Genome_Not_Covered	Genome_Size
[truncated: 22,344 more rows]

[truncated: 1 more sheets: 100K]
