# Supplementary material for: MetaGeniE: Characterizing Human Clinical Samples Using Deep Metagenomic Sequencing
Source: PLoS One. 2014 Nov 3;9(11):e110915. doi: 10.1371/journal.pone.0110915 (PMC4218713; doi:10.1371/journal.pone.0110915)
Supplement: Table S7 — Detection of organisms in four cystic fibrosis clinical samples with metagenome alignment. (XLSX) [file pone.0110915.s013.xlsx]

## Sheet: CF1
Organism	Genome_Coverage(%)	Genome_Not_Covered(%)	Genome_Coverage	Genome_Not_Covered	Genome_Size
Staphylococcus_#_aureus_!_subsp._{_aureus_}_USA300_TCH1516_chromosome_complete_genome|gi|161508266|ref|NC_010079.1|	99.995	0.005	2872779	136	2872915
Staphylococcus_#_aureus_!_subsp._{_aureus_}_USA300_FPR3757_chromosome_complete_genome|gi|87159884|ref|NC_007793.1|	99.988	0.012	2872432	337	2872769
Staphylococcus_#_aureus_!_subsp._{_aureus_}_JH9_chromosome_complete_genome|gi|148266447|ref|NC_009487.1|	96.853	3.147	2815239	91461	2906700
Staphylococcus_#_aureus_!_subsp._{_aureus_}_JH1_chromosome_complete_genome|gi|150392480|ref|NC_009632.1|	96.859	3.141	2815213	91294	2906507
Staphylococcus_#_aureus_!_subsp._{_aureus_}_str._Newman_chromosome_complete_genome|gi|151220212|ref|NC_009641.1|	97.049	2.951	2793937	84960	2878897
Staphylococcus_#_aureus_!_subsp._{_aureus_}_COL_chromosome_complete_genome|gi|57650036|ref|NC_002951.2|	98.381	1.619	2763926	45496	2809422
Staphylococcus_#_aureus_!_subsp._{_aureus_}_NCTC_8325_chromosome_complete_genome|gi|88193823|ref|NC_007795.1|	97.79	2.21	2758996	62365	2821361
Staphylococcus_#_aureus_!_subsp._{_aureus_}_Mu50_chromosome_complete_genome|gi|57634611|ref|NC_002758.2|	95.792	4.208	2757396	121133	2878529
Staphylococcus_#_aureus_!_subsp._{_aureus_}_Mu3_complete_genome|gi|156978331|ref|NC_009782.1|	95.669	4.331	2755433	124735	2880168
Staphylococcus_#_aureus_!_subsp._{_aureus_}_N315_complete_genome|gi|29165615|ref|NC_002745.2|	97.881	2.119	2755176	59640	2814816
Staphylococcus_#_aureus_!_subsp._{_aureus_}_ED98_complete_genome|gi|269201690|ref|NC_013450.1|	95.439	4.561	2695569	128835	2824404
Staphylococcus_#_aureus_!_subsp._{_aureus_}_VC40_chromosome_complete_genome|gi|379013365|ref|NC_016912.1|	99.847	0.153	2688446	4124	2692570
Staphylococcus_#_aureus_!_subsp._{_aureus_}_MW2_complete_genome|gi|21281729|ref|NC_003923.1|	94.98	5.02	2678885	141577	2820462
Staphylococcus_#_aureus_!_subsp._{_aureus_}_MSSA476_chromosome_complete_genome|gi|49484912|ref|NC_002953.3|	94.581	5.419	2648072	151730	2799802
Staphylococcus_#_aureus_!_subsp._{_aureus_}_TCH70_genomic_scaffold_SCAFFOLD1_whole_genome_shotgun_sequence|gi|311744845|ref|NZ_GL538356.1|	94.82	5.18	2642227	144351	2786578
Staphylococcus_#_aureus_!_subsp._{_aureus_}_ATCC_BAA-39_genomic_scaffold_SCAFFOLD1_whole_genome_shotgun_sequence|gi|305431397|ref|NZ_GL397103.1|	90.478	9.522	2623968	276144	2900112
Staphylococcus_#_aureus_!_subsp._{_aureus_}_MRSA252_chromosome_complete_genome|gi|49482253|ref|NC_002952.2|	85.133	14.867	2471098	431521	2902619
Staphylococcus_#_aureus_!_subsp._{_aureus_}_M013_chromosome_complete_genome|gi|379019812|ref|NC_016928.1|	87.626	12.374	2443571	345065	2788636
Staphylococcus_#_aureus_!_subsp._{_aureus_}_MN8_chromosome_whole_genome_shotgun_sequence|gi|298527634|ref|NZ_CM000952.1|	82.709	17.291	2398214	501374	2899588
Staphylococcus_#_aureus_!_RF122_{_complete_}_genome|gi|82749777|ref|NC_007622.1|	85.31	14.69	2339666	402865	2742531
Streptococcus_#_sanguinis_!_SK36_{_chromosome_}_complete_genome|gi|125716887|ref|NC_009009.1|	75.607	24.393	1805813	582622	2388435
Streptococcus_#_sanguinis_!_VMC66_{_genomic_}_scaffold_SCAFFOLD1_whole_genome_shotgun_sequence|gi|323356375|ref|NZ_GL831107.1|	73.602	26.398	1701825	610370	2312195
Streptococcus_#_gordonii_!_str._{_Challis_}_substr._CH1_chromosome_complete_genome|gi|157149651|ref|NC_009785.1|	76.509	23.491	1680637	516025	2196662
Streptococcus_#_parasanguinis_!_ATCC_{_903_}_genomic_scaffold_SCAFFOLD1_whole_genome_shotgun_sequence|gi|322391124|ref|NZ_GL732449.1|	76.926	23.074	1617307	485105	2102412
Enterococcus_#_faecalis_!_V583_{_chromosome_}_complete_genome|gi|29374661|ref|NC_004668.1|	50.015	49.985	1609507	1608524	3218031
Streptococcus_#_salivarius_!_CCHSS3_{_complete_}_genome|gi|340397867|ref|NC_015760.1|	72.178	27.822	1600321	616863	2217184
Streptococcus_#_parasanguinis_!_ATCC_{_15912_}_chromosome_complete_genome|gi|337281488|ref|NC_015678.1|	70.174	29.826	1511306	642346	2153652
Staphylococcus_#_aureus_!_subsp._{_aureus_}_ATCC_51811_genomic_scaffold_SCAFFOLD1_whole_genome_shotgun_sequence|gi|297210119|ref|NZ_GG774480.1|	97.177	2.823	1360770	39535	1400305
Staphylococcus_#_aureus_!_subsp._{_aureus_}_USA300_TCH959_genomic_scaffold_SCAFFOLD1_whole_genome_shotgun_sequence|gi|255926317|ref|NZ_GG697985.1|	93.466	6.534	1307385	91401	1398786
Enterococcus_#_faecalis_!_AR01/DG_{_genomic_}_scaffold_supercont1.9_whole_genome_shotgun_sequence|gi|242364268|ref|NZ_GG692906.1|	46.193	53.807	1255512	1462433	2717945
Staphylococcus_#_aureus_!_subsp._{_aureus_}_H19_genomic_scaffold_supercont1.8_whole_genome_shotgun_sequence|gi|283769672|ref|NZ_GG730342.1|	85.317	14.683	1182786	203549	1386335
Staphylococcus_#_aureus_!_subsp._{_aureus_}_ATCC_51811_genomic_scaffold_SCAFFOLD2_whole_genome_shotgun_sequence|gi|297210120|ref|NZ_GG774481.1|	93.01	6.99	1062368	79843	1142211
Enterococcus_#_faecalis_!_D6_{_genomic_}_scaffold_supercont1.4_whole_genome_shotgun_sequence|gi|242358782|ref|NZ_GG688629.1|	58.083	41.917	995811	718662	1714473
Streptococcus_#_vestibularis_!_ATCC_{_49124_}_genomic_scaffold_SCAFFOLD1_whole_genome_shotgun_sequence|gi|323356407|ref|NZ_GL831112.1|	56.61	43.39	987334	756760	1744094
Rothia_#_mucilaginosa_!_DY-18_{_chromosome_}_complete_genome|gi|283457089|ref|NC_013715.1|	42.98	57.02	973323	1291280	2264603
Staphylococcus_#_aureus_!_subsp._{_aureus_}_USA300_TCH959_genomic_scaffold_SCAFFOLD2_whole_genome_shotgun_sequence|gi|255926318|ref|NZ_GG697986.1|	92.432	7.568	941185	77062	1018247
Staphylococcus_#_aureus_!_subsp._{_aureus_}_E1410_genomic_scaffold_supercont1.2_whole_genome_shotgun_sequence|gi|257431621|ref|NZ_GG700598.1|	82.171	17.829	869067	188559	1057626
Staphylococcus_#_aureus_!_subsp._{_aureus_}_Btn1260_genomic_scaffold_supercont1.7_whole_genome_shotgun_sequence|gi|282905315|ref|NZ_GG730262.1|	85.178	14.822	867361	150926	1018287
Staphylococcus_#_aureus_!_subsp._{_aureus_}_58-424_genomic_scaffold_supercont1.6_whole_genome_shotgun_sequence|gi|293500395|ref|NZ_GG749059.1|	84.967	15.033	855682	151393	1007075
Staphylococcus_#_aureus_!_subsp._{_aureus_}_65-1322_genomic_scaffold_supercont1.6_whole_genome_shotgun_sequence|gi|257427710|ref|NZ_GG700564.1|	85.087	14.913	855033	149854	1004887
Staphylococcus_#_aureus_!_subsp._{_aureus_}_WBG10049_genomic_scaffold_supercont1.11_whole_genome_shotgun_sequence|gi|282911740|ref|NZ_GG730218.1|	82.223	17.777	853711	184577	1038288
Staphylococcus_#_aureus_!_subsp._{_aureus_}_C427_genomic_scaffold_supercont1.8_whole_genome_shotgun_sequence|gi|282918694|ref|NZ_GG730148.1|	85.06	14.94	848146	148964	997110
Staphylococcus_#_aureus_!_subsp._{_aureus_}_C160_genomic_scaffold_supercont1.2_whole_genome_shotgun_sequence|gi|282902071|ref|NZ_GG730274.1|	81.071	18.929	844621	197203	1041824
Staphylococcus_#_aureus_!_subsp._{_aureus_}_58-424_genomic_scaffold_supercont1.3_whole_genome_shotgun_sequence|gi|293497427|ref|NZ_GG749056.1|	82.381	17.619	844579	180627	1025206
Staphylococcus_#_aureus_!_subsp._{_aureus_}_55/2053_genomic_scaffold_supercont1.1_whole_genome_shotgun_sequence|gi|257423656|ref|NZ_GG700533.1|	82.204	17.796	844095	182731	1026826
Staphylococcus_#_aureus_!_subsp._{_aureus_}_Btn1260_genomic_scaffold_supercont1.14_whole_genome_shotgun_sequence|gi|282906513|ref|NZ_GG730269.1|	82.041	17.959	843529	184650	1028179
Staphylococcus_#_aureus_!_subsp._{_aureus_}_65-1322_genomic_scaffold_supercont1.2_whole_genome_shotgun_sequence|gi|257426332|ref|NZ_GG700560.1|	82.353	17.647	840281	180063	1020344
Staphylococcus_#_aureus_!_subsp._{_aureus_}_M1015_genomic_scaffold_supercont1.19_whole_genome_shotgun_sequence|gi|293549604|ref|NZ_GG749014.1|	82.413	17.587	837846	178797	1016643
Staphylococcus_#_aureus_!_subsp._{_aureus_}_M876_genomic_scaffold_supercont1.2_whole_genome_shotgun_sequence|gi|257434580|ref|NZ_GG700615.1|	82.474	17.526	837308	177932	1015240
Staphylococcus_#_aureus_!_subsp._{_aureus_}_68-397_genomic_scaffold_supercont1.1_whole_genome_shotgun_sequence|gi|257428975|ref|NZ_GG700574.1|	82.604	17.396	837306	176334	1013640
Staphylococcus_#_aureus_!_subsp._{_aureus_}_H19_genomic_scaffold_supercont1.2_whole_genome_shotgun_sequence|gi|283767263|ref|NZ_GG730336.1|	81.749	18.251	833796	186155	1019951
Staphylococcus_#_aureus_!_subsp._{_aureus_}_A017934/97_genomic_scaffold_supercont1.9_whole_genome_shotgun_sequence|gi|283957738|ref|NZ_GG731503.1|	85.467	14.533	833316	141696	975012
Staphylococcus_#_aureus_!_subsp._{_aureus_}_C160_genomic_scaffold_supercont1.7_whole_genome_shotgun_sequence|gi|282903541|ref|NZ_GG730279.1|	85.467	14.533	833269	141691	974960
Staphylococcus_#_aureus_!_subsp._{_aureus_}_E1410_genomic_scaffold_supercont1.7_whole_genome_shotgun_sequence|gi|257433049|ref|NZ_GG700603.1|	82.778	17.222	823549	171334	994883
Staphylococcus_#_aureus_!_subsp._{_aureus_}_A017934/97_genomic_scaffold_supercont1.19_whole_genome_shotgun_sequence|gi|283958999|ref|NZ_GG731513.1|	82.149	17.851	815280	177161	992441
Staphylococcus_#_aureus_!_subsp._{_aureus_}_C427_genomic_scaffold_supercont1.18_whole_genome_shotgun_sequence|gi|282920745|ref|NZ_GG730158.1|	78.264	21.736	777674	215980	993654
Enterococcus_#_faecalis_!_T11_{_genomic_}_scaffold_supercont1.11_whole_genome_shotgun_sequence|gi|242359800|ref|NZ_GG688647.1|	47.308	52.692	692384	771197	1463581
Enterococcus_#_faecalis_!_ATCC_{_29200_}_genomic_scaffold_SCAFFOLD1_whole_genome_shotgun_sequence|gi|237755016|ref|NZ_GG668755.1|	46.915	53.085	689438	780106	1469544
Enterococcus_#_faecalis_!_T1_{_genomic_}_scaffold_supercont1.14_whole_genome_shotgun_sequence|gi|239948566|ref|NZ_GG670358.1|	44.301	55.699	688915	866177	1555092
Staphylococcus_#_aureus_!_subsp._{_aureus_}_EMRSA16_genomic_scaffold_supercont1.10_whole_genome_shotgun_sequence|gi|295427484|ref|NZ_GG770522.1|	87.409	12.591	688217	99140	787357
Enterococcus_#_faecalis_!_T3_{_genomic_}_scaffold_supercont1.9_whole_genome_shotgun_sequence|gi|239948577|ref|NZ_GG670369.1|	46.203	53.797	678022	789453	1467475
Streptococcus_#_pneumoniae_!_Hungary19A-6_{_complete_}_genome|gi|169832377|ref|NC_010380.1|	30.192	69.808	677993	1567622	2245615
Enterococcus_#_faecalis_!_T2_{_genomic_}_scaffold_supercont1.19_whole_genome_shotgun_sequence|gi|242364213|ref|NZ_GG692851.1|	43.25	56.75	674169	884594	1558763
Granulicatella_#_adiacens_!_ATCC_{_49175_}_genomic_scaffold_SCAFFOLD1_whole_genome_shotgun_sequence|gi|253584454|ref|NZ_GG694015.1|	88.068	11.932	669773	90746	760519
Streptococcus_#_oralis_!_Uo5_{_complete_}_genome|gi|331265438|ref|NC_015291.1|	33.801	66.199	662066	1296624	1958690
Enterococcus_#_faecalis_!_TX1322_{_genomic_}_scaffold_SCAFFOLD1_whole_genome_shotgun_sequence|gi|237754847|ref|NZ_GG669017.1|	44.508	55.492	657607	819902	1477509
Streptococcus_#_sanguinis_!_ATCC_{_49296_}_genomic_scaffold_SCAFFOLD1_whole_genome_shotgun_sequence|gi|319430935|ref|NZ_GL622183.1|	31.794	68.206	655378	1405975	2061353
Staphylococcus_#_aureus_!_subsp._{_aureus_}_TCH130_genomic_scaffold_SCAFFOLD1_whole_genome_shotgun_sequence|gi|255925763|ref|NZ_GG698158.1|	94.872	5.128	655020	35402	690422
Enterococcus_#_faecalis_!_Merz96_{_genomic_}_scaffold_supercont1.19_whole_genome_shotgun_sequence|gi|242364291|ref|NZ_GG692929.1|	42.958	57.042	653406	867640	1521046
Enterococcus_#_faecalis_!_E1Sol_{_genomic_}_scaffold_supercont1.12_whole_genome_shotgun_sequence|gi|242362045|ref|NZ_GG692683.1|	43.404	56.596	646072	842427	1488499
Streptococcus_#_mitis_!_B6_{_complete_}_genome|gi|289166909|ref|NC_013853.1|	30.021	69.979	644444	1502167	2146611
Enterococcus_#_faecalis_!_CH188_{_genomic_}_scaffold_supercont1.17_whole_genome_shotgun_sequence|gi|242359819|ref|NZ_GG688666.1|	41.854	58.146	642808	893019	1535827
Enterococcus_#_faecalis_!_X98_{_genomic_}_scaffold_supercont1.12_whole_genome_shotgun_sequence|gi|242355587|ref|NZ_GG688434.1|	42.853	57.147	640685	854378	1495063
Streptococcus_#_pseudopneumoniae_!_IS7493_{_chromosome_}_complete_genome|gi|342162671|ref|NC_015875.1|	29.047	70.953	636345	1554386	2190731
Streptococcus_#_pneumoniae_!_TCH8431/19A_{_chromosome_}_complete_genome|gi|298501502|ref|NC_014251.1|	30.194	69.806	630684	1458088	2088772
Enterococcus_#_faecalis_!_Fly1_{_genomic_}_scaffold_supercont1.11_whole_genome_shotgun_sequence|gi|242362032|ref|NZ_GG692670.1|	39.811	60.189	624954	944845	1569799
Streptococcus_#_pneumoniae_!_670-6B_{_chromosome_}_complete_genome|gi|307126151|ref|NC_014498.1|	27.736	72.264	621302	1618743	2240045
Enterococcus_#_faecalis_!_JH1_{_genomic_}_scaffold_supercont1.21_whole_genome_shotgun_sequence|gi|242362068|ref|NZ_GG692706.1|	46.669	53.331	619171	707544	1326715
Staphylococcus_#_aureus_!_subsp._{_aureus_}_TCH130_genomic_scaffold_SCAFFOLD2_whole_genome_shotgun_sequence|gi|255925764|ref|NZ_GG698159.1|	97.347	2.653	617930	16838	634768
Streptococcus_#_pneumoniae_!_70585_{_complete_}_genome|gi|225857809|ref|NC_012468.1|	27.875	72.125	608974	1575708	2184682
Streptococcus_#_pneumoniae_!_AP200_{_chromosome_}_complete_genome|gi|307066636|ref|NC_014494.1|	27.888	72.112	594177	1536403	2130580
Streptococcus_#_pneumoniae_!_G54_{_chromosome_}_complete_genome|gi|194396645|ref|NC_011072.1|	28.314	71.686	588636	1490317	2078953
Staphylococcus_#_aureus_!_subsp._{_aureus_}_D139_genomic_scaffold_supercont1.17_whole_genome_shotgun_sequence|gi|282916507|ref|NZ_GG730175.1|	83.465	16.535	581647	115226	696873
Streptococcus_#_pneumoniae_!_CGSP14_{_chromosome_}_complete_genome|gi|182682970|ref|NC_010582.1|	25.156	74.844	555752	1653446	2209198
Streptococcus_#_pneumoniae_!_ATCC_{_700669_}_complete_genome|gi|221230948|ref|NC_011900.1|	24.445	75.555	543002	1678313	2221315
Staphylococcus_#_aureus_!_subsp._{_aureus_}_C101_genomic_scaffold_supercont1.2_whole_genome_shotgun_sequence|gi|282922348|ref|NZ_GG730121.1|	81.41	18.59	534574	122073	656647
Staphylococcus_#_aureus_!_subsp._{_aureus_}_M899_genomic_scaffold_supercont1.2_whole_genome_shotgun_sequence|gi|282912717|ref|NZ_GG730191.1|	81.742	18.258	534221	119328	653549
Streptococcus_#_pneumoniae_!_P1031_{_complete_}_genome|gi|225855735|ref|NC_012467.1|	24.781	75.219	523356	1588526	2111882
Staphylococcus_#_aureus_!_subsp._{_aureus_}_MSHR1132_complete_genome|gi|379794527|ref|NC_016941.1|	18.893	81.107	521963	2240822	2762785
Streptococcus_#_sp._!_2_1_36FAA_{_genomic_}_scaffold_supercont1.1_whole_genome_shotgun_sequence|gi|262281629|ref|NZ_GG704939.1|	78.516	21.484	514005	140643	654648
Streptococcus_#_pneumoniae_!_Taiwan19F-14_{_complete_}_genome|gi|225860012|ref|NC_012469.1|	24.17	75.83	510516	1601632	2112148
Streptococcus_#_pneumoniae_!_TIGR4_{_chromosome_}_complete_genome|gi|194172857|ref|NC_003028.3|	23.131	76.869	499828	1661014	2160842
Staphylococcus_#_aureus_!_subsp._{_aureus_}_M899_genomic_scaffold_supercont1.7_whole_genome_shotgun_sequence|gi|282913769|ref|NZ_GG730196.1|	86.159	13.841	496382	79741	576123
Staphylococcus_#_aureus_!_subsp._{_aureus_}_M876_genomic_scaffold_supercont1.6_whole_genome_shotgun_sequence|gi|257435946|ref|NZ_GG700619.1|	86.149	13.851	495257	79627	574884
Staphylococcus_#_aureus_!_subsp._{_aureus_}_68-397_genomic_scaffold_supercont1.6_whole_genome_shotgun_sequence|gi|257430345|ref|NZ_GG700579.1|	85.315	14.685	494502	85120	579622
Streptococcus_#_pneumoniae_!_JJA_{_complete_}_genome|gi|225853611|ref|NC_012466.1|	23.202	76.798	491937	1628297	2120234
Staphylococcus_#_aureus_!_subsp._{_aureus_}_WBG10049_genomic_scaffold_supercont1.5_whole_genome_shotgun_sequence|gi|282910944|ref|NZ_GG730212.1|	82.307	17.693	484431	104135	588566
Streptococcus_#_pneumoniae_!_R6_{_complete_}_genome|gi|15902044|ref|NC_003098.1|	23.504	76.496	479162	1559453	2038615
Streptococcus_#_pneumoniae_!_D39_{_chromosome_}_complete_genome|gi|116515308|ref|NC_008533.1|	23.381	76.619	478400	1567715	2046115
Streptococcus_#_anginosus_!_1_2_62CV_{_genomic_}_scaffold_supercont1.1_whole_genome_shotgun_sequence|gi|320099583|ref|NZ_GL636615.1|	41.735	58.265	474840	662918	1137758
Enterococcus_#_faecalis_!_D6_{_genomic_}_scaffold_supercont1.3_whole_genome_shotgun_sequence|gi|242357781|ref|NZ_GG688628.1|	61.471	38.529	464272	291003	755275
Staphylococcus_#_aureus_!_subsp._{_aureus_}_M809_genomic_scaffold_supercont1.25_whole_genome_shotgun_sequence|gi|293511363|ref|NZ_GG749323.1|	82.381	17.619	455831	97489	553320
Staphylococcus_#_aureus_!_subsp._{_aureus_}_WW2703/97_genomic_scaffold_supercont1.26_whole_genome_shotgun_sequence|gi|282908680|ref|NZ_GG730245.1|	81.558	18.442	453570	102564	556134
Streptococcus_#_sp._!_C150_{_genomic_}_scaffold_supercont1.1_whole_genome_shotgun_sequence|gi|322372294|ref|NZ_GL698449.1|	27.884	72.116	450232	1164444	1614676
Streptococcus_#_thermophilus_!_LMD-9_{_complete_}_genome|gi|116626972|ref|NC_008532.1|	24.124	75.876	447839	1408529	1856368
Streptococcus_#_cristatus_!_ATCC_{_51100_}_genomic_scaffold_SCAFFOLD1_whole_genome_shotgun_sequence|gi|322386984|ref|NZ_GL732518.1|	22.174	77.826	437749	1536393	1974142
Streptococcus_#_mitis_!_ATCC_{_6249_}_genomic_scaffold_SCAFFOLD1_whole_genome_shotgun_sequence|gi|306830257|ref|NZ_GL397179.1|	22.43	77.57	427323	1477793	1905116
Streptococcus_#_sp._!_2_1_36FAA_{_genomic_}_scaffold_supercont1.2_whole_genome_shotgun_sequence|gi|262282229|ref|NZ_GG704940.1|	74.517	25.483	425818	145622	571440
Streptococcus_#_thermophilus_!_CNRZ1066_{_chromosome_}_complete_genome|gi|55821993|ref|NC_006449.1|	23.518	76.482	422440	1373786	1796226
Streptococcus_#_sp._!_oral_{_taxon_}_071_str._73H25AP_genomic_scaffold_SCAFFOLD1_whole_genome_shotgun_sequence|gi|306826373|ref|NZ_GL397254.1|	21.399	78.601	420161	1543312	1963473
Streptococcus_#_thermophilus_!_LMG_{_18311_}_chromosome_complete_genome|gi|55820103|ref|NC_006448.1|	23.289	76.711	418469	1378377	1796846
Streptococcus_#_oralis_!_ATCC_{_35037_}_genomic_scaffold_SCAFFOLD1_whole_genome_shotgun_sequence|gi|293366018|ref|NZ_GG749268.1|	31.062	68.938	415398	921902	1337300
Staphylococcus_#_aureus_!_subsp._{_aureus_}_M1015_genomic_scaffold_supercont1.6_whole_genome_shotgun_sequence|gi|293526348|ref|NZ_GG749001.1|	88.153	11.847	414569	55712	470281
Staphylococcus_#_aureus_!_subsp._{_aureus_}_TCH130_genomic_scaffold_SCAFFOLD3_whole_genome_shotgun_sequence|gi|255925765|ref|NZ_GG698160.1|	97.326	2.674	407025	11183	418208
Streptococcus_#_australis_!_ATCC_{_700641_}_genomic_scaffold_SCAFFOLD1_whole_genome_shotgun_sequence|gi|320117075|ref|NZ_GL636091.1|	19.122	80.878	405687	1715846	2121533
Enterococcus_#_faecalis_!_ATCC_{_4200_}_genomic_scaffold_supercont1.13_whole_genome_shotgun_sequence|gi|239948591|ref|NZ_GG670383.1|	39.064	60.936	404400	630836	1035236
Streptococcus_#_sp._!_C300_{_genomic_}_scaffold_supercont1.1_whole_genome_shotgun_sequence|gi|322374292|ref|NZ_GL732466.1|	39.691	60.309	398781	605940	1004721
Staphylococcus_#_aureus_!_subsp._{_aureus_}_WW2703/97_genomic_scaffold_supercont1.13_whole_genome_shotgun_sequence|gi|282908001|ref|NZ_GG730232.1|	81.307	18.693	388964	89427	478391
Enterococcus_#_faecalis_!_T8_{_genomic_}_scaffold_supercont1.13_whole_genome_shotgun_sequence|gi|256854179|ref|NZ_GG698884.1|	47.554	52.446	380982	420173	801155
Enterococcus_#_faecalis_!_T2_{_genomic_}_scaffold_supercont1.8_whole_genome_shotgun_sequence|gi|242364202|ref|NZ_GG692840.1|	49.076	50.924	380172	394491	774663
Enterococcus_#_faecalis_!_HIP11704_{_genomic_}_scaffold_supercont1.35_whole_genome_shotgun_sequence|gi|242362018|ref|NZ_GG692656.1|	43.835	56.165	379235	485910	865145
Enterococcus_#_faecalis_!_DS5_{_genomic_}_scaffold_supercont1.37_whole_genome_shotgun_sequence|gi|242364253|ref|NZ_GG692891.1|	46.72	53.28	371682	423866	795548
Enterococcus_#_faecalis_!_T8_{_genomic_}_scaffold_supercont1.7_whole_genome_shotgun_sequence|gi|256852707|ref|NZ_GG698878.1|	44.154	55.846	371598	469997	841595
Streptococcus_#_sp._!_2_1_36FAA_{_genomic_}_scaffold_supercont1.3_whole_genome_shotgun_sequence|gi|262282792|ref|NZ_GG704941.1|	75.678	24.322	371591	119422	491013
Enterococcus_#_faecalis_!_ATCC_{_4200_}_genomic_scaffold_supercont1.7_whole_genome_shotgun_sequence|gi|239948585|ref|NZ_GG670377.1|	49.474	50.526	367403	375221	742624
Leptotrichia_#_buccalis_!_C-1013-b_{_chromosome_}_complete_genome|gi|257124814|ref|NC_013192.1|	14.868	85.132	366596	2099014	2465610
Staphylococcus_#_aureus_!_subsp._{_aureus_}_WBG10049_genomic_scaffold_supercont1.4_whole_genome_shotgun_sequence|gi|282910573|ref|NZ_GG730211.1|	88.648	11.352	362351	46402	408753
Staphylococcus_#_aureus_!_subsp._{_aureus_}_A017934/97_genomic_scaffold_supercont1.7_whole_genome_shotgun_sequence|gi|283957314|ref|NZ_GG731501.1|	81.727	18.273	360802	80669	441471
Enterococcus_#_faecalis_!_X98_{_genomic_}_scaffold_supercont1.7_whole_genome_shotgun_sequence|gi|242355582|ref|NZ_GG688429.1|	48.466	51.534	360402	383218	743620
Staphylococcus_#_aureus_!_subsp._{_aureus_}_C160_genomic_scaffold_supercont1.4_whole_genome_shotgun_sequence|gi|282903104|ref|NZ_GG730276.1|	82.518	17.482	359982	76265	436247
Enterococcus_#_faecalis_!_ATCC_{_29200_}_genomic_scaffold_SCAFFOLD2_whole_genome_shotgun_sequence|gi|237755015|ref|NZ_GG668756.1|	48.445	51.555	359124	382180	741304
Staphylococcus_#_aureus_!_subsp._{_aureus_}_WBG10049_genomic_scaffold_supercont1.3_whole_genome_shotgun_sequence|gi|282910157|ref|NZ_GG730210.1|	82.951	17.049	358565	73694	432259
Staphylococcus_#_aureus_!_subsp._{_aureus_}_E1410_genomic_scaffold_supercont1.5_whole_genome_shotgun_sequence|gi|257432636|ref|NZ_GG700601.1|	83.27	16.73	358116	71949	430065
Staphylococcus_#_aureus_!_subsp._{_aureus_}_M876_genomic_scaffold_supercont1.5_whole_genome_shotgun_sequence|gi|257435540|ref|NZ_GG700618.1|	83.793	16.207	357396	69124	426520
Enterococcus_#_faecalis_!_CH188_{_genomic_}_scaffold_supercont1.11_whole_genome_shotgun_sequence|gi|242359813|ref|NZ_GG688660.1|	49.981	50.019	357078	357345	714423
Staphylococcus_#_aureus_!_subsp._{_aureus_}_65-1322_genomic_scaffold_supercont1.5_whole_genome_shotgun_sequence|gi|257427298|ref|NZ_GG700563.1|	83.342	16.658	356737	71303	428040
Staphylococcus_#_aureus_!_subsp._{_aureus_}_55/2053_genomic_scaffold_supercont1.3_whole_genome_shotgun_sequence|gi|257424630|ref|NZ_GG700535.1|	83.512	16.488	356307	70349	426656
Staphylococcus_#_aureus_!_subsp._{_aureus_}_EMRSA16_genomic_scaffold_supercont1.3_whole_genome_shotgun_sequence|gi|295426606|ref|NZ_GG770515.1|	78.216	21.784	355281	98952	454233
Enterococcus_#_faecalis_!_TX0855_{_genomic_}_scaffold_Scfld118_whole_genome_shotgun_sequence|gi|307679828|ref|NZ_GL455664.1|	42.892	57.108	351381	467844	819225
Staphylococcus_#_aureus_!_subsp._{_aureus_}_EMRSA16_genomic_scaffold_supercont1.20_whole_genome_shotgun_sequence|gi|295428968|ref|NZ_GG770532.1|	84.231	15.769	347310	65018	412328
Staphylococcus_#_aureus_!_subsp._{_aureus_}_C427_genomic_scaffold_supercont1.6_whole_genome_shotgun_sequence|gi|282918303|ref|NZ_GG730146.1|	86.194	13.806	346342	55477	401819
Staphylococcus_#_aureus_!_subsp._{_aureus_}_D139_genomic_scaffold_supercont1.25_whole_genome_shotgun_sequence|gi|282917720|ref|NZ_GG730183.1|	79.476	20.524	342297	88395	430692
Staphylococcus_#_aureus_!_subsp._{_aureus_}_55/2053_genomic_scaffold_supercont1.5_whole_genome_shotgun_sequence|gi|257425216|ref|NZ_GG700537.1|	85.342	14.658	340983	58564	399547
Staphylococcus_#_aureus_!_subsp._{_aureus_}_58-424_genomic_scaffold_supercont1.10_whole_genome_shotgun_sequence|gi|293503318|ref|NZ_GG749063.1|	79.447	20.553	338675	87617	426292
Granulicatella_#_adiacens_!_ATCC_{_49175_}_genomic_scaffold_SCAFFOLD4_whole_genome_shotgun_sequence|gi|253584457|ref|NZ_GG694018.1|	81.254	18.746	337847	77943	415790
Neisseria_#_macacae_!_ATCC_{_33926_}_genomic_scaffold_SCAFFOLD1_whole_genome_shotgun_sequence|gi|340536304|ref|NZ_GL985618.1|	36.87	63.13	336136	575552	911688
Enterococcus_#_faecalis_!_Merz96_{_genomic_}_scaffold_supercont1.8_whole_genome_shotgun_sequence|gi|242364280|ref|NZ_GG692918.1|	45.89	54.11	334329	394219	728548
Staphylococcus_#_aureus_!_subsp._{_aureus_}_M876_genomic_scaffold_supercont1.9_whole_genome_shotgun_sequence|gi|257436456|ref|NZ_GG700622.1|	79.243	20.757	334325	87573	421898
Staphylococcus_#_aureus_!_subsp._{_aureus_}_C101_genomic_scaffold_supercont1.6_whole_genome_shotgun_sequence|gi|282923265|ref|NZ_GG730125.1|	83.327	16.673	331408	66310	397718
Staphylococcus_#_aureus_!_subsp._{_aureus_}_M899_genomic_scaffold_supercont1.5_whole_genome_shotgun_sequence|gi|282913349|ref|NZ_GG730194.1|	83.416	16.584	331263	65857	397120
Staphylococcus_#_aureus_!_subsp._{_aureus_}_M1015_genomic_scaffold_supercont1.4_whole_genome_shotgun_sequence|gi|293523927|ref|NZ_GG748999.1|	83.194	16.806	331102	66884	397986
Staphylococcus_#_aureus_!_subsp._{_aureus_}_M809_genomic_scaffold_supercont1.8_whole_genome_shotgun_sequence|gi|293509340|ref|NZ_GG749306.1|	82.535	17.465	330492	69934	400426
Staphylococcus_#_aureus_!_subsp._{_aureus_}_55/2053_genomic_scaffold_supercont1.6_whole_genome_shotgun_sequence|gi|257425560|ref|NZ_GG700538.1|	78.935	21.065	330200	88121	418321
Solobacterium_#_moorei_!_F0204_{_genomic_}_scaffold_Scfld120_whole_genome_shotgun_sequence|gi|320528845|ref|NZ_GL637665.1|	83.717	16.283	328124	63820	391944
Staphylococcus_#_aureus_!_subsp._{_aureus_}_M899_genomic_scaffold_supercont1.8_whole_genome_shotgun_sequence|gi|282914286|ref|NZ_GG730197.1|	83.645	16.355	327070	63952	391022
Staphylococcus_#_aureus_!_subsp._{_aureus_}_C101_genomic_scaffold_supercont1.8_whole_genome_shotgun_sequence|gi|282923802|ref|NZ_GG730127.1|	90.74	9.26	326163	33284	359447
Enterococcus_#_faecalis_!_HIP11704_{_genomic_}_scaffold_supercont1.25_whole_genome_shotgun_sequence|gi|242362008|ref|NZ_GG692646.1|	54.739	45.261	325564	269189	594753
Enterococcus_#_faecalis_!_HH22_{_genomic_}_scaffold_SCAFFOLD1_whole_genome_shotgun_sequence|gi|237755336|ref|NZ_GG668819.1|	39.816	60.184	322077	486835	808912
Enterococcus_#_faecalis_!_DS5_{_genomic_}_scaffold_supercont1.26_whole_genome_shotgun_sequence|gi|242364242|ref|NZ_GG692880.1|	47.861	52.139	321167	349872	671039
Enterococcus_#_faecalis_!_TX0104_{_genomic_}_scaffold_SCAFFOLD1_whole_genome_shotgun_sequence|gi|237754807|ref|NZ_GG668922.1|	42.82	57.18	317927	424550	742477
Enterococcus_#_faecalis_!_T1_{_genomic_}_scaffold_supercont1.9_whole_genome_shotgun_sequence|gi|239948561|ref|NZ_GG670353.1|	47.607	52.393	316425	348233	664658
Enterococcus_#_faecalis_!_T3_{_genomic_}_scaffold_supercont1.5_whole_genome_shotgun_sequence|gi|239948573|ref|NZ_GG670365.1|	52.412	47.588	314801	285826	600627
Enterococcus_#_faecalis_!_T11_{_genomic_}_scaffold_supercont1.6_whole_genome_shotgun_sequence|gi|242359795|ref|NZ_GG688642.1|	52.978	47.022	312225	277122	589347
Staphylococcus_#_aureus_!_subsp._{_aureus_}_M809_genomic_scaffold_supercont1.11_whole_genome_shotgun_sequence|gi|293509961|ref|NZ_GG749309.1|	85.866	14.134	311152	51219	362371
Staphylococcus_#_aureus_!_subsp._{_aureus_}_M899_genomic_scaffold_supercont1.17_whole_genome_shotgun_sequence|gi|282915018|ref|NZ_GG730206.1|	84.635	15.365	308380	55985	364365
Enterococcus_#_faecalis_!_T8_{_genomic_}_scaffold_supercont1.12_whole_genome_shotgun_sequence|gi|256853552|ref|NZ_GG698883.1|	46.672	53.328	307683	351558	659241
Staphylococcus_#_aureus_!_subsp._{_aureus_}_C101_genomic_scaffold_supercont1.20_whole_genome_shotgun_sequence|gi|282925650|ref|NZ_GG730139.1|	84.208	15.792	303141	56849	359990
Staphylococcus_#_aureus_!_subsp._{_aureus_}_WW2703/97_genomic_scaffold_supercont1.35_whole_genome_shotgun_sequence|gi|282909609|ref|NZ_GG730254.1|	85.39	14.61	301780	51635	353415
Staphylococcus_#_aureus_!_subsp._{_aureus_}_D139_genomic_scaffold_supercont1.13_whole_genome_shotgun_sequence|gi|282916185|ref|NZ_GG730171.1|	89.32	10.68	298915	35742	334657
Enterococcus_#_faecalis_!_TX1322_{_genomic_}_scaffold_SCAFFOLD2_whole_genome_shotgun_sequence|gi|237754846|ref|NZ_GG669018.1|	47.883	52.117	296809	323054	619863
Enterococcus_#_faecalis_!_E1Sol_{_genomic_}_scaffold_supercont1.8_whole_genome_shotgun_sequence|gi|242362041|ref|NZ_GG692679.1|	48.987	51.013	293146	305264	598410
Enterococcus_#_faecalis_!_Fly1_{_genomic_}_scaffold_supercont1.6_whole_genome_shotgun_sequence|gi|242362027|ref|NZ_GG692665.1|	46.624	53.376	285570	326923	612493
Enterococcus_#_faecalis_!_ATCC_{_4200_}_genomic_scaffold_supercont1.2_whole_genome_shotgun_sequence|gi|239948580|ref|NZ_GG670372.1|	47.697	52.303	283584	310970	594554
Atopobium_#_parvulum_!_DSM_{_20469_}_chromosome_complete_genome|gi|257783814|ref|NC_013203.1|	18.143	81.857	280098	1263707	1543805
Granulicatella_#_adiacens_!_ATCC_{_49175_}_genomic_scaffold_SCAFFOLD2_whole_genome_shotgun_sequence|gi|253584455|ref|NZ_GG694016.1|	82.255	17.745	275798	59497	335295
Enterococcus_#_faecalis_!_DAPTO_{_516_}_genomic_scaffold_Scfld26_whole_genome_shotgun_sequence|gi|312979612|ref|NZ_GL455718.1|	40.751	59.249	275361	400356	675717
Streptococcus_#_infantis_!_ATCC_{_700779_}_genomic_scaffold_SCAFFOLD1_whole_genome_shotgun_sequence|gi|322388949|ref|NZ_GL732439.1|	14.405	85.595	271351	1612337	1883688
Leptotrichia_#_hofstadii_!_F0254_{_genomic_}_scaffold_Scfld0_whole_genome_shotgun_sequence|gi|258614041|ref|NZ_GG700632.1|	20.264	79.736	270919	1066010	1336929
Streptococcus_#_sp._!_M334_{_genomic_}_scaffold_supercont1.1_whole_genome_shotgun_sequence|gi|322376215|ref|NZ_GL732486.1|	30.57	69.43	268846	610591	879437
Enterococcus_#_faecalis_!_DAPTO_{_512_}_genomic_scaffold_Scfld49_whole_genome_shotgun_sequence|gi|312908891|ref|NZ_GL455814.1|	40.628	59.372	266934	390091	657025
Granulicatella_#_adiacens_!_ATCC_{_49175_}_genomic_scaffold_SCAFFOLD3_whole_genome_shotgun_sequence|gi|253584456|ref|NZ_GG694017.1|	90.466	9.534	266926	28130	295056
Staphylococcus_#_aureus_!_subsp._{_aureus_}_WW2703/97_genomic_scaffold_supercont1.2_whole_genome_shotgun_sequence|gi|282907462|ref|NZ_GG730221.1|	78.353	21.647	253631	70072	323703
Staphylococcus_#_aureus_!_subsp._{_aureus_}_68-397_genomic_scaffold_supercont1.4_whole_genome_shotgun_sequence|gi|257429934|ref|NZ_GG700577.1|	84.941	15.059	252964	44848	297812
Enterococcus_#_faecalis_!_JH1_{_genomic_}_scaffold_supercont1.10_whole_genome_shotgun_sequence|gi|242362057|ref|NZ_GG692695.1|	51.799	48.201	251706	234225	485931
Enterococcus_#_faecalis_!_D6_{_genomic_}_scaffold_supercont1.7_whole_genome_shotgun_sequence|gi|242358785|ref|NZ_GG688632.1|	58.635	41.365	249082	175720	424802
Enterococcus_#_faecalis_!_TX0855_{_genomic_}_scaffold_Scfld33_whole_genome_shotgun_sequence|gi|307679809|ref|NZ_GL455645.1|	54.726	45.274	229793	190107	419900
Neisseria_#_lactamica_!_020-06_{_chromosome_}_complete_genome|gi|313667359|ref|NC_014752.1|	10.337	89.663	229552	1991054	2220606
Enterococcus_#_faecalis_!_HIP11704_{_genomic_}_scaffold_supercont1.30_whole_genome_shotgun_sequence|gi|242362013|ref|NZ_GG692651.1|	44.882	55.118	228458	280562	509020
Enterococcus_#_faecalis_!_HH22_{_genomic_}_scaffold_SCAFFOLD3_whole_genome_shotgun_sequence|gi|237755334|ref|NZ_GG668821.1|	50.676	49.324	227723	221651	449374
Streptococcus_#_sp._!_M143_{_genomic_}_scaffold_supercont1.6_whole_genome_shotgun_sequence|gi|270292301|ref|NZ_GG730097.1|	22.359	77.641	224131	778294	1002425
Enterococcus_#_faecalis_!_TX0470_{_genomic_}_scaffold_Scfld237_whole_genome_shotgun_sequence|gi|312902195|ref|NZ_GL456524.1|	55.179	44.821	220107	178790	398897
Streptococcus_#_peroris_!_ATCC_{_700780_}_genomic_scaffold_SCAFFOLD1_whole_genome_shotgun_sequence|gi|322392794|ref|NZ_GL732463.1|	13.464	86.536	219994	1413977	1633971
Leptotrichia_#_hofstadii_!_F0254_{_genomic_}_scaffold_Scfld1_whole_genome_shotgun_sequence|gi|258614042|ref|NZ_GG700633.1|	28.376	71.624	218711	552048	770759
Haemophilus_#_parainfluenzae_!_ATCC_{_33392_}_genomic_scaffold_SCAFFOLD1_whole_genome_shotgun_sequence|gi|325579880|ref|NZ_GL872339.1|	10.34	89.66	218476	1894485	2112961
Enterococcus_#_faecalis_!_R712_{_genomic_}_scaffold_Scfld67_whole_genome_shotgun_sequence|gi|293385364|ref|NZ_GG739846.1|	44.085	55.915	217580	275967	493547
Enterococcus_#_faecalis_!_HH22_{_genomic_}_scaffold_SCAFFOLD2_whole_genome_shotgun_sequence|gi|237755335|ref|NZ_GG668820.1|	48.911	51.089	216094	225719	441813
Enterococcus_#_faecalis_!_DS5_{_genomic_}_scaffold_supercont1.30_whole_genome_shotgun_sequence|gi|242364246|ref|NZ_GG692884.1|	48.628	51.372	212529	224520	437049
Enterococcus_#_faecalis_!_CH188_{_genomic_}_scaffold_supercont1.19_whole_genome_shotgun_sequence|gi|242359821|ref|NZ_GG688668.1|	50.141	49.859	210882	209697	420579
Enterococcus_#_faecalis_!_TX0102_{_genomic_}_scaffold_Scfld206_whole_genome_shotgun_sequence|gi|312958100|ref|NZ_GL455131.1|	47.484	52.516	209277	231455	440732
Staphylococcus_#_aureus_!_subsp._{_aureus_}_Btn1260_genomic_scaffold_supercont1.4_whole_genome_shotgun_sequence|gi|282904894|ref|NZ_GG730259.1|	78.112	21.888	207779	58223	266002
Neisseria_#_sp._!_GT4A_CT1_{_genomic_}_scaffold_supercont1.1_whole_genome_shotgun_sequence|gi|349611299|ref|NZ_JH164964.1|	35.583	64.417	206291	373449	579740
Enterococcus_#_faecalis_!_ATCC_{_29200_}_genomic_scaffold_SCAFFOLD3_whole_genome_shotgun_sequence|gi|237755014|ref|NZ_GG668757.1|	54.568	45.432	204802	170515	375317
Enterococcus_#_faecalis_!_T1_{_genomic_}_scaffold_supercont1.2_whole_genome_shotgun_sequence|gi|239948554|ref|NZ_GG670346.1|	54.561	45.439	204377	170210	374587
Enterococcus_#_faecalis_!_HIP11704_{_genomic_}_scaffold_supercont1.17_whole_genome_shotgun_sequence|gi|242362000|ref|NZ_GG692638.1|	50.473	49.527	203724	199902	403626
Enterococcus_#_faecalis_!_T3_{_genomic_}_scaffold_supercont1.1_whole_genome_shotgun_sequence|gi|239948569|ref|NZ_GG670361.1|	51.854	48.146	201023	186645	387668
Enterococcus_#_faecalis_!_ATCC_{_4200_}_genomic_scaffold_supercont1.9_whole_genome_shotgun_sequence|gi|239948587|ref|NZ_GG670379.1|	50.897	49.103	198098	191113	389211
Enterococcus_#_faecalis_!_TX0104_{_genomic_}_scaffold_SCAFFOLD2_whole_genome_shotgun_sequence|gi|237754806|ref|NZ_GG668923.1|	40.098	59.902	197406	294907	492313
Staphylococcus_#_aureus_!_subsp._{_aureus_}_M809_genomic_scaffold_supercont1.13_whole_genome_shotgun_sequence|gi|293510275|ref|NZ_GG749311.1|	82.182	17.818	193042	41854	234896
Staphylococcus_#_aureus_!_subsp._{_aureus_}_D139_genomic_scaffold_supercont1.3_whole_genome_shotgun_sequence|gi|282915419|ref|NZ_GG730161.1|	85.976	14.024	190721	31109	221830
Staphylococcus_#_aureus_!_subsp._{_aureus_}_EMRSA16_genomic_scaffold_supercont1.7_whole_genome_shotgun_sequence|gi|295427229|ref|NZ_GG770519.1|	82.068	17.932	189471	41400	230871
Haemophilus_#_parainfluenzae_!_T3T1_{_complete_}_genome|gi|345428590|ref|NC_015964.1|	9.069	90.931	189261	1897614	2086875
Staphylococcus_#_aureus_!_subsp._{_aureus_}_M1015_genomic_scaffold_supercont1.11_whole_genome_shotgun_sequence|gi|293537077|ref|NZ_GG749006.1|	78.76	21.24	187740	50631	238371
Staphylococcus_#_aureus_!_subsp._{_aureus_}_C101_genomic_scaffold_supercont1.12_whole_genome_shotgun_sequence|gi|282924788|ref|NZ_GG730131.1|	78.365	21.635	186532	51499	238031
Staphylococcus_#_aureus_!_subsp._{_aureus_}_M809_genomic_scaffold_supercont1.14_whole_genome_shotgun_sequence|gi|293510534|ref|NZ_GG749312.1|	78.179	21.821	185832	51868	237700
Streptococcus_#_anginosus_!_1_2_62CV_{_genomic_}_scaffold_supercont1.2_whole_genome_shotgun_sequence|gi|320099584|ref|NZ_GL636616.1|	40.779	59.221	184883	268500	453383
Enterococcus_#_faecalis_!_Merz96_{_genomic_}_scaffold_supercont1.12_whole_genome_shotgun_sequence|gi|242364284|ref|NZ_GG692922.1|	49.07	50.93	183424	190377	373801
Enterococcus_#_faecalis_!_TX0411_{_genomic_}_scaffold_Scfld51_whole_genome_shotgun_sequence|gi|313151064|ref|NZ_GL456418.1|	53.035	46.965	182196	161345	343541
Enterococcus_#_faecalis_!_TX0109_{_genomic_}_scaffold_Scfld92_whole_genome_shotgun_sequence|gi|313151063|ref|NZ_GL455439.1|	55.471	44.529	181792	145930	327722
Staphylococcus_#_aureus_!_subsp._{_aureus_}_M809_genomic_scaffold_supercont1.10_whole_genome_shotgun_sequence|gi|293509762|ref|NZ_GG749308.1|	87.689	12.311	181513	25484	206997
Enterococcus_#_faecalis_!_JH1_{_genomic_}_scaffold_supercont1.14_whole_genome_shotgun_sequence|gi|242362061|ref|NZ_GG692699.1|	51.696	48.304	181463	169556	351019
Enterococcus_#_faecalis_!_E1Sol_{_genomic_}_scaffold_supercont1.2_whole_genome_shotgun_sequence|gi|242362035|ref|NZ_GG692673.1|	40.862	59.138	181428	262572	444000
Enterococcus_#_faecalis_!_T11_{_genomic_}_scaffold_supercont1.2_whole_genome_shotgun_sequence|gi|242359791|ref|NZ_GG688638.1|	50.312	49.688	181352	179106	360458
Enterococcus_#_faecalis_!_T2_{_genomic_}_scaffold_supercont1.12_whole_genome_shotgun_sequence|gi|242364206|ref|NZ_GG692844.1|	49.439	50.561	181305	185417	366722
Staphylococcus_#_aureus_!_subsp._{_aureus_}_EMRSA16_genomic_scaffold_supercont1.13_whole_genome_shotgun_sequence|gi|295428232|ref|NZ_GG770525.1|	76.709	23.291	181096	54987	236083
Staphylococcus_#_aureus_!_subsp._{_aureus_}_C101_genomic_scaffold_supercont1.9_whole_genome_shotgun_sequence|gi|282924193|ref|NZ_GG730128.1|	80.769	19.231	180406	42954	223360
Staphylococcus_#_aureus_!_subsp._{_aureus_}_EMRSA16_genomic_scaffold_supercont1.18_whole_genome_shotgun_sequence|gi|295428754|ref|NZ_GG770530.1|	86.596	13.404	179926	27851	207777
Streptococcus_#_oralis_!_ATCC_{_35037_}_genomic_scaffold_SCAFFOLD2_whole_genome_shotgun_sequence|gi|293366019|ref|NZ_GG749269.1|	42.42	57.58	179415	243535	422950
Staphylococcus_#_aureus_!_subsp._{_aureus_}_68-397_genomic_scaffold_supercont1.11_whole_genome_shotgun_sequence|gi|257431076|ref|NZ_GG700584.1|	77.868	22.132	177068	50328	227396
Enterococcus_#_faecalis_!_TX0411_{_genomic_}_scaffold_Scfld131_whole_genome_shotgun_sequence|gi|313151108|ref|NZ_GL456440.1|	41.457	58.543	175502	247837	423339
Neisseria_#_sp._!_GT4A_CT1_{_genomic_}_scaffold_supercont1.2_whole_genome_shotgun_sequence|gi|349611300|ref|NZ_JH164965.1|	38.86	61.14	175277	275765	451042
Enterococcus_#_faecalis_!_X98_{_genomic_}_scaffold_supercont1.2_whole_genome_shotgun_sequence|gi|242355577|ref|NZ_GG688424.1|	49.804	50.196	174721	176095	350816
Staphylococcus_#_aureus_!_subsp._{_aureus_}_USA300_TCH959_genomic_scaffold_SCAFFOLD3_whole_genome_shotgun_sequence|gi|255926319|ref|NZ_GG697987.1|	95.375	4.625	174432	8458	182890
Enterococcus_#_faecalis_!_Fly1_{_genomic_}_scaffold_supercont1.2_whole_genome_shotgun_sequence|gi|242362023|ref|NZ_GG692661.1|	45.616	54.384	173038	206297	379335
Enterococcus_#_faecalis_!_TX0635_{_genomic_}_scaffold_Scfld409_whole_genome_shotgun_sequence|gi|312905667|ref|NZ_GL455410.1|	54.772	45.228	171769	141836	313605
Staphylococcus_#_aureus_!_subsp._{_aureus_}_TCH130_genomic_scaffold_SCAFFOLD4_whole_genome_shotgun_sequence|gi|255925766|ref|NZ_GG698161.1|	83.906	16.094	170503	32705	203208
Enterococcus_#_faecalis_!_TX4248_{_genomic_}_scaffold_Scfld397_whole_genome_shotgun_sequence|gi|307604732|ref|NZ_GL454487.1|	53.15	46.85	168715	148715	317430
Enterococcus_#_faecalis_!_T2_{_genomic_}_scaffold_supercont1.18_whole_genome_shotgun_sequence|gi|242364212|ref|NZ_GG692850.1|	51.701	48.299	168174	157111	325285
Streptococcus_#_sp._!_2_1_36FAA_{_genomic_}_scaffold_supercont1.4_whole_genome_shotgun_sequence|gi|262283268|ref|NZ_GG704942.1|	56.323	43.677	166987	129492	296479
Enterococcus_#_faecalis_!_DS5_{_genomic_}_scaffold_supercont1.18_whole_genome_shotgun_sequence|gi|242364234|ref|NZ_GG692872.1|	46.2	53.8	165020	192170	357190
Neisseria_#_meningitidis_!_MC58_{_chromosome_}_complete_genome|gi|77358697|ref|NC_003112.2|	7.251	92.749	164761	2107599	2272360
Enterococcus_#_faecalis_!_TX0104_{_genomic_}_scaffold_SCAFFOLD3_whole_genome_shotgun_sequence|gi|237754805|ref|NZ_GG668924.1|	41.967	58.033	163004	225410	388414
Neisseria_#_sp._!_GT4A_CT1_{_genomic_}_scaffold_supercont1.4_whole_genome_shotgun_sequence|gi|349611302|ref|NZ_JH164967.1|	38.83	61.17	162845	256529	419374
Solobacterium_#_moorei_!_F0204_{_genomic_}_scaffold_Scfld118_whole_genome_shotgun_sequence|gi|320528844|ref|NZ_GL637664.1|	62.203	37.797	161905	98379	260284
Enterococcus_#_faecalis_!_HH22_{_genomic_}_scaffold_SCAFFOLD5_whole_genome_shotgun_sequence|gi|237755332|ref|NZ_GG668823.1|	54.688	45.312	161658	133944	295602
Staphylococcus_#_aureus_!_subsp._{_aureus_}_D139_genomic_scaffold_supercont1.12_whole_genome_shotgun_sequence|gi|282915991|ref|NZ_GG730170.1|	83.452	16.548	160987	31922	192909
Staphylococcus_#_aureus_!_subsp._{_aureus_}_WW2703/97_genomic_scaffold_supercont1.36_whole_genome_shotgun_sequence|gi|282909938|ref|NZ_GG730255.1|	75.981	24.019	159573	50444	210017
Rothia_#_dentocariosa_!_ATCC_{_17931_}_chromosome_complete_genome|gi|311111670|ref|NC_014643.1|	6.341	93.659	158895	2347130	2506025
Solobacterium_#_moorei_!_F0204_{_genomic_}_scaffold_Scfld15_whole_genome_shotgun_sequence|gi|320528824|ref|NZ_GL637644.1|	81.072	18.928	157299	36725	194024
Neisseria_#_meningitidis_!_FAM18_{_chromosome_}_complete_genome|gi|121633901|ref|NC_008767.1|	7.155	92.845	157044	2037917	2194961
Staphylococcus_#_aureus_!_subsp._{_aureus_}_WW2703/97_genomic_scaffold_supercont1.14_whole_genome_shotgun_sequence|gi|282908455|ref|NZ_GG730233.1|	92.927	7.073	156224	11890	168114
Neisseria_#_meningitidis_!_alpha14_{_chromosome_}_complete_genome|gi|254804028|ref|NC_013016.1|	7.282	92.718	156220	1989075	2145295
Neisseria_#_meningitidis_!_053442_{_chromosome_}_complete_genome|gi|161869018|ref|NC_010120.1|	7.244	92.756	156002	1997414	2153416
Staphylococcus_#_aureus_!_subsp._{_aureus_}_Btn1260_genomic_scaffold_supercont1.5_whole_genome_shotgun_sequence|gi|282905146|ref|NZ_GG730260.1|	87.765	12.235	154419	21527	175946
Staphylococcus_#_aureus_!_subsp._{_aureus_}_55/2053_genomic_scaffold_supercont1.4_whole_genome_shotgun_sequence|gi|257425046|ref|NZ_GG700536.1|	87.904	12.096	154166	21213	175379
Staphylococcus_#_aureus_!_subsp._{_aureus_}_M809_genomic_scaffold_supercont1.23_whole_genome_shotgun_sequence|gi|293511188|ref|NZ_GG749321.1|	83.163	16.837	153505	31079	184584
Enterococcus_#_faecalis_!_TX0635_{_genomic_}_scaffold_Scfld94_whole_genome_shotgun_sequence|gi|312905612|ref|NZ_GL455355.1|	38.66	61.34	153226	243114	396340
Solobacterium_#_moorei_!_F0204_{_genomic_}_scaffold_Scfld16_whole_genome_shotgun_sequence|gi|320528825|ref|NZ_GL637645.1|	84.311	15.689	153029	28476	181505
Neisseria_#_meningitidis_!_Z2491_{_chromosome_}_complete_genome|gi|15793034|ref|NC_003116.1|	6.998	93.002	152869	2031537	2184406
Enterococcus_#_faecalis_!_TX0109_{_genomic_}_scaffold_Scfld460_whole_genome_shotgun_sequence|gi|313151149|ref|NZ_GL455482.1|	44.988	55.012	152704	186725	339429
Enterococcus_#_faecalis_!_TX0860_{_genomic_}_scaffold_Scfld324_whole_genome_shotgun_sequence|gi|313150978|ref|NZ_GL455557.1|	47.168	52.832	151842	170077	321919
Enterococcus_#_faecalis_!_DS5_{_genomic_}_scaffold_supercont1.19_whole_genome_shotgun_sequence|gi|242364235|ref|NZ_GG692873.1|	54.422	45.578	150090	125698	275788
Enterococcus_#_faecalis_!_JH1_{_genomic_}_scaffold_supercont1.20_whole_genome_shotgun_sequence|gi|242362067|ref|NZ_GG692705.1|	53.749	46.251	150013	129087	279100
Enterococcus_#_faecalis_!_X98_{_genomic_}_scaffold_supercont1.9_whole_genome_shotgun_sequence|gi|242355584|ref|NZ_GG688431.1|	53.617	46.383	149045	128936	277981
Enterococcus_#_faecalis_!_T1_{_genomic_}_scaffold_supercont1.11_whole_genome_shotgun_sequence|gi|239948563|ref|NZ_GG670355.1|	53.495	46.505	148588	129173	277761
Enterococcus_#_faecalis_!_T8_{_genomic_}_scaffold_supercont1.16_whole_genome_shotgun_sequence|gi|256854938|ref|NZ_GG698887.1|	49.995	50.005	148304	148332	296636
Staphylococcus_#_aureus_!_subsp._{_aureus_}_H19_genomic_scaffold_supercont1.9_whole_genome_shotgun_sequence|gi|283770944|ref|NZ_GG730343.1|	63.294	36.706	147775	85698	233473
Staphylococcus_#_aureus_!_subsp._{_aureus_}_EMRSA16_genomic_scaffold_supercont1.15_whole_genome_shotgun_sequence|gi|295428440|ref|NZ_GG770527.1|	79.438	20.562	147703	38231	185934
Staphylococcus_#_aureus_!_subsp._{_aureus_}_M809_genomic_scaffold_supercont1.22_whole_genome_shotgun_sequence|gi|293510998|ref|NZ_GG749320.1|	86.21	13.79	147638	23616	171254
Enterococcus_#_faecalis_!_ATCC_{_4200_}_genomic_scaffold_supercont1.10_whole_genome_shotgun_sequence|gi|239948588|ref|NZ_GG670380.1|	56.18	43.82	147598	115126	262724
Enterococcus_#_faecalis_!_HIP11704_{_genomic_}_scaffold_supercont1.26_whole_genome_shotgun_sequence|gi|242362009|ref|NZ_GG692647.1|	54.764	45.236	147187	121579	268766
Enterococcus_#_faecalis_!_TX2134_{_genomic_}_scaffold_Scfld108_whole_genome_shotgun_sequence|gi|307679911|ref|NZ_GL455604.1|	47.698	52.302	146629	160780	307409
Enterococcus_#_faecalis_!_DS5_{_genomic_}_scaffold_supercont1.27_whole_genome_shotgun_sequence|gi|242364243|ref|NZ_GG692881.1|	46.402	53.598	146092	168750	314842
Staphylococcus_#_aureus_!_subsp._{_aureus_}_EMRSA16_genomic_scaffold_supercont1.6_whole_genome_shotgun_sequence|gi|295427053|ref|NZ_GG770518.1|	80.625	19.375	145746	35024	180770
Enterococcus_#_faecalis_!_TX1322_{_genomic_}_scaffold_SCAFFOLD5_whole_genome_shotgun_sequence|gi|237754843|ref|NZ_GG669021.1|	53.643	46.357	145486	125728	271214
Enterococcus_#_faecalis_!_TX0411_{_genomic_}_scaffold_Scfld155_whole_genome_shotgun_sequence|gi|313151127|ref|NZ_GL456449.1|	43.886	56.114	144579	184863	329442
Staphylococcus_#_aureus_!_subsp._{_aureus_}_C101_genomic_scaffold_supercont1.11_whole_genome_shotgun_sequence|gi|282924532|ref|NZ_GG730130.1|	80.166	19.834	143748	35565	179313
Enterococcus_#_faecalis_!_TX4248_{_genomic_}_scaffold_Scfld455_whole_genome_shotgun_sequence|gi|307604734|ref|NZ_GL454489.1|	43.406	56.594	143678	187331	331009
Staphylococcus_#_aureus_!_subsp._{_aureus_}_M1015_genomic_scaffold_supercont1.9_whole_genome_shotgun_sequence|gi|293530869|ref|NZ_GG749004.1|	80.333	19.667	143595	35154	178749
Enterococcus_#_faecalis_!_TX0470_{_genomic_}_scaffold_Scfld957_whole_genome_shotgun_sequence|gi|312902215|ref|NZ_GL456544.1|	53.08	46.92	143445	126799	270244
Enterococcus_#_faecalis_!_T3_{_genomic_}_scaffold_supercont1.7_whole_genome_shotgun_sequence|gi|239948575|ref|NZ_GG670367.1|	54.941	45.059	143413	117620	261033
Enterococcus_#_faecalis_!_TX2134_{_genomic_}_scaffold_Scfld182_whole_genome_shotgun_sequence|gi|307679929|ref|NZ_GL455622.1|	52.225	47.775	143340	131127	274467
Enterococcus_#_faecalis_!_T11_{_genomic_}_scaffold_supercont1.8_whole_genome_shotgun_sequence|gi|242359797|ref|NZ_GG688644.1|	54.726	45.274	143329	118575	261904
Enterococcus_#_faecalis_!_TX0855_{_genomic_}_scaffold_Scfld348_whole_genome_shotgun_sequence|gi|307679854|ref|NZ_GL455690.1|	49.864	50.136	143124	143907	287031
Streptococcus_#_infantarius_!_subsp._{_infantarius_}_CJ18_chromosome_complete_genome|gi|379704392|ref|NC_016826.1|	7.158	92.842	142332	1846088	1988420
Enterococcus_#_faecalis_!_HH22_{_genomic_}_scaffold_SCAFFOLD6_whole_genome_shotgun_sequence|gi|237755331|ref|NZ_GG668824.1|	51.708	48.292	142248	132849	275097
Enterococcus_#_faecalis_!_CH188_{_genomic_}_scaffold_supercont1.1_whole_genome_shotgun_sequence|gi|242359803|ref|NZ_GG688650.1|	48.277	51.723	142207	152359	294566
Enterococcus_#_faecalis_!_TX1322_{_genomic_}_scaffold_SCAFFOLD3_whole_genome_shotgun_sequence|gi|237754845|ref|NZ_GG669019.1|	50.941	49.059	141300	136079	277379
Gemella_#_haemolysans_!_M341_{_genomic_}_scaffold_supercont1.1_whole_genome_shotgun_sequence|gi|329768778|ref|NZ_GL883582.1|	16.786	83.214	141237	700143	841380
Enterococcus_#_faecalis_!_E1Sol_{_genomic_}_scaffold_supercont1.10_whole_genome_shotgun_sequence|gi|242362043|ref|NZ_GG692681.1|	53.23	46.77	141154	124025	265179
Enterococcus_#_faecalis_!_DAPTO_{_512_}_genomic_scaffold_Scfld301_whole_genome_shotgun_sequence|gi|312908934|ref|NZ_GL455857.1|	52.94	47.06	140238	124661	264899
Enterococcus_#_faecalis_!_Merz96_{_genomic_}_scaffold_supercont1.18_whole_genome_shotgun_sequence|gi|242364290|ref|NZ_GG692928.1|	44.167	55.833	140170	177196	317366
Staphylococcus_#_aureus_!_subsp._{_aureus_}_A017934/97_genomic_scaffold_supercont1.14_whole_genome_shotgun_sequence|gi|283958620|ref|NZ_GG731508.1|	74.844	25.156	139913	47027	186940
Enterococcus_#_faecalis_!_Fly1_{_genomic_}_scaffold_supercont1.8_whole_genome_shotgun_sequence|gi|242362029|ref|NZ_GG692667.1|	52.604	47.396	139831	125989	265820
Staphylococcus_#_aureus_!_subsp._{_aureus_}_65-1322_genomic_scaffold_supercont1.9_whole_genome_shotgun_sequence|gi|257428664|ref|NZ_GG700567.1|	80.398	19.602	138957	33880	172837
Staphylococcus_#_aureus_!_subsp._{_aureus_}_E1410_genomic_scaffold_supercont1.14_whole_genome_shotgun_sequence|gi|257433992|ref|NZ_GG700610.1|	80.85	19.15	138745	32863	171608
Enterococcus_#_faecalis_!_TX0860_{_genomic_}_scaffold_Scfld6_whole_genome_shotgun_sequence|gi|313150912|ref|NZ_GL455491.1|	42.326	57.674	138010	188058	326068
Enterococcus_#_faecalis_!_ATCC_{_29200_}_genomic_scaffold_SCAFFOLD4_whole_genome_shotgun_sequence|gi|237755013|ref|NZ_GG668758.1|	52.468	47.532	137959	124982	262941
Staphylococcus_#_aureus_!_subsp._{_aureus_}_WW2703/97_genomic_scaffold_supercont1.28_whole_genome_shotgun_sequence|gi|282909179|ref|NZ_GG730247.1|	80.08	19.92	137689	34251	171940
Staphylococcus_#_aureus_!_subsp._{_aureus_}_58-424_genomic_scaffold_supercont1.13_whole_genome_shotgun_sequence|gi|293507733|ref|NZ_GG749066.1|	79.423	20.577	136768	35433	172201
Staphylococcus_#_epidermidis_!_RP62A_{_complete_}_genome|gi|57865352|ref|NC_002976.3|	5.191	94.809	135830	2480700	2616530
Staphylococcus_#_aureus_!_subsp._{_aureus_}_TCH130_genomic_scaffold_SCAFFOLD8_whole_genome_shotgun_sequence|gi|255925770|ref|NZ_GG698165.1|	97.81	2.19	133946	2999	136945
Neisseria_#_sp._!_GT4A_CT1_{_genomic_}_scaffold_supercont1.5_whole_genome_shotgun_sequence|gi|349611303|ref|NZ_JH164968.1|	45.752	54.248	132850	157520	290370
Staphylococcus_#_aureus_!_subsp._{_aureus_}_TCH130_genomic_scaffold_SCAFFOLD15_whole_genome_shotgun_sequence|gi|255925777|ref|NZ_GG698172.1|	93.067	6.933	132832	9896	142728
Enterococcus_#_faecalis_!_TX0102_{_genomic_}_scaffold_Scfld20_whole_genome_shotgun_sequence|gi|312953810|ref|NZ_GL455104.1|	44.653	55.347	132474	164198	296672
Solobacterium_#_moorei_!_F0204_{_genomic_}_scaffold_Scfld246_whole_genome_shotgun_sequence|gi|320528853|ref|NZ_GL637673.1|	86.184	13.816	132350	21217	153567
Enterococcus_#_faecalis_!_TX1322_{_genomic_}_scaffold_SCAFFOLD4_whole_genome_shotgun_sequence|gi|237754844|ref|NZ_GG669020.1|	58.284	41.716	131662	94235	225897
Neisseria_#_sp._!_GT4A_CT1_{_genomic_}_scaffold_supercont1.3_whole_genome_shotgun_sequence|gi|349611301|ref|NZ_JH164966.1|	30.652	69.348	130507	295263	425770
Enterococcus_#_faecalis_!_T8_{_genomic_}_scaffold_supercont1.1_whole_genome_shotgun_sequence|gi|256852305|ref|NZ_GG698872.1|	57.973	42.027	130475	94586	225061
Enterococcus_#_faecalis_!_HIP11704_{_genomic_}_scaffold_supercont1.18_whole_genome_shotgun_sequence|gi|242362001|ref|NZ_GG692639.1|	49.854	50.146	129060	129818	258878
Oribacterium_#_sp._!_oral_{_taxon_}_078_str._F0262_genomic_scaffold_Scfld0_whole_genome_shotgun_sequence|gi|269215344|ref|NZ_GG729933.1|	15.574	84.426	128401	696069	824470
Staphylococcus_#_aureus_!_subsp._{_aureus_}_D139_genomic_scaffold_supercont1.10_whole_genome_shotgun_sequence|gi|282915839|ref|NZ_GG730168.1|	84.908	15.092	127996	22750	150746
Enterococcus_#_faecalis_!_TX0109_{_genomic_}_scaffold_Scfld56_whole_genome_shotgun_sequence|gi|313151039|ref|NZ_GL455427.1|	54.384	45.616	127494	106939	234433
Staphylococcus_#_aureus_!_subsp._{_aureus_}_ATCC_51811_genomic_scaffold_SCAFFOLD3_whole_genome_shotgun_sequence|gi|297210121|ref|NZ_GG774482.1|	97.513	2.487	126930	3237	130167
Neisseria_#_macacae_!_ATCC_{_33926_}_genomic_scaffold_SCAFFOLD2_whole_genome_shotgun_sequence|gi|340536305|ref|NZ_GL985619.1|	33.905	66.095	126761	247114	373875
Enterococcus_#_faecalis_!_TX0470_{_genomic_}_scaffold_Scfld5914_whole_genome_shotgun_sequence|gi|312902221|ref|NZ_GL456550.1|	46.553	53.447	126569	145314	271883
Staphylococcus_#_aureus_!_subsp._{_aureus_}_D139_genomic_scaffold_supercont1.20_whole_genome_shotgun_sequence|gi|282917134|ref|NZ_GG730178.1|	70.901	29.099	126526	51928	178454
Enterococcus_#_faecalis_!_HH22_{_genomic_}_scaffold_SCAFFOLD4_whole_genome_shotgun_sequence|gi|237755333|ref|NZ_GG668822.1|	39.795	60.205	126297	191075	317372
Gemella_#_sanguinis_!_M325_{_genomic_}_scaffold_supercont1.2_whole_genome_shotgun_sequence|gi|329770615|ref|NZ_GL883553.1|	33.029	66.971	126044	255577	381621
Dialister_#_invisus_!_DSM_{_15470_}_genomic_scaffold_Scfld0_whole_genome_shotgun_sequence|gi|256402719|ref|NZ_GG698602.1|	6.626	93.374	125631	1770329	1895960
Streptococcus_#_gallolyticus_!_UCN34_{_complete_}_genome|gi|288904223|ref|NC_013798.1|	5.343	94.657	125604	2225307	2350911
Staphylococcus_#_aureus_!_subsp._{_aureus_}_WBG10049_genomic_scaffold_supercont1.7_whole_genome_shotgun_sequence|gi|282911485|ref|NZ_GG730214.1|	86.5	13.5	125571	19597	145168
Neisseria_#_gonorrhoeae_!_NCCP11945_{_chromosome_}_complete_genome|gi|194097589|ref|NC_011035.1|	5.611	94.389	125243	2106782	2232025
Neisseria_#_sp._!_oral_{_taxon_}_014_str._F0314_genomic_scaffold_supercont1.1_whole_genome_shotgun_sequence|gi|298368339|ref|NZ_GL349411.1|	10.278	89.722	124319	1085224	1209543
Staphylococcus_#_haemolyticus_!_JCSC1435_{_chromosome_}_complete_genome|gi|70725001|ref|NC_007168.1|	4.583	95.417	123058	2561957	2685015
Neisseria_#_meningitidis_!_ATCC_{_13091_}_genomic_scaffold_SCAFFOLD1_whole_genome_shotgun_sequence|gi|305682232|ref|NZ_GL397187.1|	5.505	94.495	122739	2106738	2229477
Enterococcus_#_faecalis_!_TX0635_{_genomic_}_scaffold_Scfld127_whole_genome_shotgun_sequence|gi|312905620|ref|NZ_GL455363.1|	48.047	51.953	120097	129859	249956
Enterococcus_#_faecalis_!_S613_{_genomic_}_scaffold_Scfld43_whole_genome_shotgun_sequence|gi|293389825|ref|NZ_GG739749.1|	42.186	57.814	119205	163365	282570
Streptococcus_#_macedonicus_!_ACA-DC_{_198_}_complete_genome|gi|374337044|ref|NC_016749.1|	5.57	94.43	118636	2011398	2130034
Enterococcus_#_faecalis_!_TX0104_{_genomic_}_scaffold_SCAFFOLD5_whole_genome_shotgun_sequence|gi|237754803|ref|NZ_GG668926.1|	40.526	59.474	118244	173526	291770
Streptococcus_#_sp._!_2_1_36FAA_{_genomic_}_scaffold_supercont1.5_whole_genome_shotgun_sequence|gi|262283553|ref|NZ_GG704943.1|	78.551	21.449	117131	31983	149114
Enterococcus_#_faecalis_!_TX2134_{_genomic_}_scaffold_Scfld167_whole_genome_shotgun_sequence|gi|307679925|ref|NZ_GL455618.1|	53.115	46.885	117042	103312	220354
Staphylococcus_#_aureus_!_subsp._{_aureus_}_C427_genomic_scaffold_supercont1.11_whole_genome_shotgun_sequence|gi|282919625|ref|NZ_GG730151.1|	60.675	39.325	116574	75555	192129
Streptococcus_#_sp._!_M143_{_genomic_}_scaffold_supercont1.2_whole_genome_shotgun_sequence|gi|270291814|ref|NZ_GG730093.1|	27.454	72.546	113455	299801	413256
Enterococcus_#_faecalis_!_TX0855_{_genomic_}_scaffold_Scfld37_whole_genome_shotgun_sequence|gi|307679812|ref|NZ_GL455648.1|	48.87	51.13	112805	118021	230826
Enterococcus_#_faecalis_!_TX2134_{_genomic_}_scaffold_Scfld200_whole_genome_shotgun_sequence|gi|307679933|ref|NZ_GL455626.1|	54.918	45.082	112548	92389	204937
Rothia_#_dentocariosa_!_M567_{_genomic_}_scaffold_supercont1.1_whole_genome_shotgun_sequence|gi|300741209|ref|NZ_GL379574.1|	6.394	93.606	111760	1636082	1747842
Neisseria_#_gonorrhoeae_!_FA_{_1090_}_complete_genome|gi|59800473|ref|NC_002946.2|	5.188	94.812	111736	2042186	2153922
Enterococcus_#_faecalis_!_TX0411_{_genomic_}_scaffold_Scfld156_whole_genome_shotgun_sequence|gi|313151128|ref|NZ_GL456450.1|	47.757	52.243	110428	120799	231227
Staphylococcus_#_aureus_!_subsp._{_aureus_}_Btn1260_genomic_scaffold_supercont1.10_whole_genome_shotgun_sequence|gi|282906262|ref|NZ_GG730265.1|	76.412	23.588	109891	33923	143814
Leptotrichia_#_hofstadii_!_F0254_{_genomic_}_scaffold_Scfld2_whole_genome_shotgun_sequence|gi|258614043|ref|NZ_GG700634.1|	34.004	65.996	109111	211765	320876
Enterococcus_#_faecalis_!_DAPTO_{_512_}_genomic_scaffold_Scfld45_whole_genome_shotgun_sequence|gi|312908887|ref|NZ_GL455810.1|	42.799	57.201	108918	145567	254485
Enterococcus_#_faecalis_!_DAPTO_{_516_}_genomic_scaffold_Scfld61_whole_genome_shotgun_sequence|gi|312979722|ref|NZ_GL455739.1|	42.52	57.48	108858	147160	256018
Enterococcus_#_faecalis_!_TX0635_{_genomic_}_scaffold_Scfld150_whole_genome_shotgun_sequence|gi|312905627|ref|NZ_GL455370.1|	50.215	49.785	108796	107866	216662
Streptococcus_#_sp._!_oral_{_taxon_}_058_str._F0407_genomic_scaffold_Scfld232_whole_genome_shotgun_sequence|gi|358465622|ref|NZ_JH378887.1|	19.324	80.676	108445	452755	561200
Staphylococcus_#_aureus_!_subsp._{_aureus_}_USA300_TCH959_genomic_scaffold_SCAFFOLD4_whole_genome_shotgun_sequence|gi|255926320|ref|NZ_GG697988.1|	98.53	1.47	108160	1614	109774
Enterococcus_#_faecalis_!_DAPTO_{_512_}_genomic_scaffold_Scfld42_whole_genome_shotgun_sequence|gi|312908884|ref|NZ_GL455807.1|	47.277	52.723	108134	120590	228724
Enterococcus_#_faecalis_!_TX4248_{_genomic_}_scaffold_Scfld61_whole_genome_shotgun_sequence|gi|307604679|ref|NZ_GL454434.1|	51.35	48.65	107858	102187	210045
Enterococcus_#_faecalis_!_TX0102_{_genomic_}_scaffold_Scfld87_whole_genome_shotgun_sequence|gi|312953829|ref|NZ_GL455122.1|	52.323	47.677	107484	97940	205424
Enterococcus_#_faecalis_!_TX0102_{_genomic_}_scaffold_Scfld102_whole_genome_shotgun_sequence|gi|312953831|ref|NZ_GL455124.1|	49.073	50.927	107225	111276	218501
Streptococcus_#_sp._!_C300_{_genomic_}_scaffold_supercont1.2_whole_genome_shotgun_sequence|gi|322375230|ref|NZ_GL732467.1|	34.457	65.543	107162	203836	310998
Enterococcus_#_faecalis_!_TX0470_{_genomic_}_scaffold_Scfld266_whole_genome_shotgun_sequence|gi|312902198|ref|NZ_GL456527.1|	52.043	47.957	106938	98543	205481
Enterococcus_#_faecalis_!_TX0102_{_genomic_}_scaffold_Scfld195_whole_genome_shotgun_sequence|gi|312958099|ref|NZ_GL455130.1|	60.82	39.18	106804	68802	175606
Staphylococcus_#_aureus_!_subsp._{_aureus_}_68-397_genomic_scaffold_supercont1.8_whole_genome_shotgun_sequence|gi|257430852|ref|NZ_GG700581.1|	76.114	23.886	106261	33346	139607
Staphylococcus_#_aureus_!_subsp._{_aureus_}_TCH130_genomic_scaffold_SCAFFOLD5_whole_genome_shotgun_sequence|gi|255925767|ref|NZ_GG698162.1|	97.953	2.047	104667	2187	106854
Enterococcus_#_faecalis_!_S613_{_genomic_}_scaffold_Scfld228_whole_genome_shotgun_sequence|gi|293389886|ref|NZ_GG739810.1|	35.966	64.034	104468	185995	290463
Enterococcus_#_faecalis_!_TX0860_{_genomic_}_scaffold_Scfld36_whole_genome_shotgun_sequence|gi|313150936|ref|NZ_GL455515.1|	48.265	51.735	103934	111408	215342
Staphylococcus_#_aureus_!_subsp._{_aureus_}_68-397_genomic_scaffold_supercont1.5_whole_genome_shotgun_sequence|gi|257430207|ref|NZ_GG700578.1|	79.714	20.286	103791	26414	130205
Enterococcus_#_faecalis_!_TX0109_{_genomic_}_scaffold_Scfld1163_whole_genome_shotgun_sequence|gi|313151163|ref|NZ_GL455489.1|	47.751	52.249	103603	113364	216967
Enterococcus_#_faecalis_!_JH1_{_genomic_}_scaffold_supercont1.22_whole_genome_shotgun_sequence|gi|242362069|ref|NZ_GG692707.1|	57.163	42.837	103422	77504	180926
Enterococcus_#_faecalis_!_TX0102_{_genomic_}_scaffold_Scfld38_whole_genome_shotgun_sequence|gi|312953819|ref|NZ_GL455112.1|	55.525	44.475	102420	82037	184457
Staphylococcus_#_aureus_!_subsp._{_aureus_}_D139_genomic_scaffold_supercont1.23_whole_genome_shotgun_sequence|gi|282917513|ref|NZ_GG730181.1|	84.986	15.014	101981	18016	119997
Oribacterium_#_sp._!_oral_{_taxon_}_078_str._F0262_genomic_scaffold_Scfld1_whole_genome_shotgun_sequence|gi|269215345|ref|NZ_GG729934.1|	12.811	87.189	101793	692786	794579
Streptococcus_#_mutans_!_UA159_{_chromosome_}_complete_genome|gi|347750429|ref|NC_004350.2|	4.987	95.013	101374	1931551	2032925
Gemella_#_sanguinis_!_M325_{_genomic_}_scaffold_supercont1.1_whole_genome_shotgun_sequence|gi|329770614|ref|NZ_GL883552.1|	24.134	75.866	100903	317193	418096
Staphylococcus_#_aureus_!_subsp._{_aureus_}_TCH130_genomic_scaffold_SCAFFOLD9_whole_genome_shotgun_sequence|gi|255925771|ref|NZ_GG698166.1|	97.398	2.602	100898	2695	103593
Staphylococcus_#_aureus_!_subsp._{_aureus_}_EMRSA16_genomic_scaffold_supercont1.16_whole_genome_shotgun_sequence|gi|295428648|ref|NZ_GG770528.1|	89.282	10.718	100689	12087	112776
Enterococcus_#_faecalis_!_TX0855_{_genomic_}_scaffold_Scfld79_whole_genome_shotgun_sequence|gi|307679817|ref|NZ_GL455653.1|	63.029	36.971	100549	58980	159529
Staphylococcus_#_aureus_!_subsp._{_aureus_}_C160_genomic_scaffold_supercont1.21_whole_genome_shotgun_sequence|gi|282904727|ref|NZ_GG730293.1|	89.917	10.083	100537	11274	111811
Enterococcus_#_faecalis_!_TX0635_{_genomic_}_scaffold_Scfld6_whole_genome_shotgun_sequence|gi|312905586|ref|NZ_GL455329.1|	40.212	59.788	100316	149153	249469
Staphylococcus_#_aureus_!_subsp._{_aureus_}_Btn1260_genomic_scaffold_supercont1.11_whole_genome_shotgun_sequence|gi|282906406|ref|NZ_GG730266.1|	90.127	9.873	100231	10980	111211
Staphylococcus_#_aureus_!_subsp._{_aureus_}_A017934/97_genomic_scaffold_supercont1.15_whole_genome_shotgun_sequence|gi|283958840|ref|NZ_GG731509.1|	89.806	10.194	100096	11362	111458
Staphylococcus_#_aureus_!_subsp._{_aureus_}_58-424_genomic_scaffold_supercont1.17_whole_genome_shotgun_sequence|gi|293508980|ref|NZ_GG749070.1|	90.446	9.554	99710	10532	110242
Staphylococcus_#_aureus_!_subsp._{_aureus_}_C427_genomic_scaffold_supercont1.15_whole_genome_shotgun_sequence|gi|282920237|ref|NZ_GG730155.1|	90.941	9.059	99491	9911	109402
Staphylococcus_#_aureus_!_subsp._{_aureus_}_C101_genomic_scaffold_supercont1.17_whole_genome_shotgun_sequence|gi|282925449|ref|NZ_GG730136.1|	90.433	9.567	99328	10508	109836
Staphylococcus_#_aureus_!_subsp._{_aureus_}_M899_genomic_scaffold_supercont1.14_whole_genome_shotgun_sequence|gi|282914906|ref|NZ_GG730203.1|	91.094	8.906	99261	9705	108966
Staphylococcus_#_aureus_!_subsp._{_aureus_}_E1410_genomic_scaffold_supercont1.15_whole_genome_shotgun_sequence|gi|257434178|ref|NZ_GG700611.1|	91.055	8.945	99247	9750	108997
Staphylococcus_#_aureus_!_subsp._{_aureus_}_68-397_genomic_scaffold_supercont1.15_whole_genome_shotgun_sequence|gi|257431468|ref|NZ_GG700588.1|	90.753	9.247	99133	10101	109234
Staphylococcus_#_aureus_!_subsp._{_aureus_}_WBG10049_genomic_scaffold_supercont1.8_whole_genome_shotgun_sequence|gi|282911628|ref|NZ_GG730215.1|	90.639	9.361	99066	10231	109297
Staphylococcus_#_aureus_!_subsp._{_aureus_}_M876_genomic_scaffold_supercont1.13_whole_genome_shotgun_sequence|gi|257437091|ref|NZ_GG700626.1|	90.441	9.559	99058	10470	109528
Staphylococcus_#_aureus_!_subsp._{_aureus_}_65-1322_genomic_scaffold_supercont1.10_whole_genome_shotgun_sequence|gi|257428858|ref|NZ_GG700568.1|	90.213	9.787	98917	10731	109648
Staphylococcus_#_aureus_!_subsp._{_aureus_}_55/2053_genomic_scaffold_supercont1.15_whole_genome_shotgun_sequence|gi|257426198|ref|NZ_GG700547.1|	89.681	10.319	98893	11379	110272
Staphylococcus_#_aureus_!_subsp._{_aureus_}_M1015_genomic_scaffold_supercont1.16_whole_genome_shotgun_sequence|gi|293547492|ref|NZ_GG749011.1|	90.177	9.823	98879	10771	109650
Staphylococcus_#_aureus_!_subsp._{_aureus_}_M809_genomic_scaffold_supercont1.20_whole_genome_shotgun_sequence|gi|293510892|ref|NZ_GG749318.1|	90.572	9.428	98819	10287	109106
Enterococcus_#_faecalis_!_TX0635_{_genomic_}_scaffold_Scfld198_whole_genome_shotgun_sequence|gi|312905645|ref|NZ_GL455388.1|	62.097	37.903	98175	59924	158099
Staphylococcus_#_aureus_!_subsp._{_aureus_}_WW2703/97_genomic_scaffold_supercont1.29_whole_genome_shotgun_sequence|gi|282909374|ref|NZ_GG730248.1|	86.632	13.368	98092	15136	113228
Staphylococcus_#_aureus_!_subsp._{_aureus_}_D139_genomic_scaffold_supercont1.22_whole_genome_shotgun_sequence|gi|282917409|ref|NZ_GG730180.1|	88.476	11.524	98039	12769	110808
Staphylococcus_#_aureus_!_subsp._{_aureus_}_TCH130_genomic_scaffold_SCAFFOLD6_whole_genome_shotgun_sequence|gi|255925768|ref|NZ_GG698163.1|	88.51	11.49	97863	12704	110567
Staphylococcus_#_aureus_!_subsp._{_aureus_}_H19_genomic_scaffold_supercont1.11_whole_genome_shotgun_sequence|gi|283771229|ref|NZ_GG730345.1|	88.937	11.063	97620	12143	109763
Enterococcus_#_faecalis_!_HH22_{_genomic_}_scaffold_SCAFFOLD11_whole_genome_shotgun_sequence|gi|237755326|ref|NZ_GG668829.1|	62.18	37.82	97330	59199	156529
Enterococcus_#_faecalis_!_TX0470_{_genomic_}_scaffold_Scfld1708_whole_genome_shotgun_sequence|gi|312902219|ref|NZ_GL456548.1|	37.375	62.625	95686	160329	256015
Neisseria_#_sp._!_GT4A_CT1_{_genomic_}_scaffold_supercont1.6_whole_genome_shotgun_sequence|gi|349611304|ref|NZ_JH164969.1|	39.899	60.101	95134	143305	238439
Enterococcus_#_faecalis_!_TX0860_{_genomic_}_scaffold_Scfld204_whole_genome_shotgun_sequence|gi|313150970|ref|NZ_GL455549.1|	67.467	32.533	94936	45778	140714
Veillonella_#_dispar_!_ATCC_{_17748_}_genomic_scaffold_Scfld0_whole_genome_shotgun_sequence|gi|237640063|ref|NZ_GG667604.1|	6.075	93.925	94505	1461082	1555587
Enterococcus_#_faecalis_!_DAPTO_{_512_}_genomic_scaffold_Scfld26_whole_genome_shotgun_sequence|gi|312908874|ref|NZ_GL455797.1|	45.841	54.159	93966	111015	204981
Enterococcus_#_faecalis_!_DAPTO_{_516_}_genomic_scaffold_Scfld17_whole_genome_shotgun_sequence|gi|312979606|ref|NZ_GL455712.1|	45.833	54.167	93949	111031	204980
Enterococcus_#_faecalis_!_R712_{_genomic_}_scaffold_Scfld77_whole_genome_shotgun_sequence|gi|293385369|ref|NZ_GG739851.1|	52.84	47.16	93800	83716	177516
Streptococcus_#_suis_!_BM407_{_chromosome_}_complete_genome|gi|253754647|ref|NC_012926.1|	4.37	95.63	93795	2052434	2146229
Enterococcus_#_faecalis_!_S613_{_genomic_}_scaffold_Scfld35_whole_genome_shotgun_sequence|gi|293389818|ref|NZ_GG739742.1|	52.784	47.216	93754	83864	177618
Enterococcus_#_faecalis_!_TX2134_{_genomic_}_scaffold_Scfld134_whole_genome_shotgun_sequence|gi|307679920|ref|NZ_GL455613.1|	53.836	46.164	93020	79764	172784
Streptococcus_#_sp._!_M334_{_genomic_}_scaffold_supercont1.2_whole_genome_shotgun_sequence|gi|322377037|ref|NZ_GL732487.1|	33.463	66.537	92117	183167	275284
Streptococcus_#_sp._!_oral_{_taxon_}_058_str._F0407_genomic_scaffold_Scfld391_whole_genome_shotgun_sequence|gi|358465623|ref|NZ_JH378888.1|	17.32	82.68	91912	438751	530663
Enterococcus_#_faecalis_!_TX4248_{_genomic_}_scaffold_Scfld53_whole_genome_shotgun_sequence|gi|307604675|ref|NZ_GL454430.1|	51.069	48.931	91563	87728	179291
Streptococcus_#_suis_!_98HAH33_{_complete_}_genome|gi|146319850|ref|NC_009443.1|	4.356	95.644	91288	2004410	2095698
Streptococcus_#_sp._!_C300_{_genomic_}_scaffold_supercont1.3_whole_genome_shotgun_sequence|gi|322375529|ref|NZ_GL732468.1|	33.513	66.487	91259	181052	272311
Streptococcus_#_suis_!_05ZYH33_{_complete_}_genome|gi|146317663|ref|NC_009442.1|	4.349	95.651	91177	2005132	2096309
Neisseria_#_macacae_!_ATCC_{_33926_}_genomic_scaffold_SCAFFOLD6_whole_genome_shotgun_sequence|gi|340536309|ref|NZ_GL985623.1|	45.136	54.864	91174	110825	201999
Enterococcus_#_faecalis_!_TX2134_{_genomic_}_scaffold_Scfld313_whole_genome_shotgun_sequence|gi|307679943|ref|NZ_GL455636.1|	44.396	55.604	91168	114182	205350
Streptococcus_#_agalactiae_!_2603V/R_{_chromosome_}_complete_genome|gi|22536185|ref|NC_004116.1|	4.138	95.862	89390	2070877	2160267
Enterococcus_#_faecalis_!_TX0470_{_genomic_}_scaffold_Scfld808_whole_genome_shotgun_sequence|gi|312902212|ref|NZ_GL456541.1|	46.96	53.04	88337	99776	188113
Enterococcus_#_faecalis_!_TX0470_{_genomic_}_scaffold_Scfld579_whole_genome_shotgun_sequence|gi|312902209|ref|NZ_GL456538.1|	43.485	56.515	88008	114377	202385
Neisseria_#_macacae_!_ATCC_{_33926_}_genomic_scaffold_SCAFFOLD3_whole_genome_shotgun_sequence|gi|340536306|ref|NZ_GL985620.1|	31.015	68.985	87885	195475	283360
Enterococcus_#_faecalis_!_TX2134_{_genomic_}_scaffold_Scfld106_whole_genome_shotgun_sequence|gi|307679910|ref|NZ_GL455603.1|	39.409	60.591	87594	134676	222270
Enterococcus_#_faecalis_!_TX0102_{_genomic_}_scaffold_Scfld50_whole_genome_shotgun_sequence|gi|312953823|ref|NZ_GL455116.1|	48.367	51.633	87460	93366	180826
Enterococcus_#_faecalis_!_TX4248_{_genomic_}_scaffold_Scfld15_whole_genome_shotgun_sequence|gi|307604656|ref|NZ_GL454411.1|	45.927	54.073	87302	102785	190087
Staphylococcus_#_epidermidis_!_ATCC_{_12228_}_chromosome_complete_genome|gi|27466918|ref|NC_004461.1|	3.488	96.512	87185	2412094	2499279
Enterococcus_#_faecalis_!_TX0635_{_genomic_}_scaffold_Scfld355_whole_genome_shotgun_sequence|gi|312905662|ref|NZ_GL455405.1|	55.014	44.986	85197	69666	154863
Prevotella_#_oris_!_C735_{_genomic_}_scaffold_supercont1.1_whole_genome_shotgun_sequence|gi|299140455|ref|NZ_GL349564.1|	10.507	89.493	85168	725386	810554
Enterococcus_#_faecalis_!_TX0855_{_genomic_}_scaffold_Scfld87_whole_genome_shotgun_sequence|gi|307679823|ref|NZ_GL455659.1|	48.609	51.391	84963	89827	174790
Enterococcus_#_faecalis_!_TX0635_{_genomic_}_scaffold_Scfld144_whole_genome_shotgun_sequence|gi|312905625|ref|NZ_GL455368.1|	50.041	49.959	84857	84718	169575
Enterococcus_#_faecalis_!_TX0109_{_genomic_}_scaffold_Scfld226_whole_genome_shotgun_sequence|gi|313151104|ref|NZ_GL455460.1|	57.007	42.993	84472	63706	148178
Gemella_#_sanguinis_!_M325_{_genomic_}_scaffold_supercont1.4_whole_genome_shotgun_sequence|gi|329770617|ref|NZ_GL883555.1|	44.942	55.058	83634	102458	186092
Staphylococcus_#_aureus_!_subsp._{_aureus_}_M899_genomic_scaffold_supercont1.9_whole_genome_shotgun_sequence|gi|282914656|ref|NZ_GG730198.1|	91.958	8.042	82349	7202	89551
Staphylococcus_#_aureus_!_subsp._{_aureus_}_M1015_genomic_scaffold_supercont1.12_whole_genome_shotgun_sequence|gi|293539290|ref|NZ_GG749007.1|	91.999	8.001	82302	7158	89460
Staphylococcus_#_aureus_!_subsp._{_aureus_}_C101_genomic_scaffold_supercont1.14_whole_genome_shotgun_sequence|gi|282925097|ref|NZ_GG730133.1|	91.975	8.025	82208	7173	89381
Staphylococcus_#_aureus_!_subsp._{_aureus_}_M876_genomic_scaffold_supercont1.11_whole_genome_shotgun_sequence|gi|257436896|ref|NZ_GG700624.1|	91.929	8.071	82188	7216	89404
Staphylococcus_#_aureus_!_subsp._{_aureus_}_68-397_genomic_scaffold_supercont1.12_whole_genome_shotgun_sequence|gi|257431274|ref|NZ_GG700585.1|	91.983	8.017	82163	7161	89324
Neisseria_#_sp._!_oral_{_taxon_}_014_str._F0314_genomic_scaffold_supercont1.3_whole_genome_shotgun_sequence|gi|298369785|ref|NZ_GL349413.1|	9.73	90.27	81677	757726	839403
Enterococcus_#_faecalis_!_S613_{_genomic_}_scaffold_Scfld112_whole_genome_shotgun_sequence|gi|293389854|ref|NZ_GG739778.1|	49.735	50.265	81266	82133	163399
Streptococcus_#_pasteurianus_!_ATCC_{_43144_}_complete_genome|gi|336063372|ref|NC_015600.1|	3.841	96.159	80662	2019415	2100077
Enterococcus_#_faecalis_!_TX0860_{_genomic_}_scaffold_Scfld243_whole_genome_shotgun_sequence|gi|313150974|ref|NZ_GL455553.1|	48.584	51.416	80462	85153	165615
Oribacterium_#_sp._!_oral_{_taxon_}_078_str._F0262_genomic_scaffold_Scfld2_whole_genome_shotgun_sequence|gi|269215346|ref|NZ_GG729935.1|	14.154	85.846	80305	487063	567368
Streptococcus_#_mutans_!_NN2025_{_complete_}_genome|gi|290579526|ref|NC_013928.1|	3.986	96.014	80257	1933330	2013587
Streptococcus_#_gallolyticus_!_subsp._{_gallolyticus_}_ATCC_BAA-2069_complete_genome|gi|325977200|ref|NC_015215.1|	3.406	96.594	80252	2276192	2356444
Enterococcus_#_faecalis_!_TX0860_{_genomic_}_scaffold_Scfld236_whole_genome_shotgun_sequence|gi|313150973|ref|NZ_GL455552.1|	46.507	53.493	80195	92243	172438
Staphylococcus_#_aureus_!_subsp._{_aureus_}_55/2053_genomic_scaffold_supercont1.8_whole_genome_shotgun_sequence|gi|257425991|ref|NZ_GG700540.1|	91.761	8.239	80183	7199	87382
Enterococcus_#_faecalis_!_TX0104_{_genomic_}_scaffold_SCAFFOLD7_whole_genome_shotgun_sequence|gi|237754801|ref|NZ_GG668928.1|	48.236	51.764	79255	85053	164308
Enterococcus_#_faecalis_!_CH188_{_genomic_}_scaffold_supercont1.18_whole_genome_shotgun_sequence|gi|242359820|ref|NZ_GG688667.1|	46.288	53.712	79215	91920	171135
Enterococcus_#_faecalis_!_DAPTO_{_512_}_genomic_scaffold_Scfld60_whole_genome_shotgun_sequence|gi|312908898|ref|NZ_GL455821.1|	46.746	53.254	79206	90232	169438
Streptococcus_#_pyogenes_!_MGAS10750_{_chromosome_}_complete_genome|gi|94993396|ref|NC_008024.1|	4.082	95.918	79074	1858037	1937111
Enterococcus_#_faecalis_!_R712_{_genomic_}_scaffold_Scfld131_whole_genome_shotgun_sequence|gi|293385381|ref|NZ_GG739863.1|	46.637	53.363	79033	90432	169465
Enterococcus_#_faecalis_!_S613_{_genomic_}_scaffold_Scfld22_whole_genome_shotgun_sequence|gi|293389807|ref|NZ_GG739731.1|	46.571	53.429	78972	90600	169572
Enterococcus_#_faecalis_!_TX0855_{_genomic_}_scaffold_Scfld254_whole_genome_shotgun_sequence|gi|307679843|ref|NZ_GL455679.1|	51.385	48.615	78955	74698	153653
Enterococcus_#_faecalis_!_DAPTO_{_516_}_genomic_scaffold_Scfld39_whole_genome_shotgun_sequence|gi|312979623|ref|NZ_GL455729.1|	46.556	53.444	78884	90554	169438
Staphylococcus_#_aureus_!_subsp._{_aureus_}_M1015_genomic_scaffold_supercont1.7_whole_genome_shotgun_sequence|gi|293526792|ref|NZ_GG749002.1|	79.527	20.473	78725	20267	98992
Gemella_#_sanguinis_!_M325_{_genomic_}_scaffold_supercont1.3_whole_genome_shotgun_sequence|gi|329770616|ref|NZ_GL883554.1|	21.058	78.942	78703	295035	373738
Granulicatella_#_adiacens_!_ATCC_{_49175_}_genomic_scaffold_SCAFFOLD5_whole_genome_shotgun_sequence|gi|253584458|ref|NZ_GG694019.1|	60.068	39.932	77675	51637	129312
Enterococcus_#_faecalis_!_TX0635_{_genomic_}_scaffold_Scfld11_whole_genome_shotgun_sequence|gi|312905588|ref|NZ_GL455331.1|	36.863	63.137	77239	132291	209530
Enterococcus_#_faecalis_!_TX0411_{_genomic_}_scaffold_Scfld357_whole_genome_shotgun_sequence|gi|313151166|ref|NZ_GL456470.1|	36.882	63.118	77141	132017	209158
Enterococcus_#_faecalis_!_TX0109_{_genomic_}_scaffold_Scfld123_whole_genome_shotgun_sequence|gi|313151081|ref|NZ_GL455449.1|	42.347	57.653	77060	104911	181971
Prevotella_#_oris_!_F0302_{_genomic_}_scaffold_Scfld0_whole_genome_shotgun_sequence|gi|260447111|ref|NZ_GG703883.1|	9.076	90.924	76791	769339	846130
Streptococcus_#_pyogenes_!_MGAS2096_{_chromosome_}_complete_genome|gi|94991497|ref|NC_008023.1|	4.12	95.88	76655	1783700	1860355
Enterococcus_#_faecalis_!_DAPTO_{_516_}_genomic_scaffold_Scfld36_whole_genome_shotgun_sequence|gi|312979620|ref|NZ_GL455726.1|	47.848	52.152	76587	83477	160064
Enterococcus_#_faecalis_!_TX0470_{_genomic_}_scaffold_Scfld140_whole_genome_shotgun_sequence|gi|312902192|ref|NZ_GL456521.1|	50.921	49.079	76182	73427	149609
Enterococcus_#_faecalis_!_TX0109_{_genomic_}_scaffold_Scfld94_whole_genome_shotgun_sequence|gi|313151065|ref|NZ_GL455440.1|	41.573	58.427	75667	106344	182011
Streptococcus_#_suis_!_ST3_{_chromosome_}_complete_genome|gi|330831849|ref|NC_015433.1|	3.713	96.287	75334	1953481	2028815
Enterococcus_#_faecalis_!_TX0635_{_genomic_}_scaffold_Scfld109_whole_genome_shotgun_sequence|gi|312905618|ref|NZ_GL455361.1|	54.009	45.991	75089	63942	139031
Streptococcus_#_sp._!_M334_{_genomic_}_scaffold_supercont1.3_whole_genome_shotgun_sequence|gi|322377309|ref|NZ_GL732488.1|	28.693	71.307	74671	185574	260245
Enterococcus_#_faecalis_!_DAPTO_{_512_}_genomic_scaffold_Scfld118_whole_genome_shotgun_sequence|gi|312908915|ref|NZ_GL455838.1|	38.312	61.688	74383	119766	194149
Enterococcus_#_faecalis_!_TX4248_{_genomic_}_scaffold_Scfld106_whole_genome_shotgun_sequence|gi|307604700|ref|NZ_GL454455.1|	55.819	44.181	74181	58714	132895
Enterococcus_#_faecalis_!_TX0109_{_genomic_}_scaffold_Scfld196_whole_genome_shotgun_sequence|gi|313151098|ref|NZ_GL455457.1|	43.109	56.891	74116	97811	171927
Enterococcus_#_faecalis_!_DAPTO_{_516_}_genomic_scaffold_Scfld32_whole_genome_shotgun_sequence|gi|312979617|ref|NZ_GL455723.1|	41.237	58.763	73914	105326	179240
Enterococcus_#_faecalis_!_TX2134_{_genomic_}_scaffold_Scfld56_whole_genome_shotgun_sequence|gi|307679891|ref|NZ_GL455584.1|	41.204	58.796	73637	105078	178715
Enterococcus_#_faecalis_!_JH1_{_genomic_}_scaffold_supercont1.11_whole_genome_shotgun_sequence|gi|242362058|ref|NZ_GG692696.1|	37.732	62.268	73467	121240	194707
Neisseria_#_macacae_!_ATCC_{_33926_}_genomic_scaffold_SCAFFOLD4_whole_genome_shotgun_sequence|gi|340536307|ref|NZ_GL985621.1|	31.091	68.909	73387	162652	236039
Streptococcus_#_agalactiae_!_A909_{_chromosome_}_complete_genome|gi|76786714|ref|NC_007432.1|	3.442	96.558	73244	2054595	2127839
Enterococcus_#_faecalis_!_TX4248_{_genomic_}_scaffold_Scfld339_whole_genome_shotgun_sequence|gi|307604727|ref|NZ_GL454482.1|	58.666	41.334	72700	51222	123922
Enterococcus_#_faecalis_!_TX0411_{_genomic_}_scaffold_Scfld427_whole_genome_shotgun_sequence|gi|313151167|ref|NZ_GL456471.1|	47.802	52.198	72515	79184	151699
Streptococcus_#_suis_!_SC84_{_complete_}_genome|gi|253750923|ref|NC_012924.1|	3.458	96.542	72482	2023416	2095898
Enterococcus_#_faecalis_!_TX0104_{_genomic_}_scaffold_SCAFFOLD6_whole_genome_shotgun_sequence|gi|237754802|ref|NZ_GG668927.1|	43.466	56.534	72449	94232	166681
Enterococcus_#_faecalis_!_TX4248_{_genomic_}_scaffold_Scfld158_whole_genome_shotgun_sequence|gi|307604706|ref|NZ_GL454461.1|	47.274	52.726	72022	80329	152351
Enterococcus_#_faecalis_!_TX0470_{_genomic_}_scaffold_Scfld488_whole_genome_shotgun_sequence|gi|312902207|ref|NZ_GL456536.1|	67.495	32.505	71633	34498	106131
Prevotella_#_melaninogenica_!_D18_{_genomic_}_scaffold_supercont1.1_whole_genome_shotgun_sequence|gi|288801553|ref|NZ_GG740010.1|	13.895	86.105	71594	443663	515257
Solobacterium_#_moorei_!_F0204_{_genomic_}_scaffold_Scfld67_whole_genome_shotgun_sequence|gi|320528833|ref|NZ_GL637653.1|	81.351	18.649	71417	16372	87789
Enterococcus_#_faecalis_!_TX0470_{_genomic_}_scaffold_Scfld5128_whole_genome_shotgun_sequence|gi|312902220|ref|NZ_GL456549.1|	51.327	48.673	71404	67711	139115
Neisseria_#_macacae_!_ATCC_{_33926_}_genomic_scaffold_SCAFFOLD5_whole_genome_shotgun_sequence|gi|340536308|ref|NZ_GL985622.1|	32.679	67.321	71396	147081	218477
Staphylococcus_#_aureus_!_subsp._{_aureus_}_D139_genomic_scaffold_supercont1.4_whole_genome_shotgun_sequence|gi|282915602|ref|NZ_GG730162.1|	73.439	26.561	70835	25619	96454
Streptococcus_#_sp._!_oral_{_taxon_}_058_str._F0407_genomic_scaffold_Scfld401_whole_genome_shotgun_sequence|gi|358465624|ref|NZ_JH378889.1|	25.588	74.412	70663	205496	276159
Staphylococcus_#_aureus_!_subsp._{_aureus_}_WW2703/97_genomic_scaffold_supercont1.10_whole_genome_shotgun_sequence|gi|282907893|ref|NZ_GG730229.1|	82.352	17.648	70185	15041	85226
Streptococcus_#_pyogenes_!_MGAS1882_{_chromosome_}_complete_genome|gi|383493132|ref|NC_017053.1|	3.94	96.06	70166	1710863	1781029
Streptococcus_#_pyogenes_!_MGAS15252_{_chromosome_}_complete_genome|gi|383479207|ref|NC_017040.1|	4.001	95.999	70048	1680784	1750832
Gemella_#_haemolysans_!_M341_{_genomic_}_scaffold_supercont1.3_whole_genome_shotgun_sequence|gi|329768780|ref|NZ_GL883584.1|	28.919	71.081	70015	172096	242111
Enterococcus_#_faecalis_!_TX0102_{_genomic_}_scaffold_Scfld161_whole_genome_shotgun_sequence|gi|312958098|ref|NZ_GL455129.1|	48.214	51.786	69552	74705	144257
Neisseria_#_mucosa_!_C102_{_genomic_}_scaffold_supercont1.1_whole_genome_shotgun_sequence|gi|319639661|ref|NZ_GL635793.1|	5.803	94.197	68933	1119045	1187978
Gemella_#_haemolysans_!_M341_{_genomic_}_scaffold_supercont1.2_whole_genome_shotgun_sequence|gi|329768779|ref|NZ_GL883583.1|	13.531	86.469	68698	439003	507701
Staphylococcus_#_aureus_!_subsp._{_aureus_}_C160_genomic_scaffold_supercont1.10_whole_genome_shotgun_sequence|gi|282904457|ref|NZ_GG730282.1|	67.589	32.411	68330	32767	101097
Streptococcus_#_agalactiae_!_NEM316_{_complete_}_genome|gi|25010075|ref|NC_004368.1|	3.062	96.938	67707	2143778	2211485
Solobacterium_#_moorei_!_F0204_{_genomic_}_scaffold_Scfld37_whole_genome_shotgun_sequence|gi|320528829|ref|NZ_GL637649.1|	75.227	24.773	67693	22292	89985
Staphylococcus_#_aureus_!_subsp._{_aureus_}_C427_genomic_scaffold_supercont1.2_whole_genome_shotgun_sequence|gi|282918168|ref|NZ_GG730142.1|	71.828	28.172	67204	26358	93562
Neisseria_#_gonorrhoeae_!_MS11_{_supercont1.5_}_genomic_scaffold_whole_genome_shotgun_sequence|gi|223958874|ref|NZ_EQ972793.1|	4.21	95.79	66630	1515891	1582521
Neisseria_#_gonorrhoeae_!_FA19_{_supercont1.7_}_genomic_scaffold_whole_genome_shotgun_sequence|gi|223958832|ref|NZ_EQ972751.1|	4.181	95.819	65650	1504564	1570214
Enterococcus_#_faecalis_!_R712_{_genomic_}_scaffold_Scfld249_whole_genome_shotgun_sequence|gi|293386532|ref|NZ_GG739908.1|	45.97	54.03	65296	76744	142040
Enterococcus_#_faecalis_!_S613_{_genomic_}_scaffold_Scfld222_whole_genome_shotgun_sequence|gi|293389885|ref|NZ_GG739809.1|	45.88	54.12	65259	76979	142238
Enterococcus_#_faecalis_!_DAPTO_{_516_}_genomic_scaffold_Scfld15_whole_genome_shotgun_sequence|gi|312979605|ref|NZ_GL455711.1|	45.977	54.023	65191	76598	141789
Enterococcus_#_faecalis_!_DAPTO_{_512_}_genomic_scaffold_Scfld24_whole_genome_shotgun_sequence|gi|312908873|ref|NZ_GL455796.1|	45.977	54.023	65191	76598	141789
Enterococcus_#_faecalis_!_TX0109_{_genomic_}_scaffold_Scfld47_whole_genome_shotgun_sequence|gi|313151029|ref|NZ_GL455423.1|	44.1	55.9	64366	81588	145954
Enterococcus_#_faecalis_!_R712_{_genomic_}_scaffold_Scfld79_whole_genome_shotgun_sequence|gi|293385371|ref|NZ_GG739853.1|	43.864	56.136	63976	81876	145852
Enterococcus_#_faecalis_!_S613_{_genomic_}_scaffold_Scfld125_whole_genome_shotgun_sequence|gi|293389861|ref|NZ_GG739785.1|	43.72	56.28	63829	82167	145996
Solobacterium_#_moorei_!_F0204_{_genomic_}_scaffold_Scfld91_whole_genome_shotgun_sequence|gi|320528839|ref|NZ_GL637659.1|	88.151	11.849	63579	8546	72125
Enterococcus_#_faecalis_!_TX0411_{_genomic_}_scaffold_Scfld60_whole_genome_shotgun_sequence|gi|313151073|ref|NZ_GL456422.1|	57.962	42.038	63447	46016	109463
Enterococcus_#_faecalis_!_DAPTO_{_512_}_genomic_scaffold_Scfld27_whole_genome_shotgun_sequence|gi|312908875|ref|NZ_GL455798.1|	61.784	38.216	63409	39221	102630
Enterococcus_#_faecalis_!_DAPTO_{_516_}_genomic_scaffold_Scfld18_whole_genome_shotgun_sequence|gi|312979607|ref|NZ_GL455713.1|	61.711	38.289	63333	39295	102628
Streptococcus_#_gallolyticus_!_subsp._{_gallolyticus_}_TX20005_genomic_scaffold_SCAFFOLD1_whole_genome_shotgun_sequence|gi|306832509|ref|NZ_GL397173.1|	2.764	97.236	61790	2173970	2235760
Staphylococcus_#_aureus_!_subsp._{_aureus_}_D139_genomic_scaffold_supercont1.24_whole_genome_shotgun_sequence|gi|282917649|ref|NZ_GG730182.1|	89.102	10.898	61388	7508	68896
Enterococcus_#_faecalis_!_TX2134_{_genomic_}_scaffold_Scfld104_whole_genome_shotgun_sequence|gi|307679908|ref|NZ_GL455601.1|	66.175	33.825	60925	31141	92066
Streptococcus_#_sp._!_M334_{_genomic_}_scaffold_supercont1.4_whole_genome_shotgun_sequence|gi|322377550|ref|NZ_GL732489.1|	32.756	67.244	60286	123759	184045
Streptococcus_#_vestibularis_!_ATCC_{_49124_}_genomic_scaffold_SCAFFOLD2_whole_genome_shotgun_sequence|gi|323356408|ref|NZ_GL831113.1|	59.067	40.933	60023	41596	101619
Enterococcus_#_faecalis_!_TX0104_{_genomic_}_scaffold_SCAFFOLD13_whole_genome_shotgun_sequence|gi|237754795|ref|NZ_GG668934.1|	46.391	53.609	59929	69253	129182
Enterococcus_#_faecalis_!_R712_{_genomic_}_scaffold_Scfld73_whole_genome_shotgun_sequence|gi|293385366|ref|NZ_GG739848.1|	41.846	58.154	59914	83263	143177
Enterococcus_#_faecalis_!_S613_{_genomic_}_scaffold_Scfld146_whole_genome_shotgun_sequence|gi|293389867|ref|NZ_GG739791.1|	41.719	58.281	59795	83533	143328
Staphylococcus_#_aureus_!_subsp._{_aureus_}_D139_genomic_scaffold_supercont1.5_whole_genome_shotgun_sequence|gi|282915706|ref|NZ_GG730163.1|	70.821	29.179	59554	24537	84091
Staphylococcus_#_aureus_!_subsp._{_aureus_}_C160_genomic_scaffold_supercont1.20_whole_genome_shotgun_sequence|gi|282904618|ref|NZ_GG730292.1|	66.184	33.816	59275	30286	89561
Solobacterium_#_moorei_!_F0204_{_genomic_}_scaffold_Scfld21_whole_genome_shotgun_sequence|gi|320528827|ref|NZ_GL637647.1|	83.289	16.711	58981	11834	70815
Enterococcus_#_faecalis_!_TX0411_{_genomic_}_scaffold_Scfld150_whole_genome_shotgun_sequence|gi|313151121|ref|NZ_GL456446.1|	41.198	58.802	58804	83930	142734
Enterococcus_#_faecalis_!_TX0411_{_genomic_}_scaffold_Scfld505_whole_genome_shotgun_sequence|gi|313151168|ref|NZ_GL456472.1|	60.811	39.189	58315	37581	95896
Streptococcus_#_sp._!_C300_{_genomic_}_scaffold_supercont1.5_whole_genome_shotgun_sequence|gi|322375969|ref|NZ_GL732470.1|	41.262	58.738	57792	82269	140061
Enterococcus_#_faecalis_!_TX0860_{_genomic_}_scaffold_Scfld16_whole_genome_shotgun_sequence|gi|313150921|ref|NZ_GL455500.1|	49.647	50.353	57663	58483	116146
Enterococcus_#_faecalis_!_HIP11704_{_genomic_}_scaffold_supercont1.10_whole_genome_shotgun_sequence|gi|242361993|ref|NZ_GG692631.1|	31.669	68.331	57093	123185	180278
Streptococcus_#_pyogenes_!_M1_{_GAS_}_chromosome_complete_genome|gi|15674250|ref|NC_002737.1|	3.078	96.922	57025	1795416	1852441
Streptococcus_#_pyogenes_!_MGAS10270_{_chromosome_}_complete_genome|gi|94989509|ref|NC_008022.1|	2.949	97.051	56859	1871393	1928252
Enterococcus_#_faecalis_!_TX0860_{_genomic_}_scaffold_Scfld96_whole_genome_shotgun_sequence|gi|313150950|ref|NZ_GL455529.1|	63.038	36.962	56808	33309	90117
Streptococcus_#_pyogenes_!_MGAS5005_{_chromosome_}_complete_genome|gi|71909814|ref|NC_007297.1|	3.084	96.916	56695	1781859	1838554
Streptococcus_#_pyogenes_!_MGAS6180_{_chromosome_}_complete_genome|gi|71902667|ref|NC_007296.1|	2.962	97.038	56197	1841376	1897573
Streptococcus_#_pyogenes_!_MGAS10394_{_chromosome_}_complete_genome|gi|50913346|ref|NC_006086.1|	2.945	97.055	55947	1843930	1899877
Streptococcus_#_pyogenes_!_MGAS9429_{_chromosome_}_complete_genome|gi|94987631|ref|NC_008021.1|	3.028	96.972	55614	1780853	1836467
Enterococcus_#_faecalis_!_TX2134_{_genomic_}_scaffold_Scfld74_whole_genome_shotgun_sequence|gi|307679900|ref|NZ_GL455593.1|	69.511	30.489	55575	24376	79951
Enterococcus_#_faecalis_!_DAPTO_{_516_}_genomic_scaffold_Scfld124_whole_genome_shotgun_sequence|gi|312982558|ref|NZ_GL455756.1|	49.103	50.897	55567	57598	113165
Neisseria_#_macacae_!_ATCC_{_33926_}_genomic_scaffold_SCAFFOLD7_whole_genome_shotgun_sequence|gi|340536310|ref|NZ_GL985624.1|	36.275	63.725	55504	97507	153011
Enterococcus_#_faecalis_!_TX0102_{_genomic_}_scaffold_Scfld49_whole_genome_shotgun_sequence|gi|312953822|ref|NZ_GL455115.1|	69.134	30.866	55196	24643	79839
Streptococcus_#_pyogenes_!_MGAS315_{_chromosome_}_complete_genome|gi|21909536|ref|NC_004070.1|	2.884	97.116	54809	1845712	1900521
Streptococcus_#_sp._!_C300_{_genomic_}_scaffold_supercont1.4_whole_genome_shotgun_sequence|gi|322375785|ref|NZ_GL732469.1|	26.997	73.003	54600	147642	202242
Staphylococcus_#_aureus_!_subsp._{_aureus_}_TCH130_genomic_scaffold_SCAFFOLD7_whole_genome_shotgun_sequence|gi|255925769|ref|NZ_GG698164.1|	97.601	2.399	54398	1337	55735
Streptococcus_#_pyogenes_!_MGAS8232_{_chromosome_}_complete_genome|gi|19745201|ref|NC_003485.1|	2.868	97.132	54345	1840672	1895017
Lactococcus_#_lactis_!_subsp._{_cremoris_}_SK11_complete_genome|gi|116510843|ref|NC_008527.1|	2.219	97.781	54116	2384473	2438589
Solobacterium_#_moorei_!_F0204_{_genomic_}_scaffold_Scfld134_whole_genome_shotgun_sequence|gi|320528849|ref|NZ_GL637669.1|	46.826	53.174	53966	61282	115248
Neisseria_#_macacae_!_ATCC_{_33926_}_genomic_scaffold_SCAFFOLD8_whole_genome_shotgun_sequence|gi|340536311|ref|NZ_GL985625.1|	38.178	61.822	53723	86995	140718
Streptococcus_#_pyogenes_!_str._{_Manfredo_}_chromosome_complete_genome|gi|139472888|ref|NC_009332.1|	2.908	97.092	53544	1787727	1841271
Enterococcus_#_faecalis_!_TX0102_{_genomic_}_scaffold_Scfld6_whole_genome_shotgun_sequence|gi|312953799|ref|NZ_GL455093.1|	55.074	44.926	53513	43652	97165
Neisseria_#_gonorrhoeae_!_35/02_{_supercont1.4_}_genomic_scaffold_whole_genome_shotgun_sequence|gi|223958692|ref|NZ_DS999962.1|	3.772	96.228	53320	1360438	1413758
Staphylococcus_#_aureus_!_subsp._{_aureus_}_68-397_genomic_scaffold_supercont1.14_whole_genome_shotgun_sequence|gi|257431371|ref|NZ_GG700587.1|	67.289	32.711	53189	25857	79046
Streptococcus_#_equi_!_subsp._{_zooepidemicus_}_complete_genome|gi|225867617|ref|NC_012470.1|	2.474	97.526	53179	2096689	2149868
Staphylococcus_#_aureus_!_subsp._{_aureus_}_M876_genomic_scaffold_supercont1.12_whole_genome_shotgun_sequence|gi|257436992|ref|NZ_GG700625.1|	66.168	33.832	52951	27074	80025
Streptococcus_#_sp._!_2_1_36FAA_{_genomic_}_scaffold_supercont1.6_whole_genome_shotgun_sequence|gi|262283702|ref|NZ_GG704944.1|	87.475	12.525	52617	7534	60151
Staphylococcus_#_pseudintermedius_!_HKU10-03_{_chromosome_}_complete_genome|gi|319891290|ref|NC_014925.1|	2.004	97.996	52447	2564934	2617381
Staphylococcus_#_aureus_!_subsp._{_aureus_}_55/2053_genomic_scaffold_supercont1.14_whole_genome_shotgun_sequence|gi|257426105|ref|NZ_GG700546.1|	68.412	31.588	52397	24193	76590
Enterococcus_#_faecalis_!_TX0860_{_genomic_}_scaffold_Scfld11_whole_genome_shotgun_sequence|gi|313150917|ref|NZ_GL455496.1|	61.833	38.167	52348	32312	84660
Streptococcus_#_suis_!_P1/7_{_complete_}_genome|gi|253752822|ref|NC_012925.1|	2.602	97.398	52229	1955262	2007491
Solobacterium_#_moorei_!_F0204_{_genomic_}_scaffold_Scfld108_whole_genome_shotgun_sequence|gi|320528842|ref|NZ_GL637662.1|	90.259	9.741	51937	5605	57542
Staphylococcus_#_aureus_!_subsp._{_aureus_}_WW2703/97_genomic_scaffold_supercont1.33_whole_genome_shotgun_sequence|gi|282909535|ref|NZ_GG730252.1|	94.644	5.356	51140	2894	54034
Streptococcus_#_pyogenes_!_NZ131_{_chromosome_}_complete_genome|gi|209558587|ref|NC_011375.1|	2.811	97.189	51042	1764743	1815785
Enterococcus_#_faecalis_!_TX0104_{_genomic_}_scaffold_SCAFFOLD12_whole_genome_shotgun_sequence|gi|237754796|ref|NZ_GG668933.1|	47.864	52.136	50138	54613	104751
Streptococcus_#_pyogenes_!_SSI-1_{_chromosome_}_complete_genome|gi|28894912|ref|NC_004606.1|	2.646	97.354	50119	1844156	1894275
Enterobacter_#_cloacae_!_subsp._{_cloacae_}_ATCC_13047_chromosome_complete_genome|gi|296100371|ref|NC_014121.1|	0.943	99.057	50117	5264464	5314581
Enterococcus_#_faecalis_!_TX0102_{_genomic_}_scaffold_Scfld16_whole_genome_shotgun_sequence|gi|312953806|ref|NZ_GL455100.1|	35.139	64.861	50057	92397	142454
Enterococcus_#_faecalis_!_TX0635_{_genomic_}_scaffold_Scfld89_whole_genome_shotgun_sequence|gi|312905611|ref|NZ_GL455354.1|	54.388	45.612	50014	41944	91958
Enterococcus_#_faecalis_!_TX0635_{_genomic_}_scaffold_Scfld126_whole_genome_shotgun_sequence|gi|312905619|ref|NZ_GL455362.1|	40.742	59.258	49432	71896	121328
Enterococcus_#_faecalis_!_TX0860_{_genomic_}_scaffold_Scfld20_whole_genome_shotgun_sequence|gi|313150925|ref|NZ_GL455504.1|	55.148	44.852	49086	39921	89007
Enterococcus_#_faecalis_!_TX0104_{_genomic_}_scaffold_SCAFFOLD20_whole_genome_shotgun_sequence|gi|237754788|ref|NZ_GG668941.1|	51.896	48.104	49025	45443	94468
Enterococcus_#_faecalis_!_TX0411_{_genomic_}_scaffold_Scfld111_whole_genome_shotgun_sequence|gi|313151103|ref|NZ_GL456437.1|	47.616	52.384	49012	53919	102931
Enterococcus_#_faecalis_!_DAPTO_{_516_}_genomic_scaffold_Scfld12_whole_genome_shotgun_sequence|gi|312979604|ref|NZ_GL455710.1|	57.129	42.871	48881	36681	85562
Staphylococcus_#_aureus_!_subsp._{_aureus_}_WW2703/97_genomic_scaffold_supercont1.9_whole_genome_shotgun_sequence|gi|282907844|ref|NZ_GG730228.1|	88.049	11.951	48767	6619	55386
Enterococcus_#_faecalis_!_S613_{_genomic_}_scaffold_Scfld74_whole_genome_shotgun_sequence|gi|293389839|ref|NZ_GG739763.1|	56.993	43.007	48717	36762	85479
Enterococcus_#_faecalis_!_plasmid_{_pCF10_}_complete_sequence|gi|113706804|ref|NC_006827.2|	71.961	28.039	48698	18975	67673
Streptococcus_#_equi_!_subsp._{_equi_}_4047_complete_genome|gi|225869487|ref|NC_012471.1|	2.152	97.848	48511	2205282	2253793
Enterococcus_#_faecalis_!_TX4248_{_genomic_}_scaffold_Scfld275_whole_genome_shotgun_sequence|gi|307604720|ref|NZ_GL454475.1|	38.581	61.419	48423	77087	125510
Staphylococcus_#_hominis_!_subsp._{_hominis_}_C80_genomic_scaffold_supercont1.4_whole_genome_shotgun_sequence|gi|314935425|ref|NZ_GL545255.1|	10.075	89.925	48422	432177	480599
Staphylococcus_#_lugdunensis_!_HKU09-01_{_chromosome_}_complete_genome|gi|289549371|ref|NC_013893.1|	1.802	98.198	47899	2610467	2658366
Staphylococcus_#_aureus_!_subsp._{_aureus_}_68-397_genomic_scaffold_supercont1.9_whole_genome_shotgun_sequence|gi|257431025|ref|NZ_GG700582.1|	92.131	7.869	47838	4086	51924
Propionibacterium_#_acnes_!_TypeIA2_{_P.acn33_}_chromosome_complete_genome|gi|365972921|ref|NC_016516.1|	1.907	98.093	47483	2442140	2489623
Streptococcus_#_sp._!_C150_{_genomic_}_scaffold_supercont1.3_whole_genome_shotgun_sequence|gi|322373964|ref|NZ_GL698451.1|	25.179	74.821	47465	141046	188511
Propionibacterium_#_acnes_!_TypeIA2_{_P.acn17_}_chromosome_complete_genome|gi|365963975|ref|NC_016512.1|	1.878	98.122	47379	2475506	2522885
Propionibacterium_#_acnes_!_TypeIA2_{_P.acn31_}_chromosome_complete_genome|gi|365961730|ref|NC_016511.1|	1.89	98.11	47235	2451531	2498766
Propionibacterium_#_acnes_!_KPA171202_{_complete_}_genome|gi|50841496|ref|NC_006085.1|	1.836	98.164	47006	2513259	2560265
Streptococcus_#_bovis_!_ATCC_{_700338_}_genomic_scaffold_SCAFFOLD1_whole_genome_shotgun_sequence|gi|306834642|ref|NZ_GL397128.1|	2.269	97.731	46894	2019912	2066806
Parvimonas_#_micra_!_ATCC_{_33270_}_Scfld_02_14_genomic_scaffold_whole_genome_shotgun_sequence|gi|224580128|ref|NZ_DS483518.1|	6.437	93.563	46729	679204	725933
Gemella_#_moribillum_!_M424_{_genomic_}_scaffold_supercont1.1_whole_genome_shotgun_sequence|gi|319430584|ref|NZ_GL622607.1|	5.787	94.213	46592	758561	805153
Shuttleworthia_#_satelles_!_DSM_{_14600_}_genomic_scaffold_Scfld1_whole_genome_shotgun_sequence|gi|228583537|ref|NZ_GG665867.1|	6.878	93.122	46528	629910	676438
Enterococcus_#_faecalis_!_TX0860_{_genomic_}_scaffold_Scfld8_whole_genome_shotgun_sequence|gi|313150914|ref|NZ_GL455493.1|	47.593	52.407	46418	51113	97531
Enterococcus_#_faecalis_!_TX0104_{_genomic_}_scaffold_SCAFFOLD4_whole_genome_shotgun_sequence|gi|237754804|ref|NZ_GG668925.1|	36.089	63.911	46329	82046	128375
Streptococcus_#_sp._!_M334_{_genomic_}_scaffold_supercont1.5_whole_genome_shotgun_sequence|gi|322377744|ref|NZ_GL732490.1|	25.887	74.113	45912	131441	177353
Staphylococcus_#_aureus_!_subsp._{_aureus_}_M809_genomic_scaffold_supercont1.1_whole_genome_shotgun_sequence|gi|293509181|ref|NZ_GG749299.1|	86.765	13.235	45797	6986	52783
Staphylococcus_#_aureus_!_subsp._{_aureus_}_WW2703/97_genomic_scaffold_supercont1.23_whole_genome_shotgun_sequence|gi|282908628|ref|NZ_GG730242.1|	83.79	16.21	45602	8822	54424
Streptococcus_#_parauberis_!_KCTC_{_11537_}_chromosome_complete_genome|gi|333904249|ref|NC_015558.1|	2.122	97.878	45503	2098384	2143887
Streptococcus_#_sp._!_C150_{_genomic_}_scaffold_supercont1.2_whole_genome_shotgun_sequence|gi|322373756|ref|NZ_GL698450.1|	20.867	79.133	45373	172067	217440
Parvimonas_#_micra_!_ATCC_{_33270_}_Scfld_02_13_genomic_scaffold_whole_genome_shotgun_sequence|gi|224580127|ref|NZ_DS483517.1|	8.911	91.089	45073	460732	505805
Staphylococcus_#_aureus_!_subsp._{_aureus_}_M809_genomic_scaffold_supercont1.2_whole_genome_shotgun_sequence|gi|293509240|ref|NZ_GG749300.1|	72.027	27.973	44916	17444	62360
Enterococcus_#_faecalis_!_TX0109_{_genomic_}_scaffold_Scfld216_whole_genome_shotgun_sequence|gi|313151102|ref|NZ_GL455459.1|	47.029	52.971	44903	50576	95479
Enterococcus_#_faecalis_!_TX2134_{_genomic_}_scaffold_Scfld122_whole_genome_shotgun_sequence|gi|307679916|ref|NZ_GL455609.1|	22.642	77.358	44869	153301	198170
Neisseria_#_sp._!_GT4A_CT1_{_genomic_}_scaffold_supercont1.8_whole_genome_shotgun_sequence|gi|349611306|ref|NZ_JH164971.1|	42.108	57.892	44708	61466	106174
Enterobacter_#_hormaechei_!_ATCC_{_49162_}_genomic_scaffold_SCAFFOLD2_whole_genome_shotgun_sequence|gi|334126448|ref|NZ_GL892087.1|	2.049	97.951	44483	2126424	2170907
Gemella_#_haemolysans_!_M341_{_genomic_}_scaffold_supercont1.4_whole_genome_shotgun_sequence|gi|329768781|ref|NZ_GL883585.1|	19.951	80.049	44367	178018	222385
Enterococcus_#_faecalis_!_TX0635_{_genomic_}_scaffold_Scfld107_whole_genome_shotgun_sequence|gi|312905616|ref|NZ_GL455359.1|	51.609	48.391	44061	41313	85374
Enterococcus_#_faecalis_!_DAPTO_{_516_}_genomic_scaffold_Scfld10_whole_genome_shotgun_sequence|gi|312979602|ref|NZ_GL455708.1|	55.099	44.901	44043	35892	79935
Streptococcus_#_uberis_!_0140J_{_chromosome_}_complete_genome|gi|222152201|ref|NC_012004.1|	2.376	97.624	44019	1808333	1852352
Prevotella_#_oris_!_F0302_{_genomic_}_scaffold_Scfld1_whole_genome_shotgun_sequence|gi|260447112|ref|NZ_GG703884.1|	8.192	91.808	44004	493151	537155
Enterococcus_#_faecalis_!_DAPTO_{_512_}_genomic_scaffold_Scfld12_whole_genome_shotgun_sequence|gi|312908864|ref|NZ_GL455787.1|	54.99	45.01	43956	35979	79935
Veillonella_#_dispar_!_ATCC_{_17748_}_genomic_scaffold_Scfld1_whole_genome_shotgun_sequence|gi|237640064|ref|NZ_GG667605.1|	7.801	92.199	43887	518705	562592
Enterococcus_#_faecalis_!_TX2134_{_genomic_}_scaffold_Scfld25_whole_genome_shotgun_sequence|gi|307679874|ref|NZ_GL455567.1|	52.905	47.095	43811	39000	82811
Enterococcus_#_faecalis_!_R712_{_genomic_}_scaffold_Scfld3_whole_genome_shotgun_sequence|gi|293385325|ref|NZ_GG739822.1|	54.963	45.037	43742	35843	79585
Enterococcus_#_faecalis_!_R712_{_genomic_}_scaffold_Scfld32_whole_genome_shotgun_sequence|gi|293385341|ref|NZ_GG739831.1|	41.538	58.462	43654	61441	105095
Prevotella_#_oris_!_C735_{_genomic_}_scaffold_supercont1.2_whole_genome_shotgun_sequence|gi|299141108|ref|NZ_GL349565.1|	9.986	90.014	43428	391457	434885
Enterococcus_#_faecalis_!_plasmid_{_pBEE99_}_complete_sequence|gi|270208272|ref|NC_013533.1|	53.318	46.682	42974	37626	80600
Neisseria_#_macacae_!_ATCC_{_33926_}_genomic_scaffold_SCAFFOLD9_whole_genome_shotgun_sequence|gi|340536312|ref|NZ_GL985626.1|	40.278	59.722	42836	63516	106352
Streptococcus_#_anginosus_!_1_2_62CV_{_genomic_}_scaffold_supercont1.3_whole_genome_shotgun_sequence|gi|320099585|ref|NZ_GL636617.1|	34.18	65.82	42807	82433	125240
Solobacterium_#_moorei_!_F0204_{_genomic_}_scaffold_Scfld70_whole_genome_shotgun_sequence|gi|320528834|ref|NZ_GL637654.1|	71.07	28.93	42752	17403	60155
Enterococcus_#_faecalis_!_TX4248_{_genomic_}_scaffold_Scfld46_whole_genome_shotgun_sequence|gi|307604672|ref|NZ_GL454427.1|	59.816	40.184	42717	28697	71414
Lactococcus_#_lactis_!_subsp._{_cremoris_}_MG1363_chromosome_complete_genome|gi|125622882|ref|NC_009004.1|	1.688	98.312	42704	2486774	2529478
Enterococcus_#_faecalis_!_TX0860_{_genomic_}_scaffold_Scfld103_whole_genome_shotgun_sequence|gi|313150953|ref|NZ_GL455532.1|	56.314	43.686	42590	33040	75630
Staphylococcus_#_aureus_!_subsp._{_aureus_}_A017934/97_genomic_scaffold_supercont1.17_whole_genome_shotgun_sequence|gi|283958944|ref|NZ_GG731511.1|	76.516	23.484	42374	13005	55379
Enterococcus_#_faecalis_!_TX0102_{_genomic_}_scaffold_Scfld24_whole_genome_shotgun_sequence|gi|312953814|ref|NZ_GL455108.1|	45.83	54.17	42329	50032	92361
Neisseria_#_mucosa_!_C102_{_genomic_}_scaffold_supercont1.2_whole_genome_shotgun_sequence|gi|319639662|ref|NZ_GL635794.1|	8.543	91.457	42256	452365	494621
Enterobacter_#_hormaechei_!_ATCC_{_49162_}_genomic_scaffold_SCAFFOLD1_whole_genome_shotgun_sequence|gi|334126447|ref|NZ_GL892086.1|	1.79	98.21	42211	2315749	2357960
Enterococcus_#_faecalis_!_HH22_{_genomic_}_scaffold_SCAFFOLD13_whole_genome_shotgun_sequence|gi|237755324|ref|NZ_GG668831.1|	57.31	42.69	42081	31346	73427
Streptococcus_#_sp._!_M334_{_genomic_}_scaffold_supercont1.6_whole_genome_shotgun_sequence|gi|322377892|ref|NZ_GL732491.1|	36.923	63.077	41653	71156	112809
Enterococcus_#_faecalis_!_DS5_{_genomic_}_scaffold_supercont1.23_whole_genome_shotgun_sequence|gi|242364239|ref|NZ_GG692877.1|	47.718	52.282	41459	45424	86883
Enterococcus_#_faecalis_!_TX2134_{_genomic_}_scaffold_Scfld133_whole_genome_shotgun_sequence|gi|307679919|ref|NZ_GL455612.1|	50.734	49.266	40698	39520	80218
Streptococcus_#_sp._!_M143_{_genomic_}_scaffold_supercont1.1_whole_genome_shotgun_sequence|gi|270291662|ref|NZ_GG730092.1|	27.025	72.975	40685	109861	150546
Enterococcus_#_faecalis_!_TX0109_{_genomic_}_scaffold_Scfld288_whole_genome_shotgun_sequence|gi|313151115|ref|NZ_GL455465.1|	61.313	38.687	40673	25664	66337
Enterococcus_#_faecalis_!_TX0411_{_genomic_}_scaffold_Scfld31_whole_genome_shotgun_sequence|gi|313151052|ref|NZ_GL456412.1|	35.785	64.215	40438	72566	113004
Enterococcus_#_faecalis_!_R712_{_genomic_}_scaffold_Scfld138_whole_genome_shotgun_sequence|gi|293385386|ref|NZ_GG739868.1|	45.221	54.779	40437	48984	89421
Enterococcus_#_faecalis_!_T8_{_genomic_}_scaffold_supercont1.6_whole_genome_shotgun_sequence|gi|256852622|ref|NZ_GG698877.1|	46.191	53.809	40318	46968	87286
Staphylococcus_#_aureus_!_subsp._{_aureus_}_WW2703/97_genomic_scaffold_supercont1.4_whole_genome_shotgun_sequence|gi|282907756|ref|NZ_GG730223.1|	79.282	20.718	40218	10510	50728
Staphylococcus_#_aureus_!_subsp._{_aureus_}_WW2703/97_genomic_scaffold_supercont1.31_whole_genome_shotgun_sequence|gi|282909479|ref|NZ_GG730250.1|	73.247	26.753	40179	14675	54854
Staphylococcus_#_epidermidis_!_BCM-HMP0060_{_genomic_}_scaffold_SCAFFOLD1_whole_genome_shotgun_sequence|gi|254281370|ref|NZ_GG696727.1|	4.411	95.589	40056	868083	908139
Staphylococcus_#_aureus_!_subsp._{_aureus_}_C101_genomic_scaffold_supercont1.16_whole_genome_shotgun_sequence|gi|282925320|ref|NZ_GG730135.1|	62.758	37.242	40052	23768	63820
Staphylococcus_#_aureus_!_subsp._{_aureus_}_M899_genomic_scaffold_supercont1.13_whole_genome_shotgun_sequence|gi|282914823|ref|NZ_GG730202.1|	63.103	36.897	39928	23346	63274
Veillonella_#_parvula_!_DSM_{_2008_}_chromosome_complete_genome|gi|269797069|ref|NC_013520.1|	1.871	98.129	39902	2092240	2132142
Staphylococcus_#_aureus_!_subsp._{_aureus_}_M1015_genomic_scaffold_supercont1.15_whole_genome_shotgun_sequence|gi|293545409|ref|NZ_GG749010.1|	63.253	36.747	39844	23147	62991
Staphylococcus_#_aureus_!_subsp._{_aureus_}_M809_genomic_scaffold_supercont1.19_whole_genome_shotgun_sequence|gi|293510809|ref|NZ_GG749317.1|	62.212	37.788	39758	24149	63907
Enterococcus_#_faecalis_!_TX0860_{_genomic_}_scaffold_Scfld2_whole_genome_shotgun_sequence|gi|313150911|ref|NZ_GL455490.1|	34.441	65.559	39676	75524	115200
Streptococcus_#_equi_!_subsp._{_zooepidemicus_}_MGCS10565_complete_genome|gi|195977156|ref|NC_011134.1|	1.941	98.059	39280	1984891	2024171
Staphylococcus_#_aureus_!_subsp._{_aureus_}_TCH130_genomic_scaffold_SCAFFOLD12_whole_genome_shotgun_sequence|gi|255925774|ref|NZ_GG698169.1|	99.849	0.151	38922	59	38981
Staphylococcus_#_aureus_!_subsp._{_aureus_}_ATCC_51811_genomic_scaffold_SCAFFOLD11_whole_genome_shotgun_sequence|gi|297210129|ref|NZ_GG774490.1|	99.754	0.246	38901	96	38997
Enterococcus_#_faecalis_!_TX0411_{_genomic_}_scaffold_Scfld117_whole_genome_shotgun_sequence|gi|313151106|ref|NZ_GL456439.1|	55.002	44.998	38736	31691	70427
Enterococcus_#_faecalis_!_plasmid_{_pMG2200_}_complete_sequence|gi|217388333|ref|NC_011642.1|	36.274	63.726	38642	67885	106527
Staphylococcus_#_aureus_!_subsp._{_aureus_}_USA300_TCH959_genomic_scaffold_SCAFFOLD7_whole_genome_shotgun_sequence|gi|255926323|ref|NZ_GG697991.1|	99.327	0.673	38508	261	38769
Enterococcus_#_faecalis_!_TX0470_{_genomic_}_scaffold_Scfld92_whole_genome_shotgun_sequence|gi|312902188|ref|NZ_GL456517.1|	40.853	59.147	38300	55450	93750
Staphylococcus_#_aureus_!_subsp._{_aureus_}_58-424_genomic_scaffold_supercont1.5_whole_genome_shotgun_sequence|gi|293500356|ref|NZ_GG749058.1|	97.254	2.746	38255	1080	39335
Staphylococcus_#_aureus_!_subsp._{_aureus_}_Btn1260_genomic_scaffold_supercont1.2_whole_genome_shotgun_sequence|gi|282904855|ref|NZ_GG730257.1|	97.303	2.697	38246	1060	39306
Staphylococcus_#_aureus_!_subsp._{_aureus_}_A017934/97_genomic_scaffold_supercont1.2_whole_genome_shotgun_sequence|gi|283957268|ref|NZ_GG731496.1|	97.219	2.781	38215	1093	39308
Staphylococcus_#_aureus_!_subsp._{_aureus_}_EMRSA16_genomic_scaffold_supercont1.5_whole_genome_shotgun_sequence|gi|295427014|ref|NZ_GG770517.1|	97.179	2.821	38203	1109	39312
Staphylococcus_#_aureus_!_subsp._{_aureus_}_C160_genomic_scaffold_supercont1.3_whole_genome_shotgun_sequence|gi|282903064|ref|NZ_GG730275.1|	97.047	2.953	38191	1162	39353
Enterococcus_#_faecalis_!_S613_{_genomic_}_scaffold_Scfld21_whole_genome_shotgun_sequence|gi|293389806|ref|NZ_GG739730.1|	43.488	56.512	38083	49488	87571
Enterococcus_#_faecalis_!_R712_{_genomic_}_scaffold_Scfld183_whole_genome_shotgun_sequence|gi|293386510|ref|NZ_GG739886.1|	44.031	55.969	37999	48301	86300
Enterococcus_#_faecalis_!_DAPTO_{_512_}_genomic_scaffold_Scfld30_whole_genome_shotgun_sequence|gi|312908877|ref|NZ_GL455800.1|	44.022	55.978	37937	48240	86177
Enterococcus_#_faecalis_!_DAPTO_{_516_}_genomic_scaffold_Scfld193_whole_genome_shotgun_sequence|gi|312982571|ref|NZ_GL455769.1|	43.931	56.069	37902	48375	86277
Staphylococcus_#_aureus_!_subsp._{_aureus_}_D139_genomic_scaffold_supercont1.7_whole_genome_shotgun_sequence|gi|282915797|ref|NZ_GG730165.1|	97.414	2.586	37854	1005	38859
Staphylococcus_#_aureus_!_subsp._{_aureus_}_H19_genomic_scaffold_supercont1.4_whole_genome_shotgun_sequence|gi|283768915|ref|NZ_GG730338.1|	97.409	2.591	37852	1007	38859
Staphylococcus_#_aureus_!_subsp._{_aureus_}_C101_genomic_scaffold_supercont1.3_whole_genome_shotgun_sequence|gi|282923011|ref|NZ_GG730122.1|	97.172	2.828	37756	1099	38855
Staphylococcus_#_aureus_!_subsp._{_aureus_}_C427_genomic_scaffold_supercont1.3_whole_genome_shotgun_sequence|gi|282918260|ref|NZ_GG730143.1|	97.202	2.798	37733	1086	38819
Streptococcus_#_sp._!_M143_{_genomic_}_scaffold_supercont1.8_whole_genome_shotgun_sequence|gi|270293282|ref|NZ_GG730099.1|	21.988	78.012	37727	133855	171582
Staphylococcus_#_aureus_!_subsp._{_aureus_}_E1410_genomic_scaffold_supercont1.3_whole_genome_shotgun_sequence|gi|257432596|ref|NZ_GG700599.1|	97.142	2.858	37689	1109	38798
Staphylococcus_#_aureus_!_subsp._{_aureus_}_M899_genomic_scaffold_supercont1.3_whole_genome_shotgun_sequence|gi|282913306|ref|NZ_GG730192.1|	97.041	2.959	37688	1149	38837
Staphylococcus_#_aureus_!_subsp._{_aureus_}_M876_genomic_scaffold_supercont1.3_whole_genome_shotgun_sequence|gi|257435501|ref|NZ_GG700616.1|	97.132	2.868	37688	1113	38801
Staphylococcus_#_aureus_!_subsp._{_aureus_}_M1015_genomic_scaffold_supercont1.1_whole_genome_shotgun_sequence|gi|293515882|ref|NZ_GG748996.1|	97.051	2.949	37688	1145	38833
Staphylococcus_#_aureus_!_subsp._{_aureus_}_68-397_genomic_scaffold_supercont1.2_whole_genome_shotgun_sequence|gi|257429893|ref|NZ_GG700575.1|	97.051	2.949	37688	1145	38833
Staphylococcus_#_aureus_!_subsp._{_aureus_}_65-1322_genomic_scaffold_supercont1.3_whole_genome_shotgun_sequence|gi|257427257|ref|NZ_GG700561.1|	97.051	2.949	37688	1145	38833
Staphylococcus_#_aureus_!_subsp._{_aureus_}_55/2053_genomic_scaffold_supercont1.2_whole_genome_shotgun_sequence|gi|257424591|ref|NZ_GG700534.1|	97.127	2.873	37688	1115	38803
Staphylococcus_#_aureus_!_subsp._{_aureus_}_WBG10049_genomic_scaffold_supercont1.1_whole_genome_shotgun_sequence|gi|282910118|ref|NZ_GG730208.1|	97.034	2.966	37653	1151	38804
Enterococcus_#_faecalis_!_TX0855_{_genomic_}_scaffold_Scfld112_whole_genome_shotgun_sequence|gi|307679827|ref|NZ_GL455663.1|	60.45	39.55	37508	24540	62048
Streptococcus_#_anginosus_!_1_2_62CV_{_genomic_}_scaffold_supercont1.4_whole_genome_shotgun_sequence|gi|320099605|ref|NZ_GL636618.1|	37.271	62.729	37448	63026	100474
Solobacterium_#_moorei_!_F0204_{_genomic_}_scaffold_Scfld65_whole_genome_shotgun_sequence|gi|320528832|ref|NZ_GL637652.1|	72.323	27.677	37385	14307	51692
Propionibacterium_#_sp._!_5_U_42AFAA_{_genomic_}_scaffold_supercont1.2_whole_genome_shotgun_sequence|gi|355707384|ref|NZ_JH376567.1|	4.145	95.855	37029	856405	893434
Enterococcus_#_faecalis_!_TX4248_{_genomic_}_scaffold_Scfld19_whole_genome_shotgun_sequence|gi|307604660|ref|NZ_GL454415.1|	76.035	23.965	36992	11659	48651
Enterococcus_#_faecalis_!_TX0470_{_genomic_}_scaffold_Scfld905_whole_genome_shotgun_sequence|gi|312902213|ref|NZ_GL456542.1|	49.358	50.642	36992	37954	74946
Staphylococcus_#_aureus_!_subsp._{_aureus_}_M809_genomic_scaffold_supercont1.3_whole_genome_shotgun_sequence|gi|293509294|ref|NZ_GG749301.1|	97.022	2.978	36976	1135	38111
Enterococcus_#_faecalis_!_TX4248_{_genomic_}_scaffold_Scfld78_whole_genome_shotgun_sequence|gi|307604685|ref|NZ_GL454440.1|	53.333	46.667	36415	31863	68278
Enterococcus_#_faecalis_!_TX0102_{_genomic_}_scaffold_Scfld26_whole_genome_shotgun_sequence|gi|312953815|ref|NZ_GL455109.1|	53.232	46.768	36346	31933	68279
Carnobacterium_#_sp._!_17-4_{_chromosome_}_complete_genome|gi|328956382|ref|NC_015391.1|	1.365	98.635	35967	2599327	2635294
Granulicatella_#_elegans_!_ATCC_{_700633_}_genomic_scaffold_supercont1.1_whole_genome_shotgun_sequence|gi|260583424|ref|NZ_GG703805.1|	4.109	95.891	35855	836714	872569
Enterococcus_#_faecalis_!_TX0411_{_genomic_}_scaffold_Scfld20_whole_genome_shotgun_sequence|gi|313151044|ref|NZ_GL456408.1|	53.514	46.486	35716	31026	66742
Enterococcus_#_faecalis_!_TX2134_{_genomic_}_scaffold_Scfld197_whole_genome_shotgun_sequence|gi|307679932|ref|NZ_GL455625.1|	53.429	46.571	35619	31047	66666
Staphylococcus_#_aureus_!_subsp._{_aureus_}_M809_genomic_scaffold_supercont1.17_whole_genome_shotgun_sequence|gi|293510751|ref|NZ_GG749315.1|	94.934	5.066	35491	1894	37385
Enterococcus_#_faecalis_!_TX2134_{_genomic_}_scaffold_Scfld13_whole_genome_shotgun_sequence|gi|307679870|ref|NZ_GL455563.1|	57.955	42.045	35353	25648	61001
Enterococcus_#_faecalis_!_DAPTO_{_516_}_genomic_scaffold_Scfld240_whole_genome_shotgun_sequence|gi|312982577|ref|NZ_GL455775.1|	53.515	46.485	35175	30554	65729
Enterococcus_#_faecalis_!_R712_{_genomic_}_scaffold_Scfld137_whole_genome_shotgun_sequence|gi|293385385|ref|NZ_GG739867.1|	55.151	44.849	35027	28484	63511
Neisseria_#_sp._!_oral_{_taxon_}_014_str._F0314_genomic_scaffold_supercont1.2_whole_genome_shotgun_sequence|gi|298369450|ref|NZ_GL349412.1|	9.28	90.72	34863	340805	375668
Prevotella_#_melaninogenica_!_D18_{_genomic_}_scaffold_supercont1.3_whole_genome_shotgun_sequence|gi|288802160|ref|NZ_GG740012.1|	10.67	89.33	34685	290400	325085
Staphylococcus_#_aureus_!_subsp._{_aureus_}_WW2703/97_genomic_scaffold_supercont1.6_whole_genome_shotgun_sequence|gi|282907805|ref|NZ_GG730225.1|	97.706	2.294	34676	814	35490
Propionibacterium_#_acnes_!_SK137_{_chromosome_}_complete_genome|gi|295129529|ref|NC_014039.1|	1.379	98.621	34409	2460925	2495334
Bacillus_#_cereus_!_AH187_{_chromosome_}_complete_genome|gi|217957581|ref|NC_011658.1|	0.651	99.349	34324	5234706	5269030
Staphylococcus_#_saprophyticus_!_subsp._{_saprophyticus_}_ATCC_15305_complete_genome|gi|73661309|ref|NC_007350.1|	1.34	98.66	33715	2482860	2516575
Bacillus_#_cereus_!_NC7401_{_complete_}_genome|gi|375282101|ref|NC_016771.1|	0.643	99.357	33596	5187985	5221581
Streptococcus_#_oralis_!_ATCC_{_35037_}_genomic_scaffold_SCAFFOLD4_whole_genome_shotgun_sequence|gi|293366021|ref|NZ_GG749271.1|	29.631	70.369	33490	79533	113023
Bacillus_#_thuringiensis_!_str._{_Al_}_Hakam_chromosome_complete_genome|gi|118475778|ref|NC_008600.1|	0.636	99.364	33437	5223654	5257091
Bacillus_#_thuringiensis_!_serovar_{_konkukian_}_str._97-27_chromosome_complete_genome|gi|49476684|ref|NC_005957.1|	0.637	99.363	33381	5204301	5237682
Actinomyces_#_odontolyticus_!_ATCC_{_17982_}_Scfld021_genomic_scaffold_whole_genome_shotgun_sequence|gi|223667766|ref|NZ_DS264586.1|	1.394	98.606	33329	2357901	2391230
Neisseria_#_gonorrhoeae_!_PID24-1_{_supercont1.31_}_genomic_scaffold_whole_genome_shotgun_sequence|gi|223959042|ref|NZ_EQ972961.1|	3.744	96.256	33225	854303	887528
Neisseria_#_gonorrhoeae_!_DGI2_{_genomic_}_scaffold_supercont1.28_whole_genome_shotgun_sequence|gi|291043448|ref|NZ_GG749043.1|	4.941	95.059	33202	638752	671954
Enterococcus_#_faecalis_!_TX0855_{_genomic_}_scaffold_Scfld302_whole_genome_shotgun_sequence|gi|307679848|ref|NZ_GL455684.1|	42.101	57.899	33130	45562	78692
Neisseria_#_gonorrhoeae_!_PID1_{_supercont1.18_}_genomic_scaffold_whole_genome_shotgun_sequence|gi|223958981|ref|NZ_EQ972900.1|	5.039	94.961	33072	623201	656273
Enterococcus_#_faecalis_!_TX0860_{_genomic_}_scaffold_Scfld48_whole_genome_shotgun_sequence|gi|313150940|ref|NZ_GL455519.1|	51.413	48.587	33024	31209	64233
Neisseria_#_sp._!_GT4A_CT1_{_genomic_}_scaffold_supercont1.7_whole_genome_shotgun_sequence|gi|349611305|ref|NZ_JH164970.1|	29.338	70.662	33003	79488	112491
Gemella_#_haemolysans_!_M341_{_genomic_}_scaffold_supercont1.5_whole_genome_shotgun_sequence|gi|329768782|ref|NZ_GL883586.1|	15.754	84.246	32916	176018	208934
Neisseria_#_gonorrhoeae_!_PID18_{_supercont1.13_}_genomic_scaffold_whole_genome_shotgun_sequence|gi|223958927|ref|NZ_EQ972846.1|	5.261	94.739	32877	592016	624893
Neisseria_#_gonorrhoeae_!_PID332_{_supercont1.18_}_genomic_scaffold_whole_genome_shotgun_sequence|gi|223959083|ref|NZ_EQ973002.1|	4.949	95.051	32665	627343	660008
Enterococcus_#_faecalis_!_TX2134_{_genomic_}_scaffold_Scfld143_whole_genome_shotgun_sequence|gi|307679923|ref|NZ_GL455616.1|	61.807	38.193	32647	20174	52821
Bacillus_#_cereus_!_B4264_{_chromosome_}_complete_genome|gi|218230750|ref|NC_011725.1|	0.601	99.399	32548	5386488	5419036
Staphylococcus_#_epidermidis_!_M23864:W2(grey)_{_genomic_}_scaffold_SCAFFOLD1_whole_genome_shotgun_sequence|gi|293368503|ref|NZ_GG749255.1|	1.953	98.047	32523	1633166	1665689
Rothia_#_dentocariosa_!_M567_{_genomic_}_scaffold_supercont1.2_whole_genome_shotgun_sequence|gi|300743688|ref|NZ_GL379575.1|	8.035	91.965	32493	371879	404372
Bacillus_#_weihenstephanensis_!_KBAB4_{_chromosome_}_complete_genome|gi|163938013|ref|NC_010184.1|	0.616	99.384	32409	5230366	5262775
Staphylococcus_#_aureus_!_plasmid_{_pGO1_}_complete_sequence|gi|226464389|ref|NC_012547.1|	59.981	40.019	32390	21610	54000
Enterococcus_#_faecalis_!_R712_{_genomic_}_scaffold_Scfld6_whole_genome_shotgun_sequence|gi|293385328|ref|NZ_GG739825.1|	60.547	39.453	32328	21065	53393
Neisseria_#_gonorrhoeae_!_SK-93-1035_{_supercont1.15_}_genomic_scaffold_whole_genome_shotgun_sequence|gi|223959174|ref|NZ_EQ973093.1|	5.555	94.445	32253	548314	580567
Enterococcus_#_faecalis_!_R712_{_genomic_}_scaffold_Scfld276_whole_genome_shotgun_sequence|gi|293386538|ref|NZ_GG739914.1|	67.336	32.664	32178	15609	47787
Enterococcus_#_faecalis_!_S613_{_genomic_}_scaffold_Scfld436_whole_genome_shotgun_sequence|gi|293389895|ref|NZ_GG739819.1|	42.907	57.093	32132	42755	74887
Enterococcus_#_faecalis_!_S613_{_genomic_}_scaffold_Scfld190_whole_genome_shotgun_sequence|gi|293389877|ref|NZ_GG739801.1|	67.197	32.803	32115	15677	47792
Enterococcus_#_faecalis_!_R712_{_genomic_}_scaffold_Scfld691_whole_genome_shotgun_sequence|gi|293386547|ref|NZ_GG739923.1|	42.912	57.088	32079	42677	74756
Bacillus_#_cereus_!_G9842_{_chromosome_}_complete_genome|gi|218895141|ref|NC_011772.1|	0.593	99.407	31966	5355368	5387334
Lactococcus_#_lactis_!_subsp._{_lactis_}_Il1403_complete_genome|gi|15671982|ref|NC_002662.1|	1.351	98.649	31962	2333627	2365589
Kingella_#_denitrificans_!_ATCC_{_33394_}_genomic_scaffold_SCAFFOLD1_whole_genome_shotgun_sequence|gi|325672510|ref|NZ_GL870929.1|	1.448	98.552	31954	2175036	2206990
Enterococcus_#_faecalis_!_DAPTO_{_516_}_genomic_scaffold_Scfld34_whole_genome_shotgun_sequence|gi|312979618|ref|NZ_GL455724.1|	46.342	53.658	31936	36978	68914
Enterococcus_#_faecalis_!_TX4248_{_genomic_}_scaffold_Scfld288_whole_genome_shotgun_sequence|gi|307604723|ref|NZ_GL454478.1|	61.259	38.741	31930	20193	52123
Enterobacter_#_cloacae_!_EcWSU1_{_chromosome_}_complete_genome|gi|365968300|ref|NC_016514.1|	0.67	99.33	31700	4702738	4734438
Bacillus_#_thuringiensis_!_BMB171_{_chromosome_}_complete_genome|gi|296500838|ref|NC_014171.1|	0.593	99.407	31619	5298469	5330088
Enterococcus_#_faecalis_!_TX0860_{_genomic_}_scaffold_Scfld29_whole_genome_shotgun_sequence|gi|313150931|ref|NZ_GL455510.1|	40.316	59.684	31608	46793	78401
Enterococcus_#_faecalis_!_T11_{_plasmid_}_scaffold_supercont1.13_whole_genome_shotgun_sequence|gi|242359802|ref|NZ_GG688649.1|	48.885	51.115	31606	33048	64654
Neisseria_#_gonorrhoeae_!_SK-92-679_{_supercont1.4_}_genomic_scaffold_whole_genome_shotgun_sequence|gi|223959116|ref|NZ_EQ973035.1|	3.913	96.087	31446	772144	803590
Enterococcus_#_faecalis_!_TX0470_{_genomic_}_scaffold_Scfld90_whole_genome_shotgun_sequence|gi|312902187|ref|NZ_GL456516.1|	40.847	59.153	31356	45409	76765
Enterococcus_#_faecalis_!_R712_{_genomic_}_scaffold_Scfld54_whole_genome_shotgun_sequence|gi|293385357|ref|NZ_GG739839.1|	52.929	47.071	31356	27886	59242
Enterococcus_#_faecalis_!_TX0102_{_genomic_}_scaffold_Scfld8_whole_genome_shotgun_sequence|gi|312953801|ref|NZ_GL455095.1|	46.389	53.611	31329	36207	67536
Bacillus_#_cereus_!_E33L_{_chromosome_}_complete_genome|gi|52140164|ref|NC_006274.1|	0.591	99.409	31313	5269602	5300915
Enterococcus_#_faecalis_!_TX2134_{_genomic_}_scaffold_Scfld15_whole_genome_shotgun_sequence|gi|307679871|ref|NZ_GL455564.1|	46.198	53.802	31214	36351	67565
Bacillus_#_cereus_!_Q1_{_chromosome_}_complete_genome|gi|222093774|ref|NC_011969.1|	0.595	99.405	31018	5183177	5214195
Bacillus_#_cereus_!_03BB102_{_complete_}_genome|gi|225862057|ref|NC_012472.1|	0.586	99.414	30905	5238723	5269628
Staphylococcus_#_aureus_!_subsp._{_aureus_}_C427_genomic_scaffold_supercont1.14_whole_genome_shotgun_sequence|gi|282920033|ref|NZ_GG730154.1|	65.572	34.428	30837	16191	47028
Staphylococcus_#_aureus_!_plasmid_{_pSK41_}_complete_sequence|gi|32470385|ref|NC_005024.1|	66.356	33.644	30819	15626	46445
Streptococcus_#_sp._!_M334_{_genomic_}_scaffold_supercont1.7_whole_genome_shotgun_sequence|gi|322377991|ref|NZ_GL732492.1|	31.231	68.769	30788	67792	98580
Staphylococcus_#_hominis_!_subsp._{_hominis_}_C80_genomic_scaffold_supercont1.9_whole_genome_shotgun_sequence|gi|314936087|ref|NZ_GL545260.1|	2.695	97.305	30746	1110170	1140916
Enterococcus_#_faecalis_!_DAPTO_{_512_}_genomic_scaffold_Scfld281_whole_genome_shotgun_sequence|gi|312908932|ref|NZ_GL455855.1|	48.536	51.464	30628	32476	63104
Enterococcus_#_faecalis_!_TX2134_{_genomic_}_scaffold_Scfld43_whole_genome_shotgun_sequence|gi|307679882|ref|NZ_GL455575.1|	50.874	49.126	30591	29540	60131
Enterococcus_#_faecalis_!_DAPTO_{_516_}_genomic_scaffold_Scfld7_whole_genome_shotgun_sequence|gi|312979600|ref|NZ_GL455706.1|	48.544	51.456	30561	32394	62955
Enterococcus_#_faecalis_!_TX0109_{_genomic_}_scaffold_Scfld183_whole_genome_shotgun_sequence|gi|313151092|ref|NZ_GL455454.1|	47.252	52.748	30498	34045	64543
Prevotella_#_oris_!_F0302_{_genomic_}_scaffold_Scfld4_whole_genome_shotgun_sequence|gi|260447115|ref|NZ_GG703887.1|	9.238	90.762	30245	297141	327386
Enterococcus_#_faecalis_!_TX0104_{_genomic_}_scaffold_SCAFFOLD18_whole_genome_shotgun_sequence|gi|237754790|ref|NZ_GG668939.1|	48.84	51.16	30219	31654	61873
Staphylococcus_#_aureus_!_subsp._{_aureus_}_D139_genomic_scaffold_supercont1.21_whole_genome_shotgun_sequence|gi|282917363|ref|NZ_GG730179.1|	71.671	28.329	30203	11938	42141
Bacillus_#_megaterium_!_QM_{_B1551_}_chromosome_complete_genome|gi|294496875|ref|NC_014019.1|	0.591	99.409	30127	5067002	5097129
Neisseria_#_gonorrhoeae_!_SK-93-1035_{_supercont1.8_}_genomic_scaffold_whole_genome_shotgun_sequence|gi|223959167|ref|NZ_EQ973086.1|	3.783	96.217	29812	758299	788111
Staphylococcus_#_hominis_!_subsp._{_hominis_}_C80_genomic_scaffold_supercont1.3_whole_genome_shotgun_sequence|gi|314935124|ref|NZ_GL545254.1|	9.342	90.658	29730	288509	318239
Enterococcus_#_faecalis_!_TX0102_{_genomic_}_scaffold_Scfld23_whole_genome_shotgun_sequence|gi|312953813|ref|NZ_GL455107.1|	56.242	43.758	29723	23125	52848
Enterococcus_#_faecalis_!_TX0411_{_genomic_}_scaffold_Scfld8_whole_genome_shotgun_sequence|gi|313151017|ref|NZ_GL456402.1|	55.996	44.004	29667	23314	52981
Enterococcus_#_faecalis_!_S613_{_genomic_}_scaffold_Scfld92_whole_genome_shotgun_sequence|gi|293389848|ref|NZ_GG739772.1|	79.929	20.071	29664	7449	37113
Enterococcus_#_faecalis_!_R712_{_genomic_}_scaffold_Scfld17_whole_genome_shotgun_sequence|gi|293385331|ref|NZ_GG739828.1|	79.796	20.204	29617	7499	37116
Bacillus_#_cereus_!_F837/76_{_chromosome_}_complete_genome|gi|376264031|ref|NC_016779.1|	0.566	99.434	29554	5193352	5222906
Solobacterium_#_moorei_!_F0204_{_genomic_}_scaffold_Scfld117_whole_genome_shotgun_sequence|gi|320528843|ref|NZ_GL637663.1|	83.116	16.884	29502	5993	35495
Enterococcus_#_faecalis_!_T8_{_genomic_}_scaffold_supercont1.2_whole_genome_shotgun_sequence|gi|256852515|ref|NZ_GG698873.1|	35.862	64.138	29446	52664	82110
Bacillus_#_cereus_!_AH820_{_chromosome_}_complete_genome|gi|218901206|ref|NC_011773.1|	0.554	99.446	29392	5273291	5302683
Enterococcus_#_faecalis_!_TX0109_{_genomic_}_scaffold_Scfld67_whole_genome_shotgun_sequence|gi|313151045|ref|NZ_GL455430.1|	40.215	59.785	29389	43690	73079
Enterococcus_#_faecalis_!_TX0470_{_genomic_}_scaffold_Scfld1691_whole_genome_shotgun_sequence|gi|312902218|ref|NZ_GL456547.1|	58.777	41.223	29366	20596	49962
Enterococcus_#_faecalis_!_TX0860_{_genomic_}_scaffold_Scfld49_whole_genome_shotgun_sequence|gi|313150941|ref|NZ_GL455520.1|	35.752	64.248	29349	52741	82090
Enterococcus_#_faecalis_!_TX0855_{_genomic_}_scaffold_Scfld32_whole_genome_shotgun_sequence|gi|307679808|ref|NZ_GL455644.1|	58.245	41.755	29286	20995	50281
Enterococcus_#_faecalis_!_TX0411_{_genomic_}_scaffold_Scfld9_whole_genome_shotgun_sequence|gi|313151032|ref|NZ_GL456403.1|	66.909	33.091	29272	14477	43749
Enterococcus_#_faecalis_!_TX0109_{_genomic_}_scaffold_Scfld51_whole_genome_shotgun_sequence|gi|313151034|ref|NZ_GL455424.1|	60.542	39.458	29105	18969	48074
Enterococcus_#_faecalis_!_TX4248_{_genomic_}_scaffold_Scfld240_whole_genome_shotgun_sequence|gi|307604716|ref|NZ_GL454471.1|	45.275	54.725	29104	35179	64283
Clostridium_#_difficile_!_630_{_chromosome_}_complete_genome|gi|126697566|ref|NC_009089.1|	0.678	99.322	29090	4261162	4290252
Enterococcus_#_faecalis_!_TX0855_{_genomic_}_scaffold_Scfld425_whole_genome_shotgun_sequence|gi|307679860|ref|NZ_GL455696.1|	54.482	45.518	29055	24275	53330
Bacillus_#_cytotoxicus_!_NVH_{_391-98_}_chromosome_complete_genome|gi|152973854|ref|NC_009674.1|	0.711	99.289	29043	4057981	4087024
Enterococcus_#_faecalis_!_TX0855_{_genomic_}_scaffold_Scfld338_whole_genome_shotgun_sequence|gi|307679852|ref|NZ_GL455688.1|	70.9	29.1	29032	11916	40948
Enterococcus_#_faecalis_!_TX4248_{_genomic_}_scaffold_Scfld185_whole_genome_shotgun_sequence|gi|307604713|ref|NZ_GL454468.1|	64.723	35.277	29020	15817	44837
Enterococcus_#_faecalis_!_TX0860_{_genomic_}_scaffold_Scfld71_whole_genome_shotgun_sequence|gi|313150946|ref|NZ_GL455525.1|	58.177	41.823	29014	20858	49872
Lysinibacillus_#_sphaericus_!_C3-41_{_chromosome_}_complete_genome|gi|169825618|ref|NC_010382.1|	0.625	99.375	28977	4610844	4639821
Enterococcus_#_faecalis_!_TX4248_{_genomic_}_scaffold_Scfld312_whole_genome_shotgun_sequence|gi|307604726|ref|NZ_GL454481.1|	63.332	36.668	28965	16770	45735
Enterococcus_#_faecalis_!_TX4248_{_genomic_}_scaffold_Scfld31_whole_genome_shotgun_sequence|gi|307604666|ref|NZ_GL454421.1|	49.259	50.741	28937	29807	58744
Bacillus_#_cereus_!_ATCC_{_10987_}_chromosome_complete_genome|gi|42779081|ref|NC_003909.8|	0.553	99.447	28879	5195404	5224283
Staphylococcus_#_aureus_!_plasmid_{_pLW043_}_complete_sequence|gi|33416233|ref|NC_005054.1|	49.626	50.374	28728	29161	57889
Prevotella_#_denticola_!_F0289_{_chromosome_}_complete_genome|gi|327312315|ref|NC_015311.1|	0.975	99.025	28651	2908938	2937589
Enterococcus_#_faecalis_!_TX0855_{_genomic_}_scaffold_Scfld84_whole_genome_shotgun_sequence|gi|307679821|ref|NZ_GL455657.1|	58.955	41.045	28612	19920	48532
Bacillus_#_cereus_!_ATCC_{_14579_}_complete_genome|gi|30018278|ref|NC_004722.1|	0.529	99.471	28604	5383205	5411809
Enterococcus_#_faecalis_!_ATCC_{_29200_}_genomic_scaffold_SCAFFOLD6_whole_genome_shotgun_sequence|gi|237755011|ref|NZ_GG668760.1|	53.902	46.098	28537	24405	52942
Prevotella_#_melaninogenica_!_D18_{_genomic_}_scaffold_supercont1.7_whole_genome_shotgun_sequence|gi|288802932|ref|NZ_GG740016.1|	14.931	85.069	28503	162398	190901
Prevotella_#_oris_!_F0302_{_genomic_}_scaffold_Scfld2_whole_genome_shotgun_sequence|gi|260447113|ref|NZ_GG703885.1|	6.588	93.412	28482	403861	432343
Oribacterium_#_sp._!_oral_{_taxon_}_078_str._F0262_genomic_scaffold_Scfld4_whole_genome_shotgun_sequence|gi|269215348|ref|NZ_GG729937.1|	17.11	82.89	28416	137662	166078
Lactobacillus_#_salivarius_!_UCC118_{_complete_}_genome|gi|90960990|ref|NC_007929.1|	1.554	98.446	28400	1798711	1827111
Enterococcus_#_faecalis_!_TX2134_{_genomic_}_scaffold_Scfld128_whole_genome_shotgun_sequence|gi|307679918|ref|NZ_GL455611.1|	60.8	39.2	28208	18187	46395
Enterococcus_#_faecalis_!_R712_{_genomic_}_scaffold_Scfld31_whole_genome_shotgun_sequence|gi|293385333|ref|NZ_GG739830.1|	64.377	35.623	28152	15578	43730
Enterococcus_#_faecalis_!_S613_{_genomic_}_scaffold_Scfld31_whole_genome_shotgun_sequence|gi|293389815|ref|NZ_GG739739.1|	64.36	35.64	28151	15589	43740
Enterococcus_#_faecalis_!_TX0102_{_genomic_}_scaffold_Scfld11_whole_genome_shotgun_sequence|gi|312953804|ref|NZ_GL455098.1|	60.526	39.474	28132	18347	46479
Haemophilus_#_influenzae_!_10810_{_complete_}_genome|gi|378696079|ref|NC_016809.1|	1.419	98.581	28124	1953411	1981535
Enterococcus_#_faecalis_!_DAPTO_{_516_}_genomic_scaffold_Scfld27_whole_genome_shotgun_sequence|gi|312979613|ref|NZ_GL455719.1|	64.117	35.883	28050	15698	43748
Enterococcus_#_faecalis_!_DAPTO_{_512_}_genomic_scaffold_Scfld41_whole_genome_shotgun_sequence|gi|312908883|ref|NZ_GL455806.1|	64.117	35.883	28050	15698	43748
Staphylococcus_#_aureus_!_subsp._{_aureus_}_TCH130_genomic_scaffold_SCAFFOLD10_whole_genome_shotgun_sequence|gi|255925772|ref|NZ_GG698167.1|	99.531	0.469	28022	132	28154
Neisseria_#_gonorrhoeae_!_DGI18_{_supercont1.2_}_genomic_scaffold_whole_genome_shotgun_sequence|gi|223958730|ref|NZ_EQ972649.1|	3.818	96.182	27856	701790	729646
Prevotella_#_oris_!_F0302_{_genomic_}_scaffold_Scfld5_whole_genome_shotgun_sequence|gi|260447116|ref|NZ_GG703888.1|	10.213	89.787	27827	244637	272464
Enterococcus_#_faecalis_!_TX0411_{_genomic_}_scaffold_Scfld196_whole_genome_shotgun_sequence|gi|313151150|ref|NZ_GL456461.1|	59.506	40.494	27728	18869	46597
Neisseria_#_gonorrhoeae_!_DGI2_{_genomic_}_scaffold_supercont1.35_whole_genome_shotgun_sequence|gi|291044189|ref|NZ_GG749050.1|	3.769	96.231	27718	707698	735416
Enterococcus_#_faecalis_!_TX0855_{_genomic_}_scaffold_Scfld40_whole_genome_shotgun_sequence|gi|307679814|ref|NZ_GL455650.1|	58.218	41.782	27685	19869	47554
Prevotella_#_oris_!_F0302_{_genomic_}_scaffold_Scfld3_whole_genome_shotgun_sequence|gi|260447114|ref|NZ_GG703886.1|	7.608	92.392	27650	335772	363422
Bacillus_#_anthracis_!_str._{_Sterne_}_chromosome_complete_genome|gi|49183039|ref|NC_005945.1|	0.526	99.474	27510	5201153	5228663
Bacillus_#_anthracis_!_str._{_Ames_}_chromosome_complete_genome|gi|30260195|ref|NC_003997.3|	0.524	99.476	27394	5199899	5227293
Enterococcus_#_faecalis_!_AR01/DG_{_plasmid_}_scaffold_supercont1.10_whole_genome_shotgun_sequence|gi|242364269|ref|NZ_GG692907.1|	49.361	50.639	27367	28076	55443
Enterococcus_#_faecalis_!_DAPTO_{_512_}_genomic_scaffold_Scfld48_whole_genome_shotgun_sequence|gi|312908890|ref|NZ_GL455813.1|	42.327	57.673	27360	37279	64639
Bacillus_#_anthracis_!_str._{_CDC_}_684_chromosome_complete_genome|gi|227812678|ref|NC_012581.1|	0.521	99.479	27260	5202855	5230115
Haemophilus_#_influenzae_!_F3047_{_complete_}_genome|gi|319774951|ref|NC_014922.1|	1.357	98.643	27239	1979779	2007018
Bacillus_#_cereus_!_biovar_{_anthracis_}_str._CI_chromosome_complete_genome|gi|301051741|ref|NC_014335.1|	0.524	99.476	27220	5168834	5196054
Enterococcus_#_faecalis_!_DS5_{_plasmid_}_scaffold_supercont1.42_whole_genome_shotgun_sequence|gi|242364258|ref|NZ_GG692896.1|	48.751	51.249	27181	28574	55755
Enterococcus_#_faecalis_!_DAPTO_{_516_}_genomic_scaffold_Scfld148_whole_genome_shotgun_sequence|gi|312982562|ref|NZ_GL455760.1|	41.985	58.015	27126	37483	64609
Enterococcus_#_faecalis_!_T2_{_plasmid_}_scaffold_supercont1.22_whole_genome_shotgun_sequence|gi|242364216|ref|NZ_GG692854.1|	39.522	60.478	27123	41504	68627
Enterococcus_#_faecalis_!_TX0102_{_genomic_}_scaffold_Scfld223_whole_genome_shotgun_sequence|gi|312958101|ref|NZ_GL455132.1|	40.883	59.117	27106	39196	66302
Neisseria_#_gonorrhoeae_!_PID332_{_supercont1.5_}_genomic_scaffold_whole_genome_shotgun_sequence|gi|223959070|ref|NZ_EQ972989.1|	3.638	96.362	27034	716039	743073
Enterococcus_#_faecalis_!_R712_{_genomic_}_scaffold_Scfld209_whole_genome_shotgun_sequence|gi|293386526|ref|NZ_GG739902.1|	59.77	40.23	26995	18170	45165
Bacillus_#_anthracis_!_str._{_'Ames_}_Ancestor'_chromosome_complete_genome|gi|50196905|ref|NC_007530.2|	0.516	99.484	26992	5200427	5227419
Staphylococcus_#_aureus_!_subsp._{_aureus_}_USA300_TCH1516_plasmid_pUSA300HOUMR_complete_sequence|gi|161510924|ref|NC_010063.1|	99.689	0.311	26957	84	27041
Parvimonas_#_micra_!_ATCC_{_33270_}_Scfld_02_12_genomic_scaffold_whole_genome_shotgun_sequence|gi|224580126|ref|NZ_DS483516.1|	10.263	89.737	26893	235156	262049
Solobacterium_#_moorei_!_F0204_{_genomic_}_scaffold_Scfld36_whole_genome_shotgun_sequence|gi|320528828|ref|NZ_GL637648.1|	44.899	55.101	26797	32886	59683
Enterococcus_#_faecalis_!_TX0860_{_genomic_}_scaffold_Scfld35_whole_genome_shotgun_sequence|gi|313150935|ref|NZ_GL455514.1|	46.443	53.557	26717	30809	57526
Enterococcus_#_faecalis_!_TX0104_{_genomic_}_scaffold_SCAFFOLD17_whole_genome_shotgun_sequence|gi|237754791|ref|NZ_GG668938.1|	45.008	54.992	26617	32521	59138
Enterococcus_#_faecalis_!_DS5_{_plasmid_}_scaffold_supercont1.43_whole_genome_shotgun_sequence|gi|242364259|ref|NZ_GG692897.1|	25.866	74.134	26606	76253	102859
Enterococcus_#_faecalis_!_TX0860_{_genomic_}_scaffold_Scfld22_whole_genome_shotgun_sequence|gi|313150927|ref|NZ_GL455506.1|	70.507	29.493	26476	11075	37551
Enterococcus_#_faecalis_!_TX4248_{_genomic_}_scaffold_Scfld74_whole_genome_shotgun_sequence|gi|307604683|ref|NZ_GL454438.1|	76.174	23.826	26437	8269	34706
Prevotella_#_oris_!_C735_{_genomic_}_scaffold_supercont1.4_whole_genome_shotgun_sequence|gi|299141732|ref|NZ_GL349567.1|	9.225	90.775	26331	259099	285430
Enterococcus_#_faecalis_!_TX0411_{_genomic_}_scaffold_Scfld14_whole_genome_shotgun_sequence|gi|313151040|ref|NZ_GL456406.1|	72.878	27.122	26304	9789	36093
Staphylococcus_#_aureus_!_subsp._{_aureus_}_EMRSA16_genomic_scaffold_supercont1.8_whole_genome_shotgun_sequence|gi|295427453|ref|NZ_GG770520.1|	88.767	11.233	26077	3300	29377
Johnsonella_#_ignava_!_ATCC_{_51276_}_genomic_scaffold_supercont1.12_whole_genome_shotgun_sequence|gi|358069029|ref|NZ_JH378840.1|	47.064	52.936	26070	29323	55393
Neisseria_#_gonorrhoeae_!_PID24-1_{_supercont1.3_}_genomic_scaffold_whole_genome_shotgun_sequence|gi|223959014|ref|NZ_EQ972933.1|	3.718	96.282	26036	674226	700262
Clostridium_#_difficile_!_M120_{_complete_}_genome|gi|383843665|ref|NC_017174.1|	0.643	99.357	26023	4021706	4047729
Staphylococcus_#_aureus_!_subsp._{_aureus_}_USA300_FPR3757_plasmid_pUSA03_complete_sequence|gi|87159847|ref|NC_007792.1|	69.986	30.014	25990	11146	37136
Prevotella_#_oris_!_C735_{_genomic_}_scaffold_supercont1.3_whole_genome_shotgun_sequence|gi|299141461|ref|NZ_GL349566.1|	8.305	91.695	25956	286597	312553
Staphylococcus_#_aureus_!_subsp._{_aureus_}_M809_genomic_scaffold_supercont1.9_whole_genome_shotgun_sequence|gi|293509736|ref|NZ_GG749307.1|	89.779	10.221	25946	2954	28900
Staphylococcus_#_aureus_!_subsp._{_aureus_}_M1015_genomic_scaffold_supercont1.5_whole_genome_shotgun_sequence|gi|293526322|ref|NZ_GG749000.1|	88.758	11.242	25944	3286	29230
Staphylococcus_#_aureus_!_subsp._{_aureus_}_M899_genomic_scaffold_supercont1.6_whole_genome_shotgun_sequence|gi|282913742|ref|NZ_GG730195.1|	88.071	11.929	25937	3513	29450
Staphylococcus_#_aureus_!_subsp._{_aureus_}_C101_genomic_scaffold_supercont1.7_whole_genome_shotgun_sequence|gi|282923720|ref|NZ_GG730126.1|	88.614	11.386	25916	3330	29246
Bacillus_#_megaterium_!_DSM_{_319_}_chromosome_complete_genome|gi|295702242|ref|NC_014103.1|	0.507	99.493	25864	5071583	5097447
Bacillus_#_subtilis_!_subsp._{_spizizenii_}_TU-B-10_chromosome_complete_genome|gi|350264100|ref|NC_016047.1|	0.614	99.386	25827	4181395	4207222
Lactococcus_#_lactis_!_subsp._{_lactis_}_KF147_chromosome_complete_genome|gi|281490498|ref|NC_013656.1|	0.987	99.013	25641	2572503	2598144
Enterococcus_#_faecalis_!_TX0635_{_genomic_}_scaffold_Scfld157_whole_genome_shotgun_sequence|gi|312905630|ref|NZ_GL455373.1|	51.423	48.577	25625	24207	49832
Enterococcus_#_faecalis_!_T3_{_plasmid_}_scaffold_supercont1.10_whole_genome_shotgun_sequence|gi|239948578|ref|NZ_GG670370.1|	36.373	63.627	25557	44706	70263
Enterococcus_#_faecalis_!_V583_{_plasmid_}_pTEF2_complete_sequence|gi|29377895|ref|NC_004671.1|	44.299	55.701	25543	32117	57660
Staphylococcus_#_carnosus_!_subsp._{_carnosus_}_TM300_chromosome_complete_genome|gi|224475494|ref|NC_012121.1|	0.987	99.013	25323	2541101	2566424
Arthrobacter_#_aurescens_!_TC1_{_complete_}_genome|gi|119960487|ref|NC_008711.1|	0.55	99.45	25283	4572403	4597686
Neisseria_#_gonorrhoeae_!_1291_{_supercont1.3_}_genomic_scaffold_whole_genome_shotgun_sequence|gi|223958649|ref|NZ_DS999919.1|	3.832	96.168	25261	633935	659196
Neisseria_#_gonorrhoeae_!_FA6140_{_supercont1.4_}_genomic_scaffold_whole_genome_shotgun_sequence|gi|223958774|ref|NZ_EQ972693.1|	3.793	96.207	25025	634768	659793
Neisseria_#_gonorrhoeae_!_PID18_{_supercont1.3_}_genomic_scaffold_whole_genome_shotgun_sequence|gi|223958917|ref|NZ_EQ972836.1|	3.771	96.229	24983	637553	662536
Bacillus_#_anthracis_!_str._{_A0248_}_complete_genome|gi|229599883|ref|NC_012659.1|	0.477	99.523	24945	5202474	5227419
Bacillus_#_amyloliquefaciens_!_CAU-B946_{_complete_}_genome|gi|375360690|ref|NC_016784.1|	0.619	99.381	24869	3994992	4019861
Clostridiales_#_genomosp._!_BVAB3_{_str._}_UPII9-5_chromosome_complete_genome|gi|308513210|ref|NC_013895.2|	1.367	98.633	24738	1785008	1809746
Enterococcus_#_faecalis_!_TX0855_{_genomic_}_scaffold_Scfld28_whole_genome_shotgun_sequence|gi|307679805|ref|NZ_GL455641.1|	81.789	18.211	24692	5498	30190
Bacillus_#_subtilis_!_BSn5_{_chromosome_}_complete_genome|gi|321311376|ref|NC_014976.1|	0.601	99.399	24617	4068982	4093599
Enterococcus_#_faecalis_!_TX0104_{_genomic_}_scaffold_SCAFFOLD24_whole_genome_shotgun_sequence|gi|237754784|ref|NZ_GG668945.1|	62.414	37.586	24493	14750	39243
Listeria_#_monocytogenes_!_serotype_{_4b_}_str._F2365_chromosome_complete_genome|gi|85700163|ref|NC_002973.6|	0.836	99.164	24290	2880897	2905187
Tetragenococcus_#_halophilus_!_NBRC_{_12172_}_complete_genome|gi|352516173|ref|NC_016052.1|	0.946	99.054	24232	2538488	2562720
Listeria_#_welshimeri_!_serovar_{_6b_}_str._SLCC5334_chromosome_complete_genome|gi|116871422|ref|NC_008555.1|	0.861	99.139	24219	2789911	2814130
Neisseria_#_sp._!_GT4A_CT1_{_genomic_}_scaffold_supercont1.9_whole_genome_shotgun_sequence|gi|349611307|ref|NZ_JH164972.1|	36.459	63.541	24218	42208	66426
Enterococcus_#_faecalis_!_TX0411_{_genomic_}_scaffold_Scfld43_whole_genome_shotgun_sequence|gi|313151058|ref|NZ_GL456415.1|	53.68	46.32	24159	20847	45006
Listeria_#_seeligeri_!_serovar_{_1/2b_}_str._SLCC3954_chromosome_complete_genome|gi|289433373|ref|NC_013891.1|	0.857	99.143	23986	2773650	2797636
Melissococcus_#_plutonius_!_DAT561_{_chromosome_}_1_complete_genome|gi|379726618|ref|NC_016938.1|	1.298	98.702	23957	1822221	1846178
Streptococcus_#_pyogenes_!_ATCC_{_10782_}_genomic_scaffold_SCAFFOLD1_whole_genome_shotgun_sequence|gi|306828414|ref|NZ_GL397225.1|	1.301	98.699	23926	1814752	1838678
Enterococcus_#_faecalis_!_TX0102_{_genomic_}_scaffold_Scfld19_whole_genome_shotgun_sequence|gi|312953809|ref|NZ_GL455103.1|	41.746	58.254	23663	33020	56683
Enterococcus_#_faecalis_!_TX0860_{_genomic_}_scaffold_Scfld33_whole_genome_shotgun_sequence|gi|313150933|ref|NZ_GL455512.1|	81.554	18.446	23631	5345	28976
Listeria_#_monocytogenes_!_HCC23_{_chromosome_}_complete_genome|gi|217963303|ref|NC_011660.1|	0.792	99.208	23571	2952641	2976212
Prevotella_#_oris_!_C735_{_genomic_}_scaffold_supercont1.5_whole_genome_shotgun_sequence|gi|299141946|ref|NZ_GL349568.1|	9.35	90.65	23354	226419	249773
Haemophilus_#_influenzae_!_PittEE_{_chromosome_}_complete_genome|gi|148825133|ref|NC_009566.1|	1.288	98.712	23353	1789680	1813033
Gemella_#_sanguinis_!_M325_{_genomic_}_scaffold_supercont1.5_whole_genome_shotgun_sequence|gi|329770618|ref|NZ_GL883556.1|	16.167	83.833	23325	120954	144279
Peptoniphilus_#_sp._!_oral_{_taxon_}_386_str._F0131_genomic_scaffold_supercont1.1_whole_genome_shotgun_sequence|gi|299143157|ref|NZ_GL349422.1|	1.581	98.419	23231	1445796	1469027
Enterococcus_#_faecalis_!_TX1322_{_genomic_}_scaffold_SCAFFOLD9_whole_genome_shotgun_sequence|gi|237754839|ref|NZ_GG669025.1|	48.085	51.915	23080	24918	47998
Streptococcus_#_equinus_!_ATCC_{_9812_}_genomic_scaffold_SCAFFOLD1_whole_genome_shotgun_sequence|gi|323356428|ref|NZ_GL698429.1|	1.665	98.335	23026	1359789	1382815
Clostridium_#_difficile_!_2007855_{_complete_}_genome|gi|383843666|ref|NC_017178.1|	0.55	99.45	22996	4156871	4179867
Solobacterium_#_moorei_!_F0204_{_genomic_}_scaffold_Scfld105_whole_genome_shotgun_sequence|gi|320528841|ref|NZ_GL637661.1|	99.265	0.735	22973	170	23143
Enterococcus_#_faecalis_!_S613_{_genomic_}_scaffold_Scfld23_whole_genome_shotgun_sequence|gi|293389808|ref|NZ_GG739732.1|	50.528	49.472	22932	22453	45385
Eubacterium_#_infirmum_!_F0142_{_genomic_}_scaffold_supercont1.2_whole_genome_shotgun_sequence|gi|373495559|ref|NZ_JH594436.1|	4.791	95.209	22889	454874	477763
Enterococcus_#_faecalis_!_TX0860_{_genomic_}_scaffold_Scfld34_whole_genome_shotgun_sequence|gi|313150934|ref|NZ_GL455513.1|	54.589	45.411	22699	18883	41582
Enterococcus_#_faecalis_!_DAPTO_{_516_}_genomic_scaffold_Scfld11_whole_genome_shotgun_sequence|gi|312979603|ref|NZ_GL455709.1|	39.773	60.227	22557	34158	56715
Enterococcus_#_faecalis_!_DAPTO_{_512_}_genomic_scaffold_Scfld14_whole_genome_shotgun_sequence|gi|312908866|ref|NZ_GL455789.1|	39.764	60.236	22554	34166	56720
Staphylococcus_#_epidermidis_!_W23144_{_genomic_}_scaffold_SCAFFOLD5_whole_genome_shotgun_sequence|gi|254212923|ref|NZ_GG696803.1|	9.317	90.683	22440	218402	240842
Enterococcus_#_faecalis_!_HH22_{_genomic_}_scaffold_SCAFFOLD9_whole_genome_shotgun_sequence|gi|237755328|ref|NZ_GG668827.1|	32.762	67.238	22431	46035	68466
Enterococcus_#_faecalis_!_S613_{_genomic_}_scaffold_Scfld47_whole_genome_shotgun_sequence|gi|293389827|ref|NZ_GG739751.1|	53.755	46.245	22347	19225	41572
Neisseria_#_gonorrhoeae_!_1291_{_supercont1.13_}_genomic_scaffold_whole_genome_shotgun_sequence|gi|223958659|ref|NZ_DS999929.1|	3.552	96.448	22268	604597	626865
Enterococcus_#_faecalis_!_V583_{_plasmid_}_pTEF1_complete_sequence|gi|29377803|ref|NC_004669.1|	33.5	66.5	22217	44103	66320
Aggregatibacter_#_aphrophilus_!_NJ8700_{_chromosome_}_complete_genome|gi|251791816|ref|NC_012913.1|	0.959	99.041	22184	2290851	2313035
Enterococcus_#_faecalis_!_TX2134_{_genomic_}_scaffold_Scfld51_whole_genome_shotgun_sequence|gi|307679888|ref|NZ_GL455581.1|	43.022	56.978	22157	29345	51502
Enterococcus_#_faecalis_!_JH1_{_genomic_}_scaffold_supercont1.7_whole_genome_shotgun_sequence|gi|242362054|ref|NZ_GG692692.1|	31.089	68.911	22138	49071	71209
Arthrobacter_#_chlorophenolicus_!_A6_{_chromosome_}_complete_genome|gi|220910783|ref|NC_011886.1|	0.501	99.499	22035	4373502	4395537
Haemophilus_#_influenzae_!_PittGG_{_chromosome_}_complete_genome|gi|148826757|ref|NC_009567.1|	1.142	98.858	21547	1865645	1887192
Bacillus_#_amyloliquefaciens_!_DSM_{_7_}_complete_genome|gi|308171891|ref|NC_014551.1|	0.539	99.461	21466	3958733	3980199
Listeria_#_monocytogenes_!_08-5578_{_chromosome_}_complete_genome|gi|284800255|ref|NC_013766.1|	0.706	99.294	21399	3010889	3032288
Enterococcus_#_faecalis_!_S613_{_genomic_}_scaffold_Scfld55_whole_genome_shotgun_sequence|gi|293389830|ref|NZ_GG739754.1|	33.701	66.299	21259	41823	63082
Haemophilus_#_influenzae_!_86-028NP_{_chromosome_}_complete_genome|gi|162960935|ref|NC_007146.2|	1.108	98.892	21215	1893275	1914490
Enterococcus_#_faecalis_!_TX4248_{_genomic_}_scaffold_Scfld18_whole_genome_shotgun_sequence|gi|307604659|ref|NZ_GL454414.1|	42.405	57.595	21209	28806	50015
Enterococcus_#_faecalis_!_DAPTO_{_512_}_genomic_scaffold_Scfld81_whole_genome_shotgun_sequence|gi|312908902|ref|NZ_GL455825.1|	47.557	52.443	21186	23363	44549
Enterococcus_#_faecalis_!_DAPTO_{_516_}_genomic_scaffold_Scfld94_whole_genome_shotgun_sequence|gi|312979882|ref|NZ_GL455749.1|	47.594	52.406	21182	23324	44506
Lactobacillus_#_reuteri_!_SD2112_{_chromosome_}_complete_genome|gi|338202359|ref|NC_015697.1|	0.935	99.065	21174	2243225	2264399
Enterococcus_#_faecalis_!_TX0411_{_genomic_}_scaffold_Scfld55_whole_genome_shotgun_sequence|gi|313151068|ref|NZ_GL456420.1|	77.809	22.191	21168	6037	27205
Listeria_#_monocytogenes_!_Clip81459_{_complete_}_genome|gi|226222639|ref|NC_012488.1|	0.726	99.274	21159	2891531	2912690
Enterococcus_#_faecalis_!_TX2134_{_genomic_}_scaffold_Scfld127_whole_genome_shotgun_sequence|gi|307679917|ref|NZ_GL455610.1|	77.754	22.246	21153	6052	27205
Enterococcus_#_faecalis_!_TX0102_{_genomic_}_scaffold_Scfld17_whole_genome_shotgun_sequence|gi|312953807|ref|NZ_GL455101.1|	77.748	22.252	21152	6054	27206
Listeria_#_ivanovii_!_subsp._{_ivanovii_}_PAM_55_complete_genome|gi|347547510|ref|NC_016011.1|	0.722	99.278	21137	2907742	2928879
Enterococcus_#_faecalis_!_R712_{_genomic_}_scaffold_Scfld212_whole_genome_shotgun_sequence|gi|293386527|ref|NZ_GG739903.1|	47.336	52.664	21129	23507	44636
Enterobacter_#_asburiae_!_LF7a_{_chromosome_}_complete_genome|gi|345297184|ref|NC_015968.1|	0.439	99.561	21114	4791719	4812833
Streptococcus_#_sp._!_M143_{_genomic_}_scaffold_supercont1.3_whole_genome_shotgun_sequence|gi|270292219|ref|NZ_GG730094.1|	21.924	78.076	21094	75120	96214
Listeria_#_monocytogenes_!_EGD-e_{_complete_}_genome|gi|16802048|ref|NC_003210.1|	0.716	99.284	21077	2923451	2944528
Staphylococcus_#_aureus_!_plasmid_{_pPR9_}_complete_sequence|gi|281427745|ref|NC_013653.1|	50.435	49.565	21039	20676	41715
Enterococcus_#_faecalis_!_TX0860_{_genomic_}_scaffold_Scfld17_whole_genome_shotgun_sequence|gi|313150922|ref|NZ_GL455501.1|	41.079	58.921	21013	30140	51153
Prevotella_#_melaninogenica_!_D18_{_genomic_}_scaffold_supercont1.4_whole_genome_shotgun_sequence|gi|288802397|ref|NZ_GG740013.1|	8.202	91.798	20912	234062	254974
Enterococcus_#_faecalis_!_plasmid_{_pTW9_}_complete_sequence|gi|313247774|ref|NC_014726.1|	24.573	75.427	20904	64164	85068
Arthrobacter_#_sp._!_FB24_{_complete_}_sequence|gi|116668568|ref|NC_008541.1|	0.444	99.556	20865	4678080	4698945
Cardiobacterium_#_hominis_!_ATCC_{_15826_}_genomic_scaffold_SCAFFOLD3_whole_genome_shotgun_sequence|gi|253584466|ref|NZ_GG694027.1|	2.742	97.258	20787	737447	758234
Bacillus_#_subtilis_!_subsp._{_subtilis_}_str._168_chromosome_complete_genome|gi|255767013|ref|NC_000964.3|	0.493	99.507	20763	4194843	4215606
Bacillus_#_amyloliquefaciens_!_FZB42_{_complete_}_genome|gi|154684518|ref|NC_009725.1|	0.527	99.473	20651	3897938	3918589
Gemella_#_sanguinis_!_M325_{_genomic_}_scaffold_supercont1.6_whole_genome_shotgun_sequence|gi|329770619|ref|NZ_GL883557.1|	14.328	85.672	20642	123423	144065
Enterococcus_#_faecalis_!_JH1_{_plasmid_}_scaffold_supercont1.24_whole_genome_shotgun_sequence|gi|242362071|ref|NZ_GG692709.1|	34.617	65.383	20639	38982	59621
Enterococcus_#_faecalis_!_TX4248_{_genomic_}_scaffold_Scfld141_whole_genome_shotgun_sequence|gi|307604703|ref|NZ_GL454458.1|	52.812	47.188	20602	18408	39010
Solobacterium_#_moorei_!_F0204_{_genomic_}_scaffold_Scfld247_whole_genome_shotgun_sequence|gi|320528854|ref|NZ_GL637674.1|	56.766	43.234	20576	15671	36247
Enterococcus_#_faecalis_!_TX0860_{_genomic_}_scaffold_Scfld299_whole_genome_shotgun_sequence|gi|313150976|ref|NZ_GL455555.1|	23.278	76.722	20493	67543	88036
Neisseria_#_gonorrhoeae_!_F62_{_genomic_}_scaffold_supercont1.1_whole_genome_shotgun_sequence|gi|293397579|ref|NZ_GG749348.1|	4.045	95.955	20486	485925	506411
Enterococcus_#_faecalis_!_TX0109_{_genomic_}_scaffold_Scfld53_whole_genome_shotgun_sequence|gi|313151037|ref|NZ_GL455426.1|	72.868	27.132	20481	7626	28107
Prevotella_#_oris_!_C735_{_genomic_}_scaffold_supercont1.6_whole_genome_shotgun_sequence|gi|299142121|ref|NZ_GL349569.1|	8.548	91.452	20433	218608	239041
Staphylococcus_#_aureus_!_subsp._{_aureus_}_TCH130_genomic_scaffold_SCAFFOLD14_whole_genome_shotgun_sequence|gi|255925776|ref|NZ_GG698171.1|	98.578	1.422	20376	294	20670
Enterococcus_#_faecalis_!_TX0855_{_genomic_}_scaffold_Scfld83_whole_genome_shotgun_sequence|gi|307679820|ref|NZ_GL455656.1|	65.642	34.358	20376	10665	31041
Enterococcus_#_faecalis_!_TX0102_{_genomic_}_scaffold_Scfld123_whole_genome_shotgun_sequence|gi|312953832|ref|NZ_GL455125.1|	78.647	21.353	20302	5512	25814
Neisseria_#_gonorrhoeae_!_DGI18_{_supercont1.10_}_genomic_scaffold_whole_genome_shotgun_sequence|gi|223958738|ref|NZ_EQ972657.1|	3.818	96.182	20295	511302	531597
Neisseria_#_gonorrhoeae_!_F62_{_genomic_}_scaffold_supercont1.42_whole_genome_shotgun_sequence|gi|293398820|ref|NZ_GG749389.1|	3.483	96.517	20222	560376	580598
Neisseria_#_gonorrhoeae_!_FA6140_{_supercont1.14_}_genomic_scaffold_whole_genome_shotgun_sequence|gi|223958784|ref|NZ_EQ972703.1|	3.624	96.376	20194	536979	557173
Neisseria_#_mucosa_!_C102_{_genomic_}_scaffold_supercont1.3_whole_genome_shotgun_sequence|gi|319639663|ref|NZ_GL635795.1|	5.79	94.21	20180	328356	348536
Bacillus_#_coagulans_!_36D1_{_chromosome_}_complete_genome|gi|347750441|ref|NC_016023.1|	0.567	99.433	20158	3532068	3552226
Lactobacillus_#_sakei_!_subsp._{_sakei_}_23K_chromosome_complete_genome|gi|81427616|ref|NC_007576.1|	1.069	98.931	20141	1864520	1884661
Enterococcus_#_faecalis_!_TX0109_{_genomic_}_scaffold_Scfld463_whole_genome_shotgun_sequence|gi|313151151|ref|NZ_GL455483.1|	34.436	65.564	20057	38188	58245
Enterococcus_#_faecalis_!_R712_{_genomic_}_scaffold_Scfld7_whole_genome_shotgun_sequence|gi|293385329|ref|NZ_GG739826.1|	21.036	78.964	20052	75269	95321
Streptococcus_#_sp._!_oral_{_taxon_}_058_str._F0407_genomic_scaffold_Scfld214_whole_genome_shotgun_sequence|gi|358465621|ref|NZ_JH378886.1|	24.457	75.543	20038	61893	81931
Streptococcus_#_sp._!_C150_{_genomic_}_scaffold_supercont1.5_whole_genome_shotgun_sequence|gi|322374225|ref|NZ_GL698453.1|	48.015	51.985	19982	21634	41616
Enterococcus_#_faecalis_!_TX0855_{_genomic_}_scaffold_Scfld26_whole_genome_shotgun_sequence|gi|307679804|ref|NZ_GL455640.1|	31.183	68.817	19963	44056	64019
Enterococcus_#_faecalis_!_TX0109_{_genomic_}_scaffold_Scfld52_whole_genome_shotgun_sequence|gi|313151036|ref|NZ_GL455425.1|	53.115	46.885	19952	17612	37564
Enterococcus_#_faecalis_!_R712_{_genomic_}_scaffold_Scfld423_whole_genome_shotgun_sequence|gi|293386544|ref|NZ_GG739920.1|	44.515	55.485	19925	24835	44760
Geobacillus_#_sp._!_WCH70_{_chromosome_}_complete_genome|gi|239825584|ref|NC_012793.1|	0.573	99.427	19845	3444773	3464618
Enterococcus_#_faecalis_!_S613_{_genomic_}_scaffold_Scfld78_whole_genome_shotgun_sequence|gi|293389843|ref|NZ_GG739767.1|	44.321	55.679	19823	24903	44726
Actinomyces_#_odontolyticus_!_F0309_{_genomic_}_scaffold_Scfld0_whole_genome_shotgun_sequence|gi|298103479|ref|NZ_GG753639.1|	1.664	98.336	19822	1171640	1191462
Enterococcus_#_faecalis_!_TX0104_{_genomic_}_scaffold_SCAFFOLD8_whole_genome_shotgun_sequence|gi|237754800|ref|NZ_GG668929.1|	22.131	77.869	19791	69634	89425
Paenibacillus_#_polymyxa_!_SC2_{_chromosome_}_complete_genome|gi|310639471|ref|NC_014622.1|	0.344	99.656	19731	5712085	5731816
Haemophilus_#_influenzae_!_Rd_{_KW20_}_chromosome_complete_genome|gi|16271976|ref|NC_000907.1|	1.076	98.924	19686	1810452	1830138
Bacillus_#_pumilus_!_SAFR-032_{_chromosome_}_complete_genome|gi|157690798|ref|NC_009848.1|	0.531	99.469	19653	3684812	3704465
Brevibacillus_#_brevis_!_NBRC_{_100599_}_complete_genome|gi|226309587|ref|NC_012491.1|	0.312	99.688	19644	6276792	6296436
Enterococcus_#_faecalis_!_TX0860_{_genomic_}_scaffold_Scfld356_whole_genome_shotgun_sequence|gi|313150979|ref|NZ_GL455558.1|	95.028	4.972	19627	1027	20654
Enterococcus_#_faecalis_!_TX4248_{_genomic_}_scaffold_Scfld42_whole_genome_shotgun_sequence|gi|307604669|ref|NZ_GL454424.1|	66.442	33.558	19379	9788	29167
Staphylococcus_#_aureus_!_plasmid_{_pTZ2162_}_complete_sequence|gi|170780412|ref|NC_010419.1|	54.57	45.43	19307	16073	35380
Enterococcus_#_faecalis_!_S613_{_genomic_}_scaffold_Scfld19_whole_genome_shotgun_sequence|gi|293389804|ref|NZ_GG739728.1|	56.148	43.852	19307	15079	34386
Enterococcus_#_faecalis_!_S613_{_genomic_}_scaffold_Scfld37_whole_genome_shotgun_sequence|gi|293389820|ref|NZ_GG739744.1|	55.76	44.24	19299	15312	34611
Enterococcus_#_faecalis_!_DAPTO_{_516_}_genomic_scaffold_Scfld35_whole_genome_shotgun_sequence|gi|312979619|ref|NZ_GL455725.1|	55.694	44.306	19299	15353	34652
Enterococcus_#_faecalis_!_DAPTO_{_512_}_genomic_scaffold_Scfld62_whole_genome_shotgun_sequence|gi|312908899|ref|NZ_GL455822.1|	55.744	44.256	19298	15321	34619
Enterococcus_#_faecalis_!_R712_{_genomic_}_scaffold_Scfld115_whole_genome_shotgun_sequence|gi|293385375|ref|NZ_GG739857.1|	55.719	44.281	19285	15326	34611
Melissococcus_#_plutonius_!_ATCC_{_35311_}_complete_genome|gi|332685534|ref|NC_015516.1|	1.019	98.981	19264	1871750	1891014
Lactococcus_#_garvieae_!_ATCC_{_49156_}_complete_genome|gi|347520606|ref|NC_015930.1|	0.986	99.014	19232	1930903	1950135
Neisseria_#_gonorrhoeae_!_SK-92-679_{_supercont1.12_}_genomic_scaffold_whole_genome_shotgun_sequence|gi|223959124|ref|NZ_EQ973043.1|	3.102	96.898	19224	600488	619712
Finegoldia_#_magna_!_ATCC_{_53516_}_chromosome_whole_genome_shotgun_sequence|gi|298527633|ref|NZ_CM000955.1|	1.003	98.997	19213	1897088	1916301
Enterococcus_#_faecalis_!_TX0102_{_genomic_}_scaffold_Scfld21_whole_genome_shotgun_sequence|gi|312953811|ref|NZ_GL455105.1|	54.063	45.937	19201	16315	35516
Staphylococcus_#_aureus_!_subsp._{_aureus_}_JH9_plasmid_pSJH901_complete_sequence|gi|148244139|ref|NC_009477.1|	62.92	37.08	19146	11283	30429
Staphylococcus_#_aureus_!_subsp._{_aureus_}_JH1_plasmid_pSJH101_complete_sequence|gi|150375692|ref|NC_009619.1|	62.871	37.129	19131	11298	30429
Peptoniphilus_#_duerdenii_!_ATCC_{_BAA-1640_}_genomic_scaffold_SCAFFOLD1_whole_genome_shotgun_sequence|gi|305431431|ref|NZ_GL397071.1|	0.906	99.094	19077	2087256	2106333
Cardiobacterium_#_hominis_!_ATCC_{_15826_}_genomic_scaffold_SCAFFOLD2_whole_genome_shotgun_sequence|gi|253584465|ref|NZ_GG694026.1|	3.216	96.784	18964	570623	589587
Prevotella_#_melaninogenica_!_D18_{_genomic_}_scaffold_supercont1.2_whole_genome_shotgun_sequence|gi|288801929|ref|NZ_GG740011.1|	5.361	94.639	18916	333929	352845
Enterococcus_#_faecalis_!_TX0860_{_genomic_}_scaffold_Scfld68_whole_genome_shotgun_sequence|gi|313150945|ref|NZ_GL455524.1|	71.933	28.067	18914	7380	26294
Bacillus_#_subtilis_!_subsp._{_subtilis_}_str._168_chromosome_whole_genome_shotgun_sequence|gi|223666304|ref|NZ_CM000487.1|	0.449	99.551	18904	4195643	4214547
Enterococcus_#_gallinarum_!_EG2_{_genomic_}_scaffold_supercont1.1_whole_genome_shotgun_sequence|gi|239633764|ref|NZ_GG670286.1|	1.649	98.351	18846	1124050	1142896
Bacillus_#_subtilis_!_subsp._{_subtilis_}_str._JH642_chromosome_whole_genome_shotgun_sequence|gi|223666306|ref|NZ_CM000489.1|	0.449	99.551	18793	4168822	4187615
Rothia_#_dentocariosa_!_M567_{_genomic_}_scaffold_supercont1.3_whole_genome_shotgun_sequence|gi|300744033|ref|NZ_GL379576.1|	5.03	94.97	18781	354570	373351
Exiguobacterium_#_sibiricum_!_255-15_{_chromosome_}_complete_genome|gi|172056045|ref|NC_010556.1|	0.615	99.385	18657	3015479	3034136
Streptococcus_#_sp._!_oral_{_taxon_}_058_str._F0407_genomic_scaffold_Scfld32_whole_genome_shotgun_sequence|gi|358465614|ref|NZ_JH378879.1|	19.077	80.923	18641	79073	97714
Bacillus_#_subtilis_!_subsp._{_subtilis_}_str._SMY_chromosome_whole_genome_shotgun_sequence|gi|223666307|ref|NZ_CM000490.1|	0.442	99.558	18622	4196021	4214643
Enterococcus_#_faecalis_!_TX4248_{_genomic_}_scaffold_Scfld169_whole_genome_shotgun_sequence|gi|307604710|ref|NZ_GL454465.1|	50.634	49.366	18620	18154	36774
Bacillus_#_subtilis_!_subsp._{_subtilis_}_str._NCIB_3610_chromosome_whole_genome_shotgun_sequence|gi|223666305|ref|NZ_CM000488.1|	0.442	99.558	18619	4195979	4214598
Bacillus_#_coagulans_!_2-6_{_chromosome_}_complete_genome|gi|336112679|ref|NC_015634.1|	0.605	99.395	18593	3054486	3073079
Lactobacillus_#_delbrueckii_!_subsp._{_bulgaricus_}_ATCC_BAA-365_chromosome_complete_genome|gi|116513228|ref|NC_008529.1|	1.001	98.999	18579	1838372	1856951
Enterococcus_#_faecalis_!_TX0102_{_genomic_}_scaffold_Scfld125_whole_genome_shotgun_sequence|gi|312953834|ref|NZ_GL455127.1|	44.313	55.687	18521	23275	41796
Enterococcus_#_faecalis_!_TX0470_{_genomic_}_scaffold_Scfld64_whole_genome_shotgun_sequence|gi|312902184|ref|NZ_GL456513.1|	70.948	29.052	18411	7539	25950
Coprobacillus_#_sp._!_8_2_54BFAA_{_genomic_}_scaffold_supercont1.2_whole_genome_shotgun_sequence|gi|374627927|ref|NZ_JH599902.1|	1.3	98.7	18403	1397278	1415681
Enterococcus_#_faecalis_!_TX2134_{_genomic_}_scaffold_Scfld17_whole_genome_shotgun_sequence|gi|307679873|ref|NZ_GL455566.1|	56.414	43.586	18379	14200	32579
Enterococcus_#_faecalis_!_TX0635_{_genomic_}_scaffold_Scfld149_whole_genome_shotgun_sequence|gi|312905626|ref|NZ_GL455369.1|	51.888	48.112	18358	17022	35380
Macrococcus_#_caseolyticus_!_JCSC5402_{_complete_}_genome|gi|222150250|ref|NC_011999.1|	0.873	99.127	18350	2083974	2102324
Enterococcus_#_faecalis_!_TX0860_{_genomic_}_scaffold_Scfld184_whole_genome_shotgun_sequence|gi|313150968|ref|NZ_GL455547.1|	49.47	50.53	18338	18731	37069
Enterococcus_#_faecalis_!_TX2134_{_genomic_}_scaffold_Scfld234_whole_genome_shotgun_sequence|gi|307679938|ref|NZ_GL455631.1|	63.634	36.366	18322	10471	28793
Enterococcus_#_faecalis_!_TX0109_{_genomic_}_scaffold_Scfld4_whole_genome_shotgun_sequence|gi|313150983|ref|NZ_GL455412.1|	53.981	46.019	18278	15582	33860
Streptococcus_#_sp._!_C150_{_genomic_}_scaffold_supercont1.4_whole_genome_shotgun_sequence|gi|322374162|ref|NZ_GL698452.1|	29.424	70.576	18187	43623	61810
Streptococcus_#_sp._!_C300_{_genomic_}_scaffold_supercont1.7_whole_genome_shotgun_sequence|gi|322376151|ref|NZ_GL732472.1|	49.808	50.192	18172	18312	36484
Enterococcus_#_faecalis_!_TX0470_{_genomic_}_scaffold_Scfld1129_whole_genome_shotgun_sequence|gi|312902216|ref|NZ_GL456545.1|	29.335	70.665	18144	43708	61852
Enterococcus_#_faecalis_!_TX0860_{_genomic_}_scaffold_Scfld23_whole_genome_shotgun_sequence|gi|313150928|ref|NZ_GL455507.1|	32.973	67.027	18141	36877	55018
Enterococcus_#_faecalis_!_TX4248_{_genomic_}_scaffold_Scfld58_whole_genome_shotgun_sequence|gi|307604678|ref|NZ_GL454433.1|	63.433	36.567	18140	10457	28597
Enterococcus_#_faecalis_!_TX0635_{_genomic_}_scaffold_Scfld64_whole_genome_shotgun_sequence|gi|312905603|ref|NZ_GL455346.1|	63.295	36.705	18113	10504	28617
Enterococcus_#_faecalis_!_TX4248_{_genomic_}_scaffold_Scfld16_whole_genome_shotgun_sequence|gi|307604657|ref|NZ_GL454412.1|	37.913	62.087	18082	29611	47693
Enterococcus_#_faecium_!_TX0082_{_genomic_}_scaffold_Scfld167_whole_genome_shotgun_sequence|gi|314950439|ref|NZ_GL455905.1|	34.337	65.663	18063	34542	52605
Clostridium_#_difficile_!_NAP07_{_genomic_}_scaffold_SCAFFOLD9_whole_genome_shotgun_sequence|gi|306478530|ref|NZ_GG770752.1|	98.166	1.834	18043	337	18380
Clostridium_#_difficile_!_NAP08_{_genomic_}_scaffold_SCAFFOLD16_whole_genome_shotgun_sequence|gi|296531672|ref|NZ_GG770725.1|	99.994	0.006	18033	1	18034
Enterococcus_#_faecalis_!_HH22_{_genomic_}_scaffold_SCAFFOLD20_whole_genome_shotgun_sequence|gi|237755317|ref|NZ_GG668838.1|	99.994	0.006	18032	1	18033
Erysipelotrichaceae_#_bacterium_!_2_2_44A_{_genomic_}_scaffold_supercont1.3_whole_genome_shotgun_sequence|gi|346681182|ref|NZ_JH126433.1|	2.895	97.105	18029	604663	622692
Enterococcus_#_faecalis_!_TX0109_{_genomic_}_scaffold_Scfld70_whole_genome_shotgun_sequence|gi|313151051|ref|NZ_GL455433.1|	71.257	28.743	18026	7271	25297
Enterococcus_#_faecalis_!_extrachromosomal_{_complete_}_genome|gi|54307156|ref|NC_006372.1|	99.939	0.061	18021	11	18032
Enterococcus_#_faecalis_!_TX0109_{_genomic_}_scaffold_Scfld141_whole_genome_shotgun_sequence|gi|313151086|ref|NZ_GL455451.1|	69.368	30.632	17999	7948	25947
Enterococcus_#_faecium_!_C68_{_genomic_}_scaffold_supercont1.43_whole_genome_shotgun_sequence|gi|260562502|ref|NZ_GG703740.1|	84.481	15.519	17981	3303	21284
Haemophilus_#_influenzae_!_F3031_{_complete_}_genome|gi|319896422|ref|NC_014920.1|	0.904	99.096	17948	1967884	1985832
Listeria_#_monocytogenes_!_08-5923_{_complete_}_genome|gi|284993440|ref|NC_013768.1|	0.598	99.402	17944	2981110	2999054
Enterococcus_#_faecalis_!_S613_{_genomic_}_scaffold_Scfld96_whole_genome_shotgun_sequence|gi|293389849|ref|NZ_GG739773.1|	59.921	40.079	17944	12002	29946
Enterococcus_#_faecalis_!_T2_{_plasmid_}_scaffold_supercont1.20_whole_genome_shotgun_sequence|gi|242364214|ref|NZ_GG692852.1|	30.868	69.132	17931	40158	58089
Enterococcus_#_faecalis_!_R712_{_genomic_}_scaffold_Scfld105_whole_genome_shotgun_sequence|gi|293385374|ref|NZ_GG739856.1|	59.755	40.245	17889	12048	29937
Enterococcus_#_faecalis_!_TX4248_{_genomic_}_scaffold_Scfld28_whole_genome_shotgun_sequence|gi|307604663|ref|NZ_GL454418.1|	41.431	58.569	17852	25237	43089
Streptococcus_#_oralis_!_ATCC_{_35037_}_genomic_scaffold_SCAFFOLD10_whole_genome_shotgun_sequence|gi|293366027|ref|NZ_GG749277.1|	49.518	50.482	17816	18163	35979
Enterococcus_#_faecalis_!_TX0860_{_genomic_}_scaffold_Scfld19_whole_genome_shotgun_sequence|gi|313150924|ref|NZ_GL455503.1|	49.518	50.482	17681	18025	35706
Bacillus_#_subtilis_!_subsp._{_spizizenii_}_str._W23_chromosome_complete_genome|gi|305672698|ref|NC_014479.1|	0.438	99.562	17652	4010024	4027676
Enterococcus_#_faecalis_!_R712_{_genomic_}_scaffold_Scfld197_whole_genome_shotgun_sequence|gi|293386522|ref|NZ_GG739898.1|	67.688	32.312	17479	8344	25823
Clostridium_#_difficile_!_R20291_{_chromosome_}_complete_genome|gi|260685375|ref|NC_013316.1|	0.417	99.583	17475	4173864	4191339
Enterococcus_#_faecalis_!_TX0470_{_genomic_}_scaffold_Scfld170_whole_genome_shotgun_sequence|gi|312902194|ref|NZ_GL456523.1|	55.026	44.974	17349	14180	31529
Enterococcus_#_faecalis_!_TX0109_{_genomic_}_scaffold_Scfld69_whole_genome_shotgun_sequence|gi|313151049|ref|NZ_GL455432.1|	48.297	51.703	17310	18531	35841
Enterococcus_#_faecalis_!_TX0855_{_genomic_}_scaffold_Scfld90_whole_genome_shotgun_sequence|gi|307679824|ref|NZ_GL455660.1|	52.328	47.672	17306	15766	33072
Paenibacillus_#_mucilaginosus_!_3016_{_chromosome_}_complete_genome|gi|379718015|ref|NC_016935.1|	0.197	99.803	17247	8721801	8739048
Lactobacillus_#_delbrueckii_!_subsp._{_bulgaricus_}_ND02_chromosome_complete_genome|gi|313122775|ref|NC_014727.1|	0.808	99.192	17181	2108572	2125753
Filifactor_#_alocis_!_ATCC_{_35896_}_chromosome_complete_genome|gi|374307319|ref|NC_016630.1|	0.889	99.111	17175	1913837	1931012
Anaerococcus_#_lactolyticus_!_ATCC_{_51172_}_genomic_scaffold_SCAFFOLD2_whole_genome_shotgun_sequence|gi|237642170|ref|NZ_GG666045.1|	3.985	96.015	17147	413131	430278
Arthrobacter_#_phenanthrenivorans_!_Sphe3_{_chromosome_}_complete_genome|gi|325961450|ref|NC_015145.1|	0.403	99.597	17116	4233298	4250414
Enterococcus_#_faecalis_!_TX2134_{_genomic_}_scaffold_Scfld202_whole_genome_shotgun_sequence|gi|307679934|ref|NZ_GL455627.1|	66.224	33.776	17113	8728	25841
Exiguobacterium_#_sp._!_AT1b_{_chromosome_}_complete_genome|gi|229915734|ref|NC_012673.1|	0.57	99.43	17095	2982800	2999895
Enterococcus_#_faecalis_!_S613_{_genomic_}_scaffold_Scfld114_whole_genome_shotgun_sequence|gi|293389855|ref|NZ_GG739779.1|	38.632	61.368	16926	26887	43813
Enterococcus_#_faecalis_!_TX0411_{_genomic_}_scaffold_Scfld159_whole_genome_shotgun_sequence|gi|313151132|ref|NZ_GL456452.1|	30.399	69.601	16918	38735	55653
Enterococcus_#_faecalis_!_R712_{_genomic_}_scaffold_Scfld226_whole_genome_shotgun_sequence|gi|293386530|ref|NZ_GG739906.1|	38.608	61.392	16915	26897	43812
Neisseria_#_bacilliformis_!_ATCC_{_BAA-1200_}_genomic_scaffold_SCAFFOLD1_whole_genome_shotgun_sequence|gi|329120894|ref|NZ_GL878494.1|	0.684	99.316	16772	2436819	2453591
Dialister_#_micraerophilus_!_DSM_{_19965_}_genomic_scaffold_SCAFFOLD1_whole_genome_shotgun_sequence|gi|329122183|ref|NZ_GL878519.1|	1.315	98.685	16730	1255774	1272504
Enterococcus_#_faecalis_!_TX0109_{_genomic_}_scaffold_Scfld121_whole_genome_shotgun_sequence|gi|313151077|ref|NZ_GL455447.1|	50.343	49.657	16655	16428	33083
Staphylococcus_#_aureus_!_subsp._{_aureus_}_C160_genomic_scaffold_supercont1.9_whole_genome_shotgun_sequence|gi|282904437|ref|NZ_GG730281.1|	87.486	12.514	16625	2378	19003
Enterococcus_#_faecalis_!_Merz96_{_plasmid_}_scaffold_supercont1.21_whole_genome_shotgun_sequence|gi|242364293|ref|NZ_GG692931.1|	33.338	66.662	16624	33241	49865
Neisseria_#_gonorrhoeae_!_35/02_{_supercont1.34_}_genomic_scaffold_whole_genome_shotgun_sequence|gi|223958722|ref|NZ_DS999992.1|	7.228	92.772	16560	212537	229097
Streptococcus_#_sp._!_M334_{_genomic_}_scaffold_supercont1.10_whole_genome_shotgun_sequence|gi|322378193|ref|NZ_GL732495.1|	39.935	60.065	16442	24730	41172
Paenibacillus_#_sp._!_JDR-2_{_chromosome_}_complete_genome|gi|251794036|ref|NC_012914.1|	0.227	99.773	16340	7168590	7184930
Enterococcus_#_faecalis_!_TX0860_{_genomic_}_scaffold_Scfld214_whole_genome_shotgun_sequence|gi|313150972|ref|NZ_GL455551.1|	39.991	60.009	16279	24428	40707
Oribacterium_#_sp._!_ACB7_{_genomic_}_scaffold_supercont1.3_whole_genome_shotgun_sequence|gi|363898453|ref|NZ_JH414506.1|	2.568	97.432	16111	611287	627398
Listeria_#_innocua_!_Clip11262_{_complete_}_genome|gi|16799079|ref|NC_003212.1|	0.534	99.466	16065	2995143	3011208
Staphylococcus_#_aureus_!_subsp._{_aureus_}_plasmid_pST75_complete_sequence|gi|379793806|ref|NC_016942.1|	64.278	35.722	15975	8878	24853
Paenibacillus_#_mucilaginosus_!_KNP414_{_chromosome_}_complete_genome|gi|337744364|ref|NC_015690.1|	0.184	99.816	15911	8647910	8663821
Lactobacillus_#_ruminis_!_ATCC_{_27782_}_chromosome_complete_genome|gi|347524522|ref|NC_015975.1|	0.767	99.233	15855	2050797	2066652
Lactobacillus_#_delbrueckii_!_subsp._{_bulgaricus_}_ATCC_11842_complete_genome|gi|104773257|ref|NC_008054.1|	0.847	99.153	15789	1849209	1864998
Enterococcus_#_faecalis_!_TX0411_{_genomic_}_scaffold_Scfld110_whole_genome_shotgun_sequence|gi|313151101|ref|NZ_GL456436.1|	61.329	38.671	15777	9948	25725
Enterococcus_#_faecalis_!_TX4248_{_genomic_}_scaffold_Scfld11_whole_genome_shotgun_sequence|gi|307604654|ref|NZ_GL454409.1|	52.929	47.071	15767	14022	29789
Paenibacillus_#_polymyxa_!_E681_{_chromosome_}_complete_genome|gi|308066838|ref|NC_014483.1|	0.289	99.711	15609	5379275	5394884
Enterococcus_#_faecalis_!_S613_{_genomic_}_scaffold_Scfld76_whole_genome_shotgun_sequence|gi|293389841|ref|NZ_GG739765.1|	57.034	42.966	15580	11737	27317
Corynebacterium_#_matruchotii_!_ATCC_{_33806_}_Scfld1_genomic_scaffold_whole_genome_shotgun_sequence|gi|224515365|ref|NZ_EQ973329.1|	1.582	98.418	15523	965890	981413
Arthrobacter_#_arilaitensis_!_Re117_{_chromosome_}_complete_genome|gi|308175814|ref|NC_014550.1|	0.402	99.598	15495	3843762	3859257
Bacillus_#_licheniformis_!_ATCC_{_14580_}_complete_genome|gi|52783855|ref|NC_006322.1|	0.366	99.634	15442	4207203	4222645
Geobacillus_#_thermoglucosidasius_!_C56-YS93_{_chromosome_}_complete_genome|gi|336233546|ref|NC_015660.1|	0.396	99.604	15430	3877876	3893306
Bacillus_#_licheniformis_!_ATCC_{_14580_}_chromosome_complete_genome|gi|163119169|ref|NC_006270.3|	0.364	99.636	15375	4207222	4222597
Enterococcus_#_faecalis_!_AR01/DG_{_plasmid_}_scaffold_supercont1.11_whole_genome_shotgun_sequence|gi|242364270|ref|NZ_GG692908.1|	25.042	74.958	15282	45743	61025
Bacillus_#_amyloliquefaciens_!_TA208_{_chromosome_}_complete_genome|gi|384157612|ref|NC_017188.1|	0.388	99.612	15274	3922237	3937511
Enterococcus_#_faecalis_!_TX0855_{_genomic_}_scaffold_Scfld377_whole_genome_shotgun_sequence|gi|307679857|ref|NZ_GL455693.1|	83.192	16.808	15215	3074	18289
Lactobacillus_#_reuteri_!_JCM_{_1112_}_complete_genome|gi|184152655|ref|NC_010609.1|	0.746	99.254	15214	2024200	2039414
Bacillus_#_pseudofirmus_!_OF4_{_chromosome_}_complete_genome|gi|316994385|ref|NC_013791.2|	0.394	99.606	15207	3843790	3858997
Geobacillus_#_thermodenitrificans_!_NG80-2_{_chromosome_}_complete_genome|gi|138893679|ref|NC_009328.1|	0.428	99.572	15202	3535117	3550319
Prevotella_#_oris_!_C735_{_genomic_}_scaffold_supercont1.7_whole_genome_shotgun_sequence|gi|299142319|ref|NZ_GL349570.1|	6.429	93.571	15135	220266	235401
Streptococcus_#_sp._!_oral_{_taxon_}_058_str._F0407_genomic_scaffold_Scfld73_whole_genome_shotgun_sequence|gi|358465618|ref|NZ_JH378883.1|	25.648	74.352	15129	43857	58986
Streptococcus_#_sp._!_C300_{_genomic_}_scaffold_supercont1.6_whole_genome_shotgun_sequence|gi|322376103|ref|NZ_GL732471.1|	32.802	67.198	15121	30977	46098
Prevotella_#_sp._!_C561_{_genomic_}_scaffold_supercont1.3_whole_genome_shotgun_sequence|gi|346317875|ref|NZ_JH114141.1|	4.192	95.808	15117	345457	360574
Bacillus_#_atrophaeus_!_1942_{_chromosome_}_complete_genome|gi|311066968|ref|NC_014639.1|	0.362	99.638	15097	4153169	4168266
Geobacillus_#_sp._!_Y4.1MC1_{_chromosome_}_complete_genome|gi|312109151|ref|NC_014650.1|	0.393	99.607	15090	3825240	3840330
Bacillus_#_cellulosilyticus_!_DSM_{_2522_}_chromosome_complete_genome|gi|317126741|ref|NC_014829.1|	0.32	99.68	14987	4666685	4681672
Kocuria_#_rhizophila_!_DC2201_{_complete_}_genome|gi|184199646|ref|NC_010617.1|	0.552	99.448	14893	2682647	2697540
Bacillus_#_halodurans_!_C-125_{_chromosome_}_complete_genome|gi|57596592|ref|NC_002570.2|	0.354	99.646	14887	4187465	4202352
Enterococcus_#_faecalis_!_TX0635_{_genomic_}_scaffold_Scfld0_whole_genome_shotgun_sequence|gi|312905583|ref|NZ_GL455326.1|	56.836	43.164	14882	11302	26184
Enterococcus_#_faecalis_!_TX0411_{_genomic_}_scaffold_Scfld82_whole_genome_shotgun_sequence|gi|313151089|ref|NZ_GL456430.1|	60.776	39.224	14833	9573	24406
Geobacillus_#_thermoleovorans_!_CCB_US3_UF5_{_chromosome_}_complete_genome|gi|375006802|ref|NC_016593.1|	0.41	99.59	14758	3581862	3596620
Parascardovia_#_denticolens_!_DSM_{_10105_}_chromosome_whole_genome_shotgun_sequence|gi|325668318|ref|NZ_CM001148.1|	0.777	99.223	14698	1876750	1891448
Lactobacillus_#_plantarum_!_JDM1_{_complete_}_genome|gi|254555169|ref|NC_012984.1|	0.459	99.541	14680	3183079	3197759
Granulicatella_#_elegans_!_ATCC_{_700633_}_genomic_scaffold_supercont1.2_whole_genome_shotgun_sequence|gi|260584251|ref|NZ_GG703806.1|	5.105	94.895	14669	272663	287332
Staphylococcus_#_caprae_!_C87_{_genomic_}_scaffold_supercont1.5_whole_genome_shotgun_sequence|gi|314932855|ref|NZ_GL545271.1|	6.078	93.922	14642	226247	240889
Geobacillus_#_kaustophilus_!_HTA426_{_chromosome_}_complete_genome|gi|56418535|ref|NC_006510.1|	0.413	99.587	14623	3530153	3544776
Oceanobacillus_#_iheyensis_!_HTE831_{_chromosome_}_complete_genome|gi|23097455|ref|NC_004193.1|	0.401	99.599	14571	3615957	3630528
Jonesia_#_denitrificans_!_DSM_{_20603_}_chromosome_complete_genome|gi|256831255|ref|NC_013174.1|	0.527	99.473	14485	2735161	2749646
Lactobacillus_#_plantarum_!_subsp._{_plantarum_}_ST-III_chromosome_complete_genome|gi|308179191|ref|NC_014554.1|	0.444	99.556	14458	3239918	3254376
Neisseria_#_gonorrhoeae_!_F62_{_genomic_}_scaffold_supercont1.29_whole_genome_shotgun_sequence|gi|293398409|ref|NZ_GG749376.1|	4.499	95.501	14444	306576	321020
Parvimonas_#_micra_!_ATCC_{_33270_}_Scfld_02_11_genomic_scaffold_whole_genome_shotgun_sequence|gi|224580125|ref|NZ_DS483515.1|	8.45	91.55	14439	156443	170882
Lactobacillus_#_plantarum_!_WCFS1_{_complete_}_genome|gi|380031102|ref|NC_004567.2|	0.434	99.566	14355	3293918	3308273
Enterococcus_#_faecalis_!_T2_{_plasmid_}_scaffold_supercont1.21_whole_genome_shotgun_sequence|gi|242364215|ref|NZ_GG692853.1|	21.407	78.593	14354	52699	67053
Cardiobacterium_#_hominis_!_ATCC_{_15826_}_genomic_scaffold_SCAFFOLD5_whole_genome_shotgun_sequence|gi|253584468|ref|NZ_GG694029.1|	5.641	94.359	14346	239990	254336
Paenibacillus_#_terrae_!_HPL-003_{_chromosome_}_complete_genome|gi|374319880|ref|NC_016641.1|	0.235	99.765	14325	6069070	6083395
Enterococcus_#_faecalis_!_R712_{_genomic_}_scaffold_Scfld55_whole_genome_shotgun_sequence|gi|293385358|ref|NZ_GG739840.1|	66.58	33.42	14304	7180	21484
Enterococcus_#_faecalis_!_S613_{_genomic_}_scaffold_Scfld32_whole_genome_shotgun_sequence|gi|293389816|ref|NZ_GG739740.1|	66.561	33.439	14300	7184	21484
Staphylococcus_#_epidermidis_!_M23864:W1_{_genomic_}_scaffold_SCAFFOLD1_whole_genome_shotgun_sequence|gi|254213011|ref|NZ_GG696773.1|	1.025	98.975	14280	1378312	1392592
Enterococcus_#_faecalis_!_TX0109_{_genomic_}_scaffold_Scfld19_whole_genome_shotgun_sequence|gi|313150992|ref|NZ_GL455416.1|	54.926	45.074	14094	11566	25660
Streptobacillus_#_moniliformis_!_DSM_{_12112_}_chromosome_complete_genome|gi|269122800|ref|NC_013515.1|	0.847	99.153	14074	1648504	1662578
Enterococcus_#_faecalis_!_TX0411_{_genomic_}_scaffold_Scfld47_whole_genome_shotgun_sequence|gi|313151061|ref|NZ_GL456416.1|	67.656	32.344	14042	6713	20755
Enterococcus_#_faecalis_!_TX0411_{_genomic_}_scaffold_Scfld29_whole_genome_shotgun_sequence|gi|313151050|ref|NZ_GL456411.1|	63.468	36.532	14015	8067	22082
Enterococcus_#_faecalis_!_R712_{_genomic_}_scaffold_Scfld150_whole_genome_shotgun_sequence|gi|293385390|ref|NZ_GG739872.1|	40.152	59.848	14011	20884	34895
Enterococcus_#_faecalis_!_HH22_{_genomic_}_scaffold_SCAFFOLD14_whole_genome_shotgun_sequence|gi|237755323|ref|NZ_GG668832.1|	88.107	11.893	13994	1889	15883
Delftia_#_acidovorans_!_SPH-1_{_chromosome_}_complete_genome|gi|160895450|ref|NC_010002.1|	0.207	99.793	13984	6753530	6767514
Enterococcus_#_faecalis_!_S613_{_genomic_}_scaffold_Scfld460_whole_genome_shotgun_sequence|gi|293389896|ref|NZ_GG739820.1|	39.67	60.33	13983	21265	35248
Bradyrhizobium_#_japonicum_!_USDA_{_110_}_chromosome_complete_genome|gi|27375111|ref|NC_004463.1|	0.153	99.847	13930	9091898	9105828
Neisseria_#_gonorrhoeae_!_SK-93-1035_{_supercont1.24_}_genomic_scaffold_whole_genome_shotgun_sequence|gi|223959183|ref|NZ_EQ973102.1|	4.293	95.707	13884	309544	323428
Enterococcus_#_faecalis_!_TX0635_{_genomic_}_scaffold_Scfld314_whole_genome_shotgun_sequence|gi|312905658|ref|NZ_GL455401.1|	57.212	42.788	13883	10383	24266
Enterococcus_#_faecalis_!_E1Sol_{_plasmid_}_scaffold_supercont1.14_whole_genome_shotgun_sequence|gi|242362047|ref|NZ_GG692685.1|	18.697	81.303	13859	60265	74124
Anoxybacillus_#_flavithermus_!_WK1_{_chromosome_}_complete_genome|gi|212637849|ref|NC_011567.1|	0.486	99.514	13848	2832898	2846746
Kitasatospora_#_setae_!_KM-6054_{_complete_}_genome|gi|357386972|ref|NC_016109.1|	0.157	99.843	13822	8769456	8783278
Bifidobacterium_#_adolescentis_!_ATCC_{_15703_}_chromosome_complete_genome|gi|119025018|ref|NC_008618.1|	0.66	99.34	13791	2075854	2089645
Enterococcus_#_faecalis_!_S613_{_genomic_}_scaffold_Scfld79_whole_genome_shotgun_sequence|gi|293389844|ref|NZ_GG739768.1|	82.911	17.089	13784	2841	16625
Prevotella_#_melaninogenica_!_D18_{_genomic_}_scaffold_supercont1.6_whole_genome_shotgun_sequence|gi|288802775|ref|NZ_GG740015.1|	6.785	93.215	13778	189295	203073
Neisseria_#_gonorrhoeae_!_DGI18_{_supercont1.28_}_genomic_scaffold_whole_genome_shotgun_sequence|gi|223958756|ref|NZ_EQ972675.1|	4.278	95.722	13776	308272	322048
Enterococcus_#_faecalis_!_TX0411_{_genomic_}_scaffold_Scfld99_whole_genome_shotgun_sequence|gi|313151095|ref|NZ_GL456433.1|	26.359	73.641	13700	38274	51974
Veillonella_#_sp._!_6_1_27_{_genomic_}_scaffold_supercont1.1_whole_genome_shotgun_sequence|gi|294791573|ref|NZ_GG770215.1|	1.568	98.432	13671	858096	871767
Neisseria_#_gonorrhoeae_!_PID18_{_supercont1.31_}_genomic_scaffold_whole_genome_shotgun_sequence|gi|223958945|ref|NZ_EQ972864.1|	4.296	95.704	13668	304495	318163
Klebsiella_#_pneumoniae_!_subsp._{_pneumoniae_}_HS11286_chromosome_complete_genome|gi|378976159|ref|NC_016845.1|	0.256	99.744	13639	5320303	5333942
Enterococcus_#_faecalis_!_TX4248_{_genomic_}_scaffold_Scfld54_whole_genome_shotgun_sequence|gi|307604676|ref|NZ_GL454431.1|	42.634	57.366	13634	18345	31979
Klebsiella_#_pneumoniae_!_342_{_chromosome_}_complete_genome|gi|206575712|ref|NC_011283.1|	0.242	99.758	13625	5627614	5641239
Eubacteriaceae_#_bacterium_!_ACC19a_{_genomic_}_scaffold_supercont1.10_whole_genome_shotgun_sequence|gi|363895808|ref|NZ_JH414555.1|	18.047	81.953	13611	61808	75419
Enterococcus_#_faecalis_!_TX0470_{_genomic_}_scaffold_Scfld268_whole_genome_shotgun_sequence|gi|312902199|ref|NZ_GL456528.1|	23.522	76.478	13598	44211	57809
Staphylococcus_#_aureus_!_subsp._{_aureus_}_WBG10049_genomic_scaffold_supercont1.12_whole_genome_shotgun_sequence|gi|282912686|ref|NZ_GG730219.1|	55.518	44.482	13572	10874	24446
Enterococcus_#_faecalis_!_R712_{_genomic_}_scaffold_Scfld68_whole_genome_shotgun_sequence|gi|293385365|ref|NZ_GG739847.1|	78.636	21.364	13545	3680	17225
Enterococcus_#_faecalis_!_S613_{_genomic_}_scaffold_Scfld103_whole_genome_shotgun_sequence|gi|293389852|ref|NZ_GG739776.1|	78.618	21.382	13542	3683	17225
Enterococcus_#_faecalis_!_TX0109_{_genomic_}_scaffold_Scfld37_whole_genome_shotgun_sequence|gi|313151004|ref|NZ_GL455420.1|	23.96	76.04	13488	42805	56293
Staphylococcus_#_aureus_!_subsp._{_aureus_}_N315_plasmid_pN315_complete_sequence|gi|16119200|ref|NC_003140.1|	54.707	45.293	13487	11166	24653
Lactobacillus_#_casei_!_str._{_Zhang_}_chromosome_complete_genome|gi|301065125|ref|NC_014334.1|	0.47	99.53	13446	2848402	2861848
Pediococcus_#_pentosaceus_!_ATCC_{_25745_}_complete_genome|gi|116491818|ref|NC_008525.1|	0.734	99.266	13442	1818945	1832387
Dolosigranulum_#_pigrum_!_ATCC_{_51524_}_genomic_scaffold_supercont1.1_whole_genome_shotgun_sequence|gi|375089281|ref|NZ_JH601103.1|	0.882	99.118	13442	1510084	1523526
Staphylococcus_#_aureus_!_plasmid_{_pSA1379_}_complete_sequence|gi|90969148|ref|NC_007931.1|	58.854	41.146	13411	9376	22787
Neisseria_#_gonorrhoeae_!_PID332_{_supercont1.29_}_genomic_scaffold_whole_genome_shotgun_sequence|gi|223959094|ref|NZ_EQ973013.1|	4.035	95.965	13382	318234	331616
Enterococcus_#_faecalis_!_R712_{_genomic_}_scaffold_Scfld667_whole_genome_shotgun_sequence|gi|293386546|ref|NZ_GG739922.1|	52.704	47.296	13361	11990	25351
Enterococcus_#_faecalis_!_TX0411_{_genomic_}_scaffold_Scfld167_whole_genome_shotgun_sequence|gi|313151140|ref|NZ_GL456456.1|	20.016	79.984	13328	53260	66588
Gardnerella_#_vaginalis_!_409-05_{_chromosome_}_complete_genome|gi|283782520|ref|NC_013721.1|	0.822	99.178	13301	1604244	1617545
Neisseria_#_macacae_!_ATCC_{_33926_}_genomic_scaffold_SCAFFOLD10_whole_genome_shotgun_sequence|gi|340536313|ref|NZ_GL985627.1|	35.209	64.791	13292	24460	37752
Neisseria_#_gonorrhoeae_!_35/02_{_supercont1.27_}_genomic_scaffold_whole_genome_shotgun_sequence|gi|223958715|ref|NZ_DS999985.1|	4.14	95.86	13286	307615	320901
Neisseria_#_gonorrhoeae_!_PID1_{_supercont1.27_}_genomic_scaffold_whole_genome_shotgun_sequence|gi|223958990|ref|NZ_EQ972909.1|	4.09	95.91	13265	311094	324359
Neisseria_#_gonorrhoeae_!_DGI2_{_genomic_}_scaffold_supercont1.22_whole_genome_shotgun_sequence|gi|291043070|ref|NZ_GG749037.1|	4.151	95.849	13251	305996	319247
Enterococcus_#_faecalis_!_X98_{_plasmid_}_scaffold_supercont1.13_whole_genome_shotgun_sequence|gi|242355588|ref|NZ_GG688435.1|	19.608	80.392	13142	53883	67025
Aerococcus_#_urinae_!_ACS-120-V-Col10a_{_chromosome_}_complete_genome|gi|326802614|ref|NC_015278.1|	0.631	99.369	13140	2067834	2080974
Enterococcus_#_faecalis_!_TX0635_{_genomic_}_scaffold_Scfld41_whole_genome_shotgun_sequence|gi|312905595|ref|NZ_GL455338.1|	43.811	56.189	13124	16832	29956
Pasteurella_#_multocida_!_subsp._{_multocida_}_str._Pm70_chromosome_complete_genome|gi|15601865|ref|NC_002663.1|	0.581	99.419	13114	2244373	2257487
Facklamia_#_languida_!_CCUG_{_37842_}_genomic_scaffold_supercont1.1_whole_genome_shotgun_sequence|gi|375090829|ref|NZ_JH601133.1|	0.763	99.237	13102	1704665	1717767
Staphylococcus_#_aureus_!_subsp._{_aureus_}_M899_genomic_scaffold_supercont1.12_whole_genome_shotgun_sequence|gi|282914805|ref|NZ_GG730201.1|	94.51	5.49	13100	761	13861
Staphylococcus_#_aureus_!_subsp._{_aureus_}_M809_genomic_scaffold_supercont1.18_whole_genome_shotgun_sequence|gi|293510791|ref|NZ_GG749316.1|	94.503	5.497	13100	762	13862
Staphylococcus_#_aureus_!_subsp._{_aureus_}_M1015_genomic_scaffold_supercont1.14_whole_genome_shotgun_sequence|gi|293545390|ref|NZ_GG749009.1|	94.51	5.49	13100	761	13861
Staphylococcus_#_aureus_!_subsp._{_aureus_}_C101_genomic_scaffold_supercont1.15_whole_genome_shotgun_sequence|gi|282925249|ref|NZ_GG730134.1|	94.503	5.497	13100	762	13862
Neisseria_#_gonorrhoeae_!_PID1_{_supercont1.8_}_genomic_scaffold_whole_genome_shotgun_sequence|gi|223958971|ref|NZ_EQ972890.1|	3.212	96.788	13097	394642	407739
Staphylococcus_#_caprae_!_C87_{_genomic_}_scaffold_supercont1.12_whole_genome_shotgun_sequence|gi|314934230|ref|NZ_GL545278.1|	1.473	98.527	13037	871839	884876
Oribacterium_#_sp._!_ACB1_{_genomic_}_scaffold_supercont1.2_whole_genome_shotgun_sequence|gi|363900612|ref|NZ_JH414496.1|	1.935	98.065	13032	660303	673335
Enterobacter_#_aerogenes_!_KCTC_{_2190_}_chromosome_complete_genome|gi|336246508|ref|NC_015663.1|	0.247	99.753	13022	5267328	5280350
Enterococcus_#_faecalis_!_S613_{_genomic_}_scaffold_Scfld101_whole_genome_shotgun_sequence|gi|293389850|ref|NZ_GG739774.1|	51.348	48.652	12987	12305	25292
Clostridium_#_beijerinckii_!_NCIMB_{_8052_}_chromosome_complete_genome|gi|150014892|ref|NC_009617.1|	0.216	99.784	12977	5987655	6000632
Gemella_#_moribillum_!_M424_{_genomic_}_scaffold_supercont1.3_whole_genome_shotgun_sequence|gi|319430586|ref|NZ_GL622609.1|	4.562	95.438	12965	271209	284174
Prevotella_#_maculosa_!_OT_{_289_}_genomic_scaffold_supercont1.1_whole_genome_shotgun_sequence|gi|373462599|ref|NZ_JH594500.1|	2.218	97.782	12945	570742	583687
Lactobacillus_#_casei_!_ATCC_{_334_}_complete_genome|gi|116493574|ref|NC_008526.1|	0.447	99.553	12938	2882326	2895264
Enterococcus_#_faecalis_!_S613_{_genomic_}_scaffold_Scfld26_whole_genome_shotgun_sequence|gi|293389810|ref|NZ_GG739734.1|	67.773	32.227	12927	6147	19074
Lactobacillus_#_buchneri_!_NRRL_{_B-30929_}_chromosome_complete_genome|gi|331700395|ref|NC_015428.1|	0.513	99.487	12867	2493434	2506301
Geobacillus_#_sp._!_C56-T3_{_chromosome_}_complete_genome|gi|297528376|ref|NC_014206.1|	0.352	99.648	12867	3637946	3650813
Cardiobacterium_#_hominis_!_ATCC_{_15826_}_genomic_scaffold_SCAFFOLD1_whole_genome_shotgun_sequence|gi|253584464|ref|NZ_GG694025.1|	1.608	98.392	12835	785147	797982
Solobacterium_#_moorei_!_F0204_{_genomic_}_scaffold_Scfld81_whole_genome_shotgun_sequence|gi|320528835|ref|NZ_GL637655.1|	92.655	7.345	12816	1016	13832
Streptococcus_#_sp._!_M334_{_genomic_}_scaffold_supercont1.8_whole_genome_shotgun_sequence|gi|322378086|ref|NZ_GL732493.1|	24.462	75.538	12785	39479	52264
Eikenella_#_corrodens_!_ATCC_{_23834_}_Scfld4_genomic_scaffold_whole_genome_shotgun_sequence|gi|224515356|ref|NZ_EQ973320.1|	1.758	98.242	12781	714085	726866
Pasteurella_#_multocida_!_subsp._{_multocida_}_str._HN06_chromosome_complete_genome|gi|383309625|ref|NC_017027.1|	0.532	99.468	12774	2389444	2402218
Neisseria_#_gonorrhoeae_!_FA6140_{_supercont1.36_}_genomic_scaffold_whole_genome_shotgun_sequence|gi|223958806|ref|NZ_EQ972725.1|	3.89	96.11	12736	314643	327379
Neisseria_#_gonorrhoeae_!_SK-92-679_{_supercont1.22_}_genomic_scaffold_whole_genome_shotgun_sequence|gi|223959134|ref|NZ_EQ973053.1|	4.327	95.673	12697	280735	293432
Prevotella_#_melaninogenica_!_D18_{_genomic_}_scaffold_supercont1.8_whole_genome_shotgun_sequence|gi|288803075|ref|NZ_GG740017.1|	7.052	92.948	12692	167279	179971
Clostridium_#_difficile_!_CF5_{_complete_}_genome|gi|383843664|ref|NC_017173.1|	0.305	99.695	12688	4146829	4159517
Lactobacillus_#_reuteri_!_DSM_{_20016_}_chromosome_complete_genome|gi|148543243|ref|NC_009513.1|	0.634	99.366	12685	1986933	1999618
Clostridium_#_botulinum_!_BKT015925_{_chromosome_}_complete_genome|gi|331268188|ref|NC_015425.1|	0.457	99.543	12684	2760473	2773157
Geobacillus_#_sp._!_Y412MC61_{_chromosome_}_complete_genome|gi|261417500|ref|NC_013411.1|	0.35	99.65	12672	3610172	3622844
Bifidobacterium_#_longum_!_subsp._{_infantis_}_ATCC_15697_chromosome_complete_genome|gi|213690928|ref|NC_011593.1|	0.447	99.553	12653	2820095	2832748
Geobacillus_#_sp._!_Y412MC52_{_chromosome_}_complete_genome|gi|319765157|ref|NC_014915.1|	0.348	99.652	12631	3616252	3628883
Bacillus_#_clausii_!_KSM-K16_{_complete_}_genome|gi|56961782|ref|NC_006582.1|	0.293	99.707	12629	4291242	4303871
Pasteurella_#_multocida_!_36950_{_chromosome_}_complete_genome|gi|378773696|ref|NC_016808.1|	0.537	99.463	12607	2336911	2349518
Neisseria_#_gonorrhoeae_!_F62_{_genomic_}_scaffold_supercont1.2_whole_genome_shotgun_sequence|gi|293398060|ref|NZ_GG749349.1|	5.802	94.198	12592	204441	217033
Chromobacterium_#_violaceum_!_ATCC_{_12472_}_chromosome_complete_genome|gi|34495455|ref|NC_005085.1|	0.263	99.737	12491	4738589	4751080
Enterococcus_#_faecalis_!_CH188_{_genomic_}_scaffold_supercont1.6_whole_genome_shotgun_sequence|gi|242359808|ref|NZ_GG688655.1|	23.577	76.423	12444	40337	52781
Enterococcus_#_faecalis_!_DAPTO_{_512_}_genomic_scaffold_Scfld285_whole_genome_shotgun_sequence|gi|312908933|ref|NZ_GL455856.1|	40.991	59.009	12436	17902	30338
Eubacterium_#_infirmum_!_F0142_{_genomic_}_scaffold_supercont1.1_whole_genome_shotgun_sequence|gi|373495558|ref|NZ_JH594435.1|	0.875	99.125	12359	1400703	1413062
Erysipelothrix_#_rhusiopathiae_!_str._{_Fujisawa_}_chromosome_complete_genome|gi|336065242|ref|NC_015601.1|	0.69	99.31	12335	1775606	1787941
Bradyrhizobium_#_sp._!_S23321_{_complete_}_genome|gi|383768277|ref|NC_017082.1|	0.17	99.83	12308	7219533	7231841
Enterococcus_#_faecalis_!_S613_{_genomic_}_scaffold_Scfld39_whole_genome_shotgun_sequence|gi|293389822|ref|NZ_GG739746.1|	41.335	58.665	12291	17444	29735
Streptomyces_#_violaceusniger_!_Tu_{_4113_}_chromosome_complete_genome|gi|345007964|ref|NC_015957.1|	0.115	99.885	12274	10644833	10657107
Enterococcus_#_faecalis_!_DAPTO_{_516_}_genomic_scaffold_Scfld28_whole_genome_shotgun_sequence|gi|312979614|ref|NZ_GL455720.1|	41.179	58.821	12268	17524	29792
Pseudogulbenkiania_#_sp._!_NH8B_{_complete_}_genome|gi|347537839|ref|NC_016002.1|	0.283	99.717	12247	4320748	4332995
Klebsiella_#_pneumoniae_!_NTUH-K2044_{_chromosome_}_complete_genome|gi|238892256|ref|NC_012731.1|	0.233	99.767	12247	5236273	5248520
Catonella_#_morbi_!_ATCC_{_51271_}_genomic_scaffold_Scfld0_whole_genome_shotgun_sequence|gi|228583524|ref|NZ_GG665854.1|	0.768	99.232	12198	1575278	1587476
Enterococcus_#_faecalis_!_TX0860_{_genomic_}_scaffold_Scfld9_whole_genome_shotgun_sequence|gi|313150915|ref|NZ_GL455494.1|	58.691	41.309	12176	8570	20746
Enterococcus_#_faecalis_!_R712_{_genomic_}_scaffold_Scfld196_whole_genome_shotgun_sequence|gi|293386521|ref|NZ_GG739897.1|	40.94	59.06	12105	17463	29568
Bifidobacterium_#_dentium_!_Bd1_{_chromosome_}_complete_genome|gi|283454959|ref|NC_013714.1|	0.459	99.541	12098	2624269	2636367
Stenotrophomonas_#_maltophilia_!_JV3_{_chromosome_}_complete_genome|gi|344205421|ref|NC_015947.1|	0.266	99.734	12073	4532404	4544477
Prevotella_#_oris_!_F0302_{_genomic_}_scaffold_Scfld6_whole_genome_shotgun_sequence|gi|260447117|ref|NZ_GG703889.1|	5.814	94.186	12073	195597	207670
Citrobacter_#_rodentium_!_ICC168_{_complete_}_genome|gi|283783779|ref|NC_013716.1|	0.225	99.775	12041	5334618	5346659
Kingella_#_oralis_!_ATCC_{_51147_}_genomic_scaffold_Scfld0_whole_genome_shotgun_sequence|gi|228583541|ref|NZ_GG665871.1|	1.116	98.884	12040	1066490	1078530
Enterococcus_#_faecalis_!_S613_{_genomic_}_scaffold_Scfld28_whole_genome_shotgun_sequence|gi|293389812|ref|NZ_GG739736.1|	67.3	32.7	12017	5839	17856
Enterococcus_#_faecalis_!_S613_{_genomic_}_scaffold_Scfld69_whole_genome_shotgun_sequence|gi|293389836|ref|NZ_GG739760.1|	39.077	60.923	11993	18698	30691
Enterococcus_#_faecalis_!_R712_{_genomic_}_scaffold_Scfld61_whole_genome_shotgun_sequence|gi|293385361|ref|NZ_GG739843.1|	39.077	60.923	11993	18698	30691
Enterococcus_#_faecalis_!_DAPTO_{_516_}_genomic_scaffold_Scfld6_whole_genome_shotgun_sequence|gi|312979599|ref|NZ_GL455705.1|	39.086	60.914	11993	18691	30684
Enterococcus_#_faecalis_!_DAPTO_{_512_}_genomic_scaffold_Scfld23_whole_genome_shotgun_sequence|gi|312908872|ref|NZ_GL455795.1|	39.066	60.934	11993	18706	30699
Neisseria_#_sp._!_oral_{_taxon_}_014_str._F0314_genomic_scaffold_supercont1.4_whole_genome_shotgun_sequence|gi|298370547|ref|NZ_GL349414.1|	14.471	85.529	11987	70845	82832
Neisseria_#_gonorrhoeae_!_PID24-1_{_supercont1.41_}_genomic_scaffold_whole_genome_shotgun_sequence|gi|223959052|ref|NZ_EQ972971.1|	5.538	94.462	11957	203966	215923
Clostridium_#_novyi_!_NT_{_chromosome_}_complete_genome|gi|118442852|ref|NC_008593.1|	0.468	99.532	11930	2535790	2547720
Enterococcus_#_faecalis_!_TX0470_{_genomic_}_scaffold_Scfld25_whole_genome_shotgun_sequence|gi|312902181|ref|NZ_GL456510.1|	22.904	77.096	11926	40144	52070
Neisseria_#_gonorrhoeae_!_DGI2_{_genomic_}_scaffold_supercont1.5_whole_genome_shotgun_sequence|gi|291042712|ref|NZ_GG749020.1|	5.552	94.448	11919	202750	214669
Veillonella_#_sp._!_3_1_44_{_genomic_}_scaffold_supercont1.1_whole_genome_shotgun_sequence|gi|294793427|ref|NZ_GG770199.1|	1.401	98.599	11906	838026	849932
Neisseria_#_gonorrhoeae_!_FA6140_{_supercont1.42_}_genomic_scaffold_whole_genome_shotgun_sequence|gi|223958812|ref|NZ_EQ972731.1|	5.486	94.514	11843	204035	215878
Neisseria_#_gonorrhoeae_!_MS11_{_supercont1.34_}_genomic_scaffold_whole_genome_shotgun_sequence|gi|223958903|ref|NZ_EQ972822.1|	5.488	94.512	11822	203595	215417
Corynebacterium_#_diphtheriae_!_C7_{_(beta)_}_chromosome_complete_genome|gi|376289208|ref|NC_016801.1|	0.472	99.528	11797	2487392	2499189
Oribacterium_#_sp._!_oral_{_taxon_}_078_str._F0262_genomic_scaffold_Scfld3_whole_genome_shotgun_sequence|gi|269215347|ref|NZ_GG729936.1|	6.418	93.582	11770	171626	183396
Lactobacillus_#_johnsonii_!_NCC_{_533_}_complete_genome|gi|42518084|ref|NC_005362.1|	0.591	99.409	11768	1980908	1992676
Corynebacterium_#_diphtheriae_!_INCA_{_402_}_chromosome_complete_genome|gi|375291975|ref|NC_016783.1|	0.48	99.52	11761	2437310	2449071
Neisseria_#_gonorrhoeae_!_PID1_{_supercont1.1_}_genomic_scaffold_whole_genome_shotgun_sequence|gi|223958964|ref|NZ_EQ972883.1|	4.611	95.389	11754	243143	254897
Eubacterium_#_yurii_!_subsp._{_margaretiae_}_ATCC_43715_genomic_scaffold_SCAFFOLD1_whole_genome_shotgun_sequence|gi|306821864|ref|NZ_GL405246.1|	0.471	99.529	11743	2479503	2491246
Corynebacterium_#_diphtheriae_!_31A_{_chromosome_}_complete_genome|gi|376283503|ref|NC_016799.1|	0.462	99.538	11719	2523627	2535346
Bifidobacterium_#_animalis_!_subsp._{_lactis_}_Bl-04_chromosome_complete_genome|gi|241190066|ref|NC_012814.1|	0.604	99.396	11716	1926993	1938709
Streptosporangium_#_roseum_!_DSM_{_43021_}_chromosome_complete_genome|gi|271961609|ref|NC_013595.1|	0.113	99.887	11668	10329646	10341314
Neisseria_#_gonorrhoeae_!_DGI18_{_supercont1.35_}_genomic_scaffold_whole_genome_shotgun_sequence|gi|223958763|ref|NZ_EQ972682.1|	5.375	94.625	11653	205140	216793
Corynebacterium_#_diphtheriae_!_241_{_chromosome_}_complete_genome|gi|375289729|ref|NC_016782.1|	0.478	99.522	11608	2414943	2426551
Corynebacterium_#_diphtheriae_!_HC01_{_chromosome_}_complete_genome|gi|376244562|ref|NC_016786.1|	0.478	99.522	11594	2415555	2427149
Eikenella_#_corrodens_!_ATCC_{_23834_}_Scfld1_genomic_scaffold_whole_genome_shotgun_sequence|gi|224515353|ref|NZ_EQ973317.1|	1.528	98.472	11592	747277	758869
Klebsiella_#_oxytoca_!_KCTC_{_1686_}_chromosome_complete_genome|gi|375256816|ref|NC_016612.1|	0.194	99.806	11587	5962522	5974109
Neisseria_#_gonorrhoeae_!_1291_{_supercont1.35_}_genomic_scaffold_whole_genome_shotgun_sequence|gi|223958681|ref|NZ_DS999951.1|	5.341	94.659	11582	205267	216849
Bifidobacterium_#_longum_!_subsp._{_infantis_}_157F_complete_genome|gi|322688191|ref|NC_015052.1|	0.481	99.519	11552	2388760	2400312
Staphylococcus_#_aureus_!_subsp._{_aureus_}_WW2703/97_genomic_scaffold_supercont1.11_whole_genome_shotgun_sequence|gi|282907983|ref|NZ_GG730230.1|	84.584	15.416	11544	2104	13648
Neisseria_#_gonorrhoeae_!_SK-93-1035_{_supercont1.33_}_genomic_scaffold_whole_genome_shotgun_sequence|gi|223959192|ref|NZ_EQ973111.1|	5.32	94.68	11541	205409	216950
Corynebacterium_#_diphtheriae_!_PW8_{_chromosome_}_complete_genome|gi|376253128|ref|NC_016789.1|	0.456	99.544	11529	2519154	2530683
Prevotella_#_melaninogenica_!_D18_{_genomic_}_scaffold_supercont1.12_whole_genome_shotgun_sequence|gi|288803505|ref|NZ_GG740021.1|	9.725	90.275	11487	106636	118123
Clostridium_#_sp._!_DL-VIII_{_chromosome_}_whole_genome_shotgun_sequence|gi|359409685|ref|NZ_CM001240.1|	0.177	99.823	11469	6465888	6477357
Johnsonella_#_ignava_!_ATCC_{_51276_}_genomic_scaffold_supercont1.14_whole_genome_shotgun_sequence|gi|358069031|ref|NZ_JH378842.1|	28.187	71.813	11464	29207	40671
Desulfotomaculum_#_acetoxidans_!_DSM_{_771_}_chromosome_complete_genome|gi|258513366|ref|NC_013216.1|	0.251	99.749	11432	4534192	4545624
Bradyrhizobium_#_sp._!_WSM471_{_chromosome_}_whole_genome_shotgun_sequence|gi|374571621|ref|NZ_CM001442.1|	0.147	99.853	11411	7772605	7784016
Staphylococcus_#_aureus_!_plasmid_{_EDINA_}_complete_sequence|gi|161598491|ref|NC_010077.1|	32.579	67.421	11398	23588	34986
Clostridium_#_difficile_!_QCD-32g58_{_chromosome_}_whole_genome_shotgun_sequence|gi|209401276|ref|NZ_CM000287.1|	0.277	99.723	11393	4098296	4109689
Enterococcus_#_faecalis_!_S613_{_genomic_}_scaffold_Scfld81_whole_genome_shotgun_sequence|gi|293389845|ref|NZ_GG739769.1|	63.313	36.687	11328	6564	17892
Shigella_#_flexneri_!_2a_{_str._}_301_chromosome_complete_genome|gi|344915202|ref|NC_004337.2|	0.246	99.754	11316	4595886	4607202
Neisseria_#_gonorrhoeae_!_PID18_{_supercont1.41_}_genomic_scaffold_whole_genome_shotgun_sequence|gi|223958955|ref|NZ_EQ972874.1|	5.251	94.749	11312	204103	215415
Neisseria_#_gonorrhoeae_!_PID1_{_supercont1.37_}_genomic_scaffold_whole_genome_shotgun_sequence|gi|223959000|ref|NZ_EQ972919.1|	5.255	94.745	11289	203531	214820
Actinobacillus_#_pleuropneumoniae_!_serovar_{_7_}_str._AP76_complete_genome|gi|190149269|ref|NC_010939.1|	0.484	99.516	11276	2320705	2331981
Klebsiella_#_variicola_!_At-22_{_chromosome_}_complete_genome|gi|288932888|ref|NC_013850.1|	0.206	99.794	11223	5447282	5458505
Lactobacillus_#_brevis_!_ATCC_{_367_}_complete_genome|gi|116332681|ref|NC_008497.1|	0.49	99.51	11218	2280002	2291220
Bifidobacterium_#_animalis_!_subsp._{_lactis_}_DSM_10140_chromosome_complete_genome|gi|241195472|ref|NC_012815.1|	0.577	99.423	11192	1927291	1938483
Neisseria_#_gonorrhoeae_!_FA19_{_supercont1.38_}_genomic_scaffold_whole_genome_shotgun_sequence|gi|223958863|ref|NZ_EQ972782.1|	5.187	94.813	11189	204503	215692
Neisseria_#_gonorrhoeae_!_PID332_{_supercont1.39_}_genomic_scaffold_whole_genome_shotgun_sequence|gi|223959104|ref|NZ_EQ973023.1|	5.171	94.829	11171	204873	216044
Corynebacterium_#_diphtheriae_!_VA01_{_chromosome_}_complete_genome|gi|376256018|ref|NC_016790.1|	0.466	99.534	11168	2384273	2395441
Lactobacillus_#_casei_!_BL23_{_chromosome_}_complete_genome|gi|191636824|ref|NC_010999.1|	0.362	99.638	11132	3068064	3079196
Clostridium_#_difficile_!_QCD-66c26_{_chromosome_}_whole_genome_shotgun_sequence|gi|224531476|ref|NZ_CM000441.1|	0.272	99.728	11125	4083238	4094363
Corynebacterium_#_diphtheriae_!_BH8_{_chromosome_}_complete_genome|gi|376286528|ref|NC_016800.1|	0.447	99.553	11112	2474407	2485519
Sanguibacter_#_keddieii_!_DSM_{_10542_}_chromosome_complete_genome|gi|269793358|ref|NC_013521.1|	0.261	99.739	11110	4242303	4253413
Corynebacterium_#_diphtheriae_!_HC03_{_chromosome_}_complete_genome|gi|376250168|ref|NC_016787.1|	0.448	99.552	11094	2467270	2478364
Corynebacterium_#_diphtheriae_!_HC02_{_chromosome_}_complete_genome|gi|376292118|ref|NC_016802.1|	0.449	99.551	11082	2457530	2468612
Streptomyces_#_bingchenggensis_!_BCW-1_{_chromosome_}_complete_genome|gi|374982757|ref|NC_016582.1|	0.093	99.907	11071	11925612	11936683
Anaerococcus_#_vaginalis_!_ATCC_{_51170_}_genomic_scaffold_SCAFFOLD1_whole_genome_shotgun_sequence|gi|257441020|ref|NZ_GG700527.1|	0.588	99.412	11071	1873014	1884085
Corynebacterium_#_diphtheriae_!_HC04_{_chromosome_}_complete_genome|gi|376247367|ref|NC_016788.1|	0.445	99.555	11066	2473266	2484332
Corynebacterium_#_diphtheriae_!_CDCE_{_8392_}_chromosome_complete_genome|gi|376241700|ref|NC_016785.1|	0.455	99.545	11065	2422261	2433326
Actinoplanes_#_missouriensis_!_431_{_complete_}_genome|gi|383775170|ref|NC_017093.1|	0.126	99.874	11026	8762440	8773466
Klebsiella_#_pneumoniae_!_subsp._{_pneumoniae_}_MGH_78578_chromosome_complete_genome|gi|152968582|ref|NC_009648.1|	0.207	99.793	11024	5304096	5315120
Aggregatibacter_#_actinomycetemcomitans_!_ANH9381_{_chromosome_}_complete_genome|gi|365966241|ref|NC_016513.1|	0.515	99.485	11001	2125807	2136808
Neisseria_#_gonorrhoeae_!_1291_{_supercont1.25_}_genomic_scaffold_whole_genome_shotgun_sequence|gi|223958671|ref|NZ_DS999941.1|	4.915	95.085	10986	212531	223517
Enterococcus_#_faecalis_!_TX0470_{_genomic_}_scaffold_Scfld71_whole_genome_shotgun_sequence|gi|312902185|ref|NZ_GL456514.1|	40.144	59.856	10922	16285	27207
Bifidobacterium_#_longum_!_subsp._{_longum_}_JDM301_chromosome_complete_genome|gi|296453187|ref|NC_014169.1|	0.44	99.56	10898	2466940	2477838
Laribacter_#_hongkongensis_!_HLHK9_{_complete_}_genome|gi|226938934|ref|NC_012559.1|	0.344	99.656	10897	3158432	3169329
Clostridium_#_lentocellum_!_DSM_{_5427_}_chromosome_complete_genome|gi|326789139|ref|NC_015275.1|	0.231	99.769	10887	4703350	4714237
Lactobacillus_#_rhamnosus_!_Lc_{_705_}_chromosome_complete_genome|gi|258538191|ref|NC_013199.1|	0.366	99.634	10869	2957729	2968598
Bifidobacterium_#_longum_!_subsp._{_longum_}_JCM_1217_complete_genome|gi|322690193|ref|NC_015067.1|	0.455	99.545	10848	2374316	2385164
Prevotella_#_melaninogenica_!_D18_{_genomic_}_scaffold_supercont1.13_whole_genome_shotgun_sequence|gi|288803596|ref|NZ_GG740022.1|	10.176	89.824	10831	95609	106440
Peptoniphilus_#_indolicus_!_ATCC_{_29427_}_genomic_scaffold_SCAFFOLD1_whole_genome_shotgun_sequence|gi|350567409|ref|NZ_JH165061.1|	0.809	99.191	10814	1325707	1336521
Enterobacter_#_sp._!_638_{_complete_}_genome|gi|146309667|ref|NC_009436.1|	0.238	99.762	10764	4507948	4518712
Lactobacillus_#_rhamnosus_!_GG_{_complete_}_genome|gi|258506995|ref|NC_013198.1|	0.357	99.643	10752	2999359	3010111
Corynebacterium_#_variabile_!_DSM_{_44702_}_chromosome_complete_genome|gi|340792956|ref|NC_015859.1|	0.312	99.688	10710	3422297	3433007
Lachnospiraceae_#_oral_!_taxon_{_107_}_str._F0167_genomic_scaffold_supercont1.1_whole_genome_shotgun_sequence|gi|331640257|ref|NZ_GL890583.1|	1.467	98.533	10706	718899	729605
Actinobacillus_#_pleuropneumoniae_!_serovar_{_3_}_str._JL03_chromosome_complete_genome|gi|165975457|ref|NC_010278.1|	0.477	99.523	10701	2231361	2242062
Stenotrophomonas_#_maltophilia_!_K279a_{_chromosome_}_complete_genome|gi|190572091|ref|NC_010943.1|	0.22	99.78	10670	4840456	4851126
Enterococcus_#_faecalis_!_S613_{_genomic_}_scaffold_Scfld128_whole_genome_shotgun_sequence|gi|293389863|ref|NZ_GG739787.1|	43.829	56.171	10667	13671	24338
Enterococcus_#_faecalis_!_TX0470_{_genomic_}_scaffold_Scfld487_whole_genome_shotgun_sequence|gi|312902206|ref|NZ_GL456535.1|	81.898	18.102	10659	2356	13015
Staphylococcus_#_epidermidis_!_RP62A_{_plasmid_}_pSERP_complete_sequence|gi|57854744|ref|NC_006663.1|	38.978	61.022	10645	16665	27310
Bifidobacterium_#_bifidum_!_PRL2010_{_chromosome_}_complete_genome|gi|311063459|ref|NC_014638.1|	0.48	99.52	10635	2204021	2214656
Kineococcus_#_radiotolerans_!_SRS30216_{_chromosome_}_complete_genome|gi|255961475|ref|NC_009664.2|	0.223	99.777	10634	4750549	4761183
Delftia_#_sp._!_Cs1-4_{_chromosome_}_complete_genome|gi|333911667|ref|NC_015563.1|	0.159	99.841	10619	6675223	6685842
Weissella_#_koreensis_!_KACC_{_15510_}_chromosome_complete_genome|gi|339633914|ref|NC_015759.1|	0.746	99.254	10616	1411862	1422478
Enterococcus_#_faecalis_!_TX0102_{_genomic_}_scaffold_Scfld18_whole_genome_shotgun_sequence|gi|312953808|ref|NZ_GL455102.1|	53.38	46.62	10612	9268	19880
Streptococcus_#_infantarius_!_subsp._{_infantarius_}_ATCC_BAA-102_Scfld_02_15_genomic_scaffold_whole_genome_shotgun_sequence|gi|224580162|ref|NZ_DS572689.1|	7.48	92.52	10579	130855	141434
Actinobacillus_#_pleuropneumoniae_!_serovar_{_5b_}_str._L20_chromosome_complete_genome|gi|126207488|ref|NC_009053.1|	0.465	99.535	10568	2263914	2274482
Prevotella_#_melaninogenica_!_D18_{_genomic_}_scaffold_supercont1.9_whole_genome_shotgun_sequence|gi|288803188|ref|NZ_GG740018.1|	6.671	93.329	10514	147092	157606
Escherichia_#_coli_!_IAI39_{_chromosome_}_complete_genome|gi|218698419|ref|NC_011750.1|	0.205	99.795	10513	5121555	5132068
Streptomyces_#_coelicolor_!_A3(2)_{_chromosome_}_complete_genome|gi|32141095|ref|NC_003888.3|	0.121	99.879	10507	8657000	8667507
Enterococcus_#_faecalis_!_TX4248_{_genomic_}_scaffold_Scfld84_whole_genome_shotgun_sequence|gi|307604689|ref|NZ_GL454444.1|	80.161	19.839	10465	2590	13055
Neisseria_#_mucosa_!_C102_{_genomic_}_scaffold_supercont1.4_whole_genome_shotgun_sequence|gi|319639664|ref|NZ_GL635796.1|	7.69	92.31	10429	125188	135617
Enterococcus_#_faecalis_!_S613_{_genomic_}_scaffold_Scfld207_whole_genome_shotgun_sequence|gi|293389881|ref|NZ_GG739805.1|	51.085	48.915	10386	9945	20331
Gemella_#_moribillum_!_M424_{_genomic_}_scaffold_supercont1.5_whole_genome_shotgun_sequence|gi|319430588|ref|NZ_GL622611.1|	9.779	90.221	10365	95632	105997
Anaerococcus_#_lactolyticus_!_ATCC_{_51172_}_genomic_scaffold_SCAFFOLD13_whole_genome_shotgun_sequence|gi|237642181|ref|NZ_GG666056.1|	11.415	88.585	10343	80269	90612
Heliobacterium_#_modesticaldum_!_Ice1_{_chromosome_}_complete_genome|gi|255961476|ref|NC_010337.2|	0.336	99.664	10328	3065079	3075407
Staphylococcus_#_aureus_!_plasmid_{_pV030-8_}_complete_sequence|gi|166153441|ref|NC_010279.1|	26.257	73.743	10251	28790	39041
Prevotella_#_melaninogenica_!_D18_{_genomic_}_scaffold_supercont1.11_whole_genome_shotgun_sequence|gi|288803409|ref|NZ_GG740020.1|	8.243	91.757	10247	114066	124313
Enterococcus_#_faecium_!_1231502_{_genomic_}_scaffold_supercont1.5_whole_genome_shotgun_sequence|gi|242355643|ref|NZ_GG688490.1|	3.96	96.04	10247	248518	258765
Oribacterium_#_sp._!_oral_{_taxon_}_078_str._F0262_genomic_scaffold_Scfld5_whole_genome_shotgun_sequence|gi|269215349|ref|NZ_GG729938.1|	9.215	90.785	10239	100878	111117
Staphylococcus_#_aureus_!_subsp._{_aureus_}_TCH130_genomic_scaffold_SCAFFOLD11_whole_genome_shotgun_sequence|gi|255925773|ref|NZ_GG698168.1|	56.868	43.132	10184	7724	17908
Gemella_#_sanguinis_!_M325_{_genomic_}_scaffold_supercont1.7_whole_genome_shotgun_sequence|gi|329770620|ref|NZ_GL883558.1|	10.342	89.658	10172	88182	98354
Prevotella_#_oris_!_F0302_{_genomic_}_scaffold_Scfld7_whole_genome_shotgun_sequence|gi|260447118|ref|NZ_GG703890.1|	7.43	92.57	10142	126359	136501
Enterococcus_#_faecalis_!_TX0470_{_genomic_}_scaffold_Scfld51_whole_genome_shotgun_sequence|gi|312902183|ref|NZ_GL456512.1|	45.984	54.016	10117	11884	22001
Escherichia_#_coli_!_55989_{_chromosome_}_complete_genome|gi|218693476|ref|NC_011748.1|	0.196	99.804	10109	5144753	5154862
Corynebacterium_#_diphtheriae_!_NCTC_{_13129_}_chromosome_complete_genome|gi|38232642|ref|NC_002935.2|	0.406	99.594	10109	2478526	2488635
Streptococcus_#_sp._!_oral_{_taxon_}_058_str._F0407_genomic_scaffold_Scfld443_whole_genome_shotgun_sequence|gi|358465627|ref|NZ_JH378892.1|	23.474	76.526	10077	32851	42928
Prevotella_#_veroralis_!_F0319_{_genomic_}_scaffold_Scfld2_whole_genome_shotgun_sequence|gi|256402824|ref|NZ_GG698714.1|	2.151	97.849	10046	456945	466991
Streptomyces_#_flavogriseus_!_ATCC_{_33331_}_chromosome_complete_genome|gi|357409266|ref|NC_016114.1|	0.136	99.864	10009	7327488	7337497
Prevotella_#_salivae_!_DSM_{_15606_}_genomic_scaffold_SCAFFOLD1_whole_genome_shotgun_sequence|gi|319430602|ref|NZ_GL629647.1|	0.314	99.686	9994	3170200	3180194
Bacillus_#_selenitireducens_!_MLS10_{_chromosome_}_complete_genome|gi|297582338|ref|NC_014219.1|	0.277	99.723	9949	3582538	3592487
Enterococcus_#_faecium_!_C68_{_genomic_}_scaffold_supercont1.18_whole_genome_shotgun_sequence|gi|260559342|ref|NZ_GG703715.1|	4.479	95.521	9941	212010	221951
Streptomyces_#_cattleya_!_NRRL_{_8057_}_complete_genome|gi|357397620|ref|NC_016111.1|	0.158	99.842	9938	6273124	6283062
Enterococcus_#_faecalis_!_JH1_{_plasmid_}_scaffold_supercont1.23_whole_genome_shotgun_sequence|gi|242362070|ref|NZ_GG692708.1|	12.557	87.443	9926	69120	79046
Lactobacillus_#_gasseri_!_ATCC_{_33323_}_complete_genome|gi|116628683|ref|NC_008530.1|	0.523	99.477	9916	1884444	1894360
Mannheimia_#_succiniciproducens_!_MBEL55E_{_chromosome_}_complete_genome|gi|52424055|ref|NC_006300.1|	0.427	99.573	9875	2304203	2314078
Streptomyces_#_griseus_!_subsp._{_griseus_}_NBRC_13350_chromosome_complete_genome|gi|182433793|ref|NC_010572.1|	0.115	99.885	9854	8536075	8545929
Staphylococcus_#_aureus_!_subsp._{_aureus_}_USA300_TCH959_plasmid_pUSA300HOUMS_complete_sequence|gi|161508245|ref|NC_010066.1|	48.224	51.776	9844	10569	20413
Streptomyces_#_griseus_!_XylebKG-1_{_genomic_}_scaffold_scaffold_1_whole_genome_shotgun_sequence|gi|326774245|ref|NZ_GL877172.1|	0.113	99.887	9842	8717925	8727767
Streptomyces_#_scabiei_!_87.22_{_chromosome_}_complete_genome|gi|290954631|ref|NC_013929.1|	0.097	99.903	9827	10138868	10148695
Escherichia_#_coli_!_HS_{_complete_}_genome|gi|157159467|ref|NC_009800.1|	0.212	99.788	9822	4633716	4643538
Enterococcus_#_faecium_!_1231410_{_genomic_}_scaffold_supercont1.12_whole_genome_shotgun_sequence|gi|242359841|ref|NZ_GG692479.1|	10.004	89.996	9822	88356	98178
Enterobacter_#_cloacae_!_SCF1_{_chromosome_}_complete_genome|gi|311277332|ref|NC_014618.1|	0.203	99.797	9786	4804263	4814049
Clostridium_#_botulinum_!_E3_{_str._}_Alaska_E43_chromosome_complete_genome|gi|188587536|ref|NC_010723.1|	0.267	99.733	9775	3649869	3659644
Shuttleworthia_#_satelles_!_DSM_{_14600_}_genomic_scaffold_Scfld0_whole_genome_shotgun_sequence|gi|228583536|ref|NZ_GG665866.1|	0.655	99.345	9765	1481207	1490972
Prevotella_#_marshii_!_DSM_{_16973_}_genomic_scaffold_SCAFFOLD1_whole_genome_shotgun_sequence|gi|306516818|ref|NZ_GL397214.1|	0.382	99.618	9729	2534894	2544623
Pediococcus_#_claussenii_!_ATCC_{_BAA-344_}_chromosome_complete_genome|gi|377808793|ref|NC_016605.1|	0.532	99.468	9728	1819383	1829111
Enterococcus_#_faecalis_!_TX0635_{_genomic_}_scaffold_Scfld3_whole_genome_shotgun_sequence|gi|312905584|ref|NZ_GL455327.1|	18.563	81.437	9718	42634	52352
Bifidobacterium_#_longum_!_subsp._{_longum_}_BBMN68_chromosome_complete_genome|gi|312132275|ref|NC_014656.1|	0.428	99.572	9696	2256247	2265943
Prevotella_#_sp._!_C561_{_genomic_}_scaffold_supercont1.5_whole_genome_shotgun_sequence|gi|346317877|ref|NZ_JH114143.1|	3.547	96.453	9689	263488	273177
Enterococcus_#_faecalis_!_TX4248_{_genomic_}_scaffold_Scfld120_whole_genome_shotgun_sequence|gi|307604702|ref|NZ_GL454457.1|	35.901	64.099	9661	17249	26910
Lactobacillus_#_johnsonii_!_FI9785_{_chromosome_}_complete_genome|gi|268318562|ref|NC_013504.1|	0.548	99.452	9619	1746374	1755993
Enterococcus_#_faecium_!_1230933_{_genomic_}_scaffold_supercont1.10_whole_genome_shotgun_sequence|gi|242359908|ref|NZ_GG692546.1|	11.841	88.159	9577	71305	80882
Enterococcus_#_faecalis_!_DAPTO_{_512_}_genomic_scaffold_Scfld31_whole_genome_shotgun_sequence|gi|312908878|ref|NZ_GL455801.1|	86.594	13.406	9553	1479	11032
Bifidobacterium_#_bifidum_!_S17_{_chromosome_}_complete_genome|gi|310286520|ref|NC_014616.1|	0.437	99.563	9552	2177330	2186882
Enterococcus_#_faecalis_!_DAPTO_{_516_}_genomic_scaffold_Scfld153_whole_genome_shotgun_sequence|gi|312982563|ref|NZ_GL455761.1|	86.575	13.425	9551	1481	11032
Cronobacter_#_sakazakii_!_ATCC_{_BAA-894_}_chromosome_complete_genome|gi|156932229|ref|NC_009778.1|	0.219	99.781	9546	4358827	4368373
Pseudoramibacter_#_alactolyticus_!_ATCC_{_23263_}_genomic_scaffold_SCAFFOLD1_whole_genome_shotgun_sequence|gi|319430642|ref|NZ_GL622359.1|	0.406	99.594	9471	2323892	2333363
Paenibacillus_#_sp._!_Y412MC10_{_chromosome_}_complete_genome|gi|261403876|ref|NC_013406.1|	0.133	99.867	9440	7112225	7121665
Streptococcus_#_sp._!_M143_{_genomic_}_scaffold_supercont1.9_whole_genome_shotgun_sequence|gi|270293430|ref|NZ_GG730100.1|	25.769	74.231	9439	27190	36629
Clostridium_#_botulinum_!_B_{_str._}_Eklund_17B_chromosome_complete_genome|gi|187932320|ref|NC_010674.1|	0.248	99.752	9418	3790909	3800327
Corynebacterium_#_matruchotii_!_ATCC_{_33806_}_Scfld0_genomic_scaffold_whole_genome_shotgun_sequence|gi|224515364|ref|NZ_EQ973328.1|	1.017	98.983	9416	916463	925879
Enterococcus_#_faecalis_!_S613_{_genomic_}_scaffold_Scfld20_whole_genome_shotgun_sequence|gi|293389805|ref|NZ_GG739729.1|	61.068	38.932	9413	6001	15414
Enterococcus_#_faecalis_!_R712_{_genomic_}_scaffold_Scfld53_whole_genome_shotgun_sequence|gi|293385356|ref|NZ_GG739838.1|	61.048	38.952	9410	6004	15414
Enterococcus_#_faecalis_!_DAPTO_{_516_}_genomic_scaffold_Scfld46_whole_genome_shotgun_sequence|gi|312979715|ref|NZ_GL455732.1|	61.017	38.983	9410	6012	15422
Enterococcus_#_faecalis_!_DAPTO_{_512_}_genomic_scaffold_Scfld11_whole_genome_shotgun_sequence|gi|312908863|ref|NZ_GL455786.1|	61.017	38.983	9410	6012	15422
Clostridium_#_difficile_!_QCD-37x79_{_chromosome_}_whole_genome_shotgun_sequence|gi|224514680|ref|NZ_CM000658.1|	0.23	99.77	9403	4083295	4092698
Anaerococcus_#_tetradius_!_ATCC_{_35098_}_genomic_scaffold_SCAFFOLD9_whole_genome_shotgun_sequence|gi|237642428|ref|NZ_GG666303.1|	11.728	88.272	9397	70725	80122
Stenotrophomonas_#_maltophilia_!_R551-3_{_chromosome_}_complete_genome|gi|194363778|ref|NC_011071.1|	0.205	99.795	9396	4564573	4573969
Enterococcus_#_faecalis_!_TX0411_{_genomic_}_scaffold_Scfld39_whole_genome_shotgun_sequence|gi|313151055|ref|NZ_GL456413.1|	60.702	39.298	9359	6059	15418
Enterococcus_#_faecalis_!_TX4248_{_genomic_}_scaffold_Scfld56_whole_genome_shotgun_sequence|gi|307604677|ref|NZ_GL454432.1|	70.449	29.551	9357	3925	13282
Enterococcus_#_faecalis_!_TX4248_{_genomic_}_scaffold_Scfld76_whole_genome_shotgun_sequence|gi|307604684|ref|NZ_GL454439.1|	60.677	39.323	9351	6060	15411
Prevotella_#_histicola_!_F0411_{_genomic_}_scaffold_supercont1.3_whole_genome_shotgun_sequence|gi|357044341|ref|NZ_JH376764.1|	1.764	98.236	9336	520046	529382
Enterococcus_#_faecalis_!_TX2134_{_genomic_}_scaffold_Scfld367_whole_genome_shotgun_sequence|gi|307679945|ref|NZ_GL455638.1|	60.174	39.826	9336	6179	15515
Enterococcus_#_faecalis_!_TX0102_{_genomic_}_scaffold_Scfld7_whole_genome_shotgun_sequence|gi|312953800|ref|NZ_GL455094.1|	60.545	39.455	9336	6084	15420
Prevotella_#_melaninogenica_!_D18_{_genomic_}_scaffold_supercont1.5_whole_genome_shotgun_sequence|gi|288802599|ref|NZ_GG740014.1|	4.293	95.707	9323	207822	217145
Enterococcus_#_faecalis_!_TX0635_{_genomic_}_scaffold_Scfld175_whole_genome_shotgun_sequence|gi|312905636|ref|NZ_GL455379.1|	67.162	32.838	9308	4551	13859
Enterococcus_#_faecalis_!_S613_{_genomic_}_scaffold_Scfld73_whole_genome_shotgun_sequence|gi|293389838|ref|NZ_GG739762.1|	86.452	13.548	9240	1448	10688
Enterococcus_#_faecalis_!_R712_{_genomic_}_scaffold_Scfld147_whole_genome_shotgun_sequence|gi|293385387|ref|NZ_GG739869.1|	86.246	13.754	9218	1470	10688
Enterococcus_#_faecalis_!_TX0411_{_genomic_}_scaffold_Scfld172_whole_genome_shotgun_sequence|gi|313151142|ref|NZ_GL456457.1|	63.596	36.404	9217	5276	14493
Prevotella_#_sp._!_C561_{_genomic_}_scaffold_supercont1.9_whole_genome_shotgun_sequence|gi|346317881|ref|NZ_JH114147.1|	5.043	94.957	9211	173426	182637
Arcanobacterium_#_haemolyticum_!_DSM_{_20595_}_chromosome_complete_genome|gi|297570613|ref|NC_014218.1|	0.463	99.537	9188	1976966	1986154
Escherichia_#_coli_!_ATCC_{_8739_}_chromosome_complete_genome|gi|170018061|ref|NC_010468.1|	0.193	99.807	9173	4737045	4746218
Aggregatibacter_#_segnis_!_ATCC_{_33393_}_genomic_scaffold_SCAFFOLD1_whole_genome_shotgun_sequence|gi|319430930|ref|NZ_GL622200.1|	0.454	99.546	9112	1996647	2005759
Escherichia_#_coli_!_IAI1_{_chromosome_}_complete_genome|gi|218552585|ref|NC_011741.1|	0.193	99.807	9093	4691467	4700560
Neisseria_#_gonorrhoeae_!_MS11_{_supercont1.32_}_genomic_scaffold_whole_genome_shotgun_sequence|gi|223958901|ref|NZ_EQ972820.1|	7.824	92.176	9091	107109	116200
Corynebacterium_#_efficiens_!_YS-314_{_chromosome_}_complete_genome|gi|25026556|ref|NC_004369.1|	0.289	99.711	9090	3138000	3147090
Granulicatella_#_elegans_!_ATCC_{_700633_}_genomic_scaffold_supercont1.3_whole_genome_shotgun_sequence|gi|260584532|ref|NZ_GG703807.1|	3.636	96.364	9073	240492	249565
Citrobacter_#_koseri_!_ATCC_{_BAA-895_}_chromosome_complete_genome|gi|157144296|ref|NC_009792.1|	0.192	99.808	9043	4711419	4720462
Prevotella_#_nigrescens_!_ATCC_{_33563_}_genomic_scaffold_SCAFFOLD1_whole_genome_shotgun_sequence|gi|340351246|ref|NZ_GL982464.1|	0.433	99.567	9021	2074967	2083988
Neisseria_#_gonorrhoeae_!_1291_{_supercont1.31_}_genomic_scaffold_whole_genome_shotgun_sequence|gi|223958677|ref|NZ_DS999947.1|	7.864	92.136	9020	105673	114693
Enterococcus_#_faecalis_!_TX0855_{_genomic_}_scaffold_Scfld264_whole_genome_shotgun_sequence|gi|307679845|ref|NZ_GL455681.1|	24.605	75.395	9011	27611	36622
Actinosynnema_#_mirum_!_DSM_{_43827_}_chromosome_complete_genome|gi|256374160|ref|NC_013093.1|	0.109	99.891	8997	8239147	8248144
Enterococcus_#_faecalis_!_S613_{_genomic_}_scaffold_Scfld36_whole_genome_shotgun_sequence|gi|293389819|ref|NZ_GG739743.1|	28.576	71.424	8969	22418	31387
Enterococcus_#_faecalis_!_R712_{_genomic_}_scaffold_Scfld195_whole_genome_shotgun_sequence|gi|293386520|ref|NZ_GG739896.1|	28.576	71.424	8969	22418	31387
Haemophilus_#_parasuis_!_SH0165_{_chromosome_}_complete_genome|gi|219870279|ref|NC_011852.1|	0.395	99.605	8963	2260193	2269156
Escherichia_#_albertii_!_TW07627_{_scf_1109867046288_}_genomic_scaffold_whole_genome_shotgun_sequence|gi|223666261|ref|NZ_CH991859.1|	0.192	99.808	8962	4662121	4671083
Lactobacillus_#_helveticus_!_DPC_{_4571_}_complete_genome|gi|161506634|ref|NC_010080.1|	0.43	99.57	8957	2071974	2080931
Prevotella_#_oris_!_C735_{_genomic_}_scaffold_supercont1.8_whole_genome_shotgun_sequence|gi|299142488|ref|NZ_GL349571.1|	5.317	94.683	8948	159348	168296
Enterococcus_#_faecalis_!_TX0102_{_genomic_}_scaffold_Scfld81_whole_genome_shotgun_sequence|gi|312953828|ref|NZ_GL455121.1|	47.86	52.14	8947	9747	18694
Corynebacterium_#_glutamicum_!_ATCC_{_13032_}_complete_genome|gi|62388892|ref|NC_006958.1|	0.272	99.728	8943	3273765	3282708
Neisseria_#_gonorrhoeae_!_F62_{_genomic_}_scaffold_supercont1.54_whole_genome_shotgun_sequence|gi|293399389|ref|NZ_GG749401.1|	3.897	96.103	8910	219713	228623
Alkaliphilus_#_oremlandii_!_OhILAs_{_chromosome_}_complete_genome|gi|158319059|ref|NC_009922.1|	0.285	99.715	8903	3114655	3123558
Enterococcus_#_faecalis_!_RE25_{_plasmid_}_pRE25_complete_sequence|gi|115534802|ref|NC_008445.1|	17.716	82.284	8900	41337	50237
Enterococcus_#_faecalis_!_HH22_{_genomic_}_scaffold_SCAFFOLD10_whole_genome_shotgun_sequence|gi|237755327|ref|NZ_GG668828.1|	18.631	81.369	8894	38843	47737
Enterococcus_#_faecalis_!_TX2134_{_genomic_}_scaffold_Scfld80_whole_genome_shotgun_sequence|gi|307679904|ref|NZ_GL455597.1|	47.65	52.35	8872	9747	18619
Lactobacillus_#_acidophilus_!_30SC_{_chromosome_}_complete_genome|gi|325955721|ref|NC_015214.1|	0.425	99.575	8840	2069161	2078001
Corynebacterium_#_pseudotuberculosis_!_FRC41_{_chromosome_}_complete_genome|gi|300857417|ref|NC_014329.1|	0.377	99.623	8817	2329096	2337913
Enterococcus_#_faecalis_!_TX0635_{_genomic_}_scaffold_Scfld217_whole_genome_shotgun_sequence|gi|312905648|ref|NZ_GL455391.1|	66.05	33.95	8786	4516	13302
Enterococcus_#_faecalis_!_TX0635_{_genomic_}_scaffold_Scfld7_whole_genome_shotgun_sequence|gi|312905587|ref|NZ_GL455330.1|	16.929	83.071	8778	43075	51853
Corynebacterium_#_pseudotuberculosis_!_P54B96_{_chromosome_}_complete_genome|gi|383313191|ref|NC_017031.1|	0.375	99.625	8777	2328880	2337657
Enterococcus_#_faecalis_!_S613_{_genomic_}_scaffold_Scfld62_whole_genome_shotgun_sequence|gi|293389834|ref|NZ_GG739758.1|	97.242	2.758	8743	248	8991
Enterococcus_#_faecalis_!_R712_{_genomic_}_scaffold_Scfld168_whole_genome_shotgun_sequence|gi|293386416|ref|NZ_GG739880.1|	97.242	2.758	8743	248	8991
Enterococcus_#_faecalis_!_DAPTO_{_516_}_genomic_scaffold_Scfld25_whole_genome_shotgun_sequence|gi|312979611|ref|NZ_GL455717.1|	97.198	2.802	8743	252	8995
Enterococcus_#_faecalis_!_TX0104_{_genomic_}_scaffold_SCAFFOLD11_whole_genome_shotgun_sequence|gi|237754797|ref|NZ_GG668932.1|	21.268	78.732	8716	32265	40981
Enterococcus_#_faecalis_!_TX4248_{_genomic_}_scaffold_Scfld165_whole_genome_shotgun_sequence|gi|307604709|ref|NZ_GL454464.1|	10.775	89.225	8714	72159	80873
Enterococcus_#_faecalis_!_DAPTO_{_512_}_genomic_scaffold_Scfld37_whole_genome_shotgun_sequence|gi|312908880|ref|NZ_GL455803.1|	96.844	3.156	8714	284	8998
Micrococcus_#_luteus_!_NCTC_{_2665_}_complete_genome|gi|239916571|ref|NC_012803.1|	0.348	99.652	8705	2492392	2501097
Corynebacterium_#_glutamicum_!_ATCC_{_13032_}_complete_genome|gi|58036263|ref|NC_003450.3|	0.263	99.737	8701	3300700	3309401
Granulicatella_#_elegans_!_ATCC_{_700633_}_genomic_scaffold_supercont1.4_whole_genome_shotgun_sequence|gi|260584746|ref|NZ_GG703808.1|	5.21	94.79	8700	158291	166991
Alkaliphilus_#_metalliredigens_!_QYMF_{_chromosome_}_complete_genome|gi|150387853|ref|NC_009633.1|	0.176	99.824	8662	4920904	4929566
Corynebacterium_#_pseudotuberculosis_!_3/99-5_{_chromosome_}_complete_genome|gi|375287586|ref|NC_016781.1|	0.37	99.63	8656	2329282	2337938
Desulfosporosinus_#_orientis_!_DSM_{_765_}_chromosome_complete_genome|gi|374992780|ref|NC_016584.1|	0.147	99.853	8645	5854436	5863081
Lactobacillus_#_sanfranciscensis_!_TMW_{_1.1304_}_chromosome_complete_genome|gi|347533753|ref|NC_015978.1|	0.659	99.341	8556	1289760	1298316
Staphylococcus_#_aureus_!_subsp._{_aureus_}_Mu50_plasmid_VRSAp_complete_sequence|gi|14141823|ref|NC_002774.1|	33.935	66.065	8520	16587	25107
Enterococcus_#_faecalis_!_TX4248_{_genomic_}_scaffold_Scfld2_whole_genome_shotgun_sequence|gi|307604653|ref|NZ_GL454408.1|	24.375	75.625	8495	26356	34851
Staphylococcus_#_aureus_!_subsp._{_aureus_}_D139_genomic_scaffold_supercont1.6_whole_genome_shotgun_sequence|gi|282915789|ref|NZ_GG730164.1|	95.004	4.996	8482	446	8928
Staphylococcus_#_aureus_!_subsp._{_aureus_}_H19_genomic_scaffold_supercont1.3_whole_genome_shotgun_sequence|gi|283768189|ref|NZ_GG730337.1|	94.685	5.315	8462	475	8937
Corynebacterium_#_matruchotii_!_ATCC_{_33806_}_Scfld4_genomic_scaffold_whole_genome_shotgun_sequence|gi|224515368|ref|NZ_EQ973332.1|	1.551	98.449	8459	536795	545254
Corynebacterium_#_ulcerans_!_BR-AD22_{_chromosome_}_complete_genome|gi|337289620|ref|NC_015683.1|	0.324	99.676	8454	2597920	2606374
Enterococcus_#_faecalis_!_TX0855_{_genomic_}_scaffold_Scfld440_whole_genome_shotgun_sequence|gi|307679861|ref|NZ_GL455697.1|	54.817	45.183	8438	6955	15393
Clostridium_#_difficile_!_CD196_{_chromosome_}_complete_genome|gi|260681769|ref|NC_013315.1|	0.205	99.795	8426	4102128	4110554
Enterococcus_#_faecalis_!_TX4248_{_genomic_}_scaffold_Scfld45_whole_genome_shotgun_sequence|gi|307604671|ref|NZ_GL454426.1|	29.962	70.038	8419	19680	28099
Prevotella_#_pallens_!_ATCC_{_700821_}_genomic_scaffold_SCAFFOLD1_whole_genome_shotgun_sequence|gi|340354299|ref|NZ_GL982513.1|	0.363	99.637	8402	2306505	2314907
Streptomyces_#_sp._!_SirexAA-E_{_chromosome_}_complete_genome|gi|344997652|ref|NC_015953.1|	0.113	99.887	8399	7406041	7414440
Rhodococcus_#_erythropolis_!_PR4_{_complete_}_genome|gi|226303489|ref|NC_012490.1|	0.129	99.871	8398	6507912	6516310
Escherichia_#_coli_!_ED1a_{_chromosome_}_complete_genome|gi|218687878|ref|NC_011745.1|	0.161	99.839	8398	5201150	5209548
Corynebacterium_#_pseudotuberculosis_!_316_{_chromosome_}_complete_genome|gi|379714283|ref|NC_016932.1|	0.363	99.637	8396	2302019	2310415
Neisseria_#_gonorrhoeae_!_PID332_{_supercont1.4_}_genomic_scaffold_whole_genome_shotgun_sequence|gi|223959069|ref|NZ_EQ972988.1|	9.176	90.824	8382	82967	91349
Desulfosporosinus_#_youngiae_!_DSM_{_17734_}_chromosome_whole_genome_shotgun_sequence|gi|374578721|ref|NZ_CM001441.1|	0.148	99.852	8371	5652607	5660978
Enterococcus_#_faecalis_!_TX0635_{_genomic_}_scaffold_Scfld84_whole_genome_shotgun_sequence|gi|312905610|ref|NZ_GL455353.1|	44.406	55.594	8362	10469	18831
Scardovia_#_inopinata_!_F0304_{_genomic_}_scaffold_supercont1.1_whole_genome_shotgun_sequence|gi|294790131|ref|NZ_GG770225.1|	0.656	99.344	8349	1265260	1273609
Staphylococcus_#_aureus_!_subsp._{_aureus_}_58-424_genomic_scaffold_supercont1.20_whole_genome_shotgun_sequence|gi|293509085|ref|NZ_GG749073.1|	33.819	66.181	8331	16303	24634
Clostridium_#_perfringens_!_str._{_13_}_complete_genome|gi|18308982|ref|NC_003366.1|	0.273	99.727	8289	3023141	3031430
Clostridium_#_phytofermentans_!_ISDg_{_chromosome_}_complete_genome|gi|160878162|ref|NC_010001.1|	0.171	99.829	8271	4839323	4847594
Neisseria_#_gonorrhoeae_!_FA6140_{_supercont1.29_}_genomic_scaffold_whole_genome_shotgun_sequence|gi|223958799|ref|NZ_EQ972718.1|	8.867	91.133	8252	84809	93061
Enterococcus_#_faecalis_!_DAPTO_{_512_}_genomic_scaffold_Scfld43_whole_genome_shotgun_sequence|gi|312908885|ref|NZ_GL455808.1|	44.226	55.774	8249	10403	18652
Neisseria_#_gonorrhoeae_!_F62_{_genomic_}_scaffold_supercont1.55_whole_genome_shotgun_sequence|gi|293399627|ref|NZ_GG749402.1|	8.751	91.249	8239	85911	94150
Enterococcus_#_faecalis_!_TX0860_{_genomic_}_scaffold_Scfld154_whole_genome_shotgun_sequence|gi|313150963|ref|NZ_GL455542.1|	59.045	40.955	8232	5710	13942
Cronobacter_#_turicensis_!_z3032_{_chromosome_}_complete_genome|gi|325295716|ref|NC_013282.2|	0.188	99.812	8224	4376239	4384463
Lactobacillus_#_crispatus_!_ST1_{_complete_}_genome|gi|295691862|ref|NC_014106.1|	0.402	99.598	8221	2034940	2043161
Leuconostoc_#_mesenteroides_!_subsp._{_mesenteroides_}_ATCC_8293_complete_genome|gi|116617174|ref|NC_008531.1|	0.402	99.598	8193	2030203	2038396
Staphylococcus_#_aureus_!_plasmid_{_pBORa53_}_complete_sequence|gi|270208715|ref|NC_013550.1|	47.225	52.775	8186	9148	17334
Neisseria_#_gonorrhoeae_!_SK-93-1035_{_supercont1.7_}_genomic_scaffold_whole_genome_shotgun_sequence|gi|223959166|ref|NZ_EQ973085.1|	8.888	91.112	8152	83563	91715
Neisseria_#_gonorrhoeae_!_SK-92-679_{_supercont1.40_}_genomic_scaffold_whole_genome_shotgun_sequence|gi|223959152|ref|NZ_EQ973071.1|	4.986	95.014	8130	154922	163052
Enterococcus_#_faecalis_!_R712_{_genomic_}_scaffold_Scfld48_whole_genome_shotgun_sequence|gi|293385354|ref|NZ_GG739836.1|	40.255	59.745	8129	12065	20194
Enterococcus_#_faecalis_!_S613_{_genomic_}_scaffold_Scfld61_whole_genome_shotgun_sequence|gi|293389833|ref|NZ_GG739757.1|	40.037	59.963	8085	12109	20194
Ilyobacter_#_polytropus_!_DSM_{_2926_}_chromosome_complete_genome|gi|310777805|ref|NC_014632.1|	0.395	99.605	8078	2038386	2046464
Neisseria_#_gonorrhoeae_!_DGI2_{_genomic_}_scaffold_supercont1.36_whole_genome_shotgun_sequence|gi|291044996|ref|NZ_GG749051.1|	8.623	91.377	8070	85513	93583
Gallibacterium_#_anatis_!_UMN179_{_chromosome_}_complete_genome|gi|332288085|ref|NC_015460.1|	0.3	99.7	8070	2679265	2687335
Enterococcus_#_faecalis_!_TX4248_{_genomic_}_scaffold_Scfld41_whole_genome_shotgun_sequence|gi|307604668|ref|NZ_GL454423.1|	38.642	61.358	8067	12809	20876
Neisseria_#_gonorrhoeae_!_FA19_{_supercont1.40_}_genomic_scaffold_whole_genome_shotgun_sequence|gi|223958865|ref|NZ_EQ972784.1|	4.818	95.182	8036	158752	166788
Enterococcus_#_faecalis_!_TX0411_{_genomic_}_scaffold_Scfld153_whole_genome_shotgun_sequence|gi|313151122|ref|NZ_GL456447.1|	70.367	29.633	8019	3377	11396
Prevotella_#_multisaccharivorax_!_DSM_{_17128_}_genomic_scaffold_scaffold_3_whole_genome_shotgun_sequence|gi|336397204|ref|NZ_GL945017.1|	0.24	99.76	8016	3326138	3334154
Staphylococcus_#_aureus_!_plasmid_{_pMW2_}_complete_sequence|gi|32470355|ref|NC_005011.1|	38.724	61.276	7998	12656	20654
Staphylococcus_#_aureus_!_subsp._{_aureus_}_MSSA476_plasmid_pSAS_complete_sequence|gi|49398098|ref|NC_005951.1|	38.698	61.302	7992	12660	20652
Neisseria_#_gonorrhoeae_!_PID24-1_{_supercont1.27_}_genomic_scaffold_whole_genome_shotgun_sequence|gi|223959038|ref|NZ_EQ972957.1|	8.611	91.389	7937	84237	92174
Neisseria_#_gonorrhoeae_!_PID18_{_supercont1.39_}_genomic_scaffold_whole_genome_shotgun_sequence|gi|223958953|ref|NZ_EQ972872.1|	8.761	91.239	7925	82537	90462
Xylanimonas_#_cellulosilytica_!_DSM_{_15894_}_chromosome_complete_genome|gi|269954810|ref|NC_013530.1|	0.212	99.788	7922	3734854	3742776
Prevotella_#_histicola_!_F0411_{_genomic_}_scaffold_supercont1.1_whole_genome_shotgun_sequence|gi|357044339|ref|NZ_JH376762.1|	0.728	99.272	7911	1079445	1087356
Enterococcus_#_faecalis_!_TX4248_{_genomic_}_scaffold_Scfld94_whole_genome_shotgun_sequence|gi|307604695|ref|NZ_GL454450.1|	50.67	49.33	7907	7698	15605
Enterococcus_#_faecium_!_TX0133C_{_genomic_}_scaffold_Scfld370_whole_genome_shotgun_sequence|gi|314946745|ref|NZ_GL455275.1|	41.05	58.95	7891	11332	19223
Gardnerella_#_vaginalis_!_ATCC_{_14019_}_chromosome_complete_genome|gi|311113888|ref|NC_014644.1|	0.473	99.527	7886	1659464	1667350
Staphylococcus_#_aureus_!_subsp._{_aureus_}_TCH70_plasmid_unnamed_plasmid_scaffold_SCAFFOLD5_whole_genome_shotgun_sequence|gi|311744849|ref|NZ_GL538360.1|	37.403	62.597	7877	13183	21060
Staphylococcus_#_aureus_!_subsp._{_aureus_}_ATCC_51811_genomic_scaffold_SCAFFOLD4_whole_genome_shotgun_sequence|gi|297210122|ref|NZ_GG774483.1|	37.816	62.184	7857	12920	20777
Neisseria_#_gonorrhoeae_!_PID1_{_supercont1.7_}_genomic_scaffold_whole_genome_shotgun_sequence|gi|223958970|ref|NZ_EQ972889.1|	8.592	91.408	7857	83585	91442
Neisseria_#_gonorrhoeae_!_DGI18_{_supercont1.24_}_genomic_scaffold_whole_genome_shotgun_sequence|gi|223958752|ref|NZ_EQ972671.1|	8.386	91.614	7816	85383	93199
Staphylococcus_#_aureus_!_subsp._{_aureus_}_USA300_TCH959_genomic_scaffold_SCAFFOLD10_whole_genome_shotgun_sequence|gi|255926326|ref|NZ_GG697994.1|	53.473	46.527	7807	6793	14600
Macrococcus_#_caseolyticus_!_JCSC5402_{_plasmid_}_pMCCL2_complete_sequence|gi|222142576|ref|NC_011996.1|	9.653	90.347	7775	72770	80545
Lactobacillus_#_kefiranofaciens_!_ZW3_{_chromosome_}_complete_genome|gi|336053510|ref|NC_015602.1|	0.366	99.634	7724	2105299	2113023
Neisseria_#_gonorrhoeae_!_MS11_{_supercont1.38_}_genomic_scaffold_whole_genome_shotgun_sequence|gi|223958907|ref|NZ_EQ972826.1|	4.755	95.245	7723	154681	162404
Leuconostoc_#_mesenteroides_!_subsp._{_mesenteroides_}_J18_chromosome_complete_genome|gi|381335653|ref|NC_016805.1|	0.406	99.594	7702	1888859	1896561
Staphylococcus_#_epidermidis_!_BCM-HMP0060_{_genomic_}_scaffold_SCAFFOLD4_whole_genome_shotgun_sequence|gi|254281373|ref|NZ_GG696730.1|	25.265	74.735	7691	22750	30441
Haemophilus_#_ducreyi_!_35000HP_{_chromosome_}_complete_genome|gi|33151282|ref|NC_002940.2|	0.451	99.549	7668	1691287	1698955
Enterococcus_#_faecalis_!_plasmid_{_pAM373_}_complete_sequence|gi|11968208|ref|NC_002630.1|	20.829	79.171	7666	29138	36804
Escherichia_#_coli_!_SMS-3-5_{_chromosome_}_complete_genome|gi|170679574|ref|NC_010498.1|	0.15	99.85	7597	5060792	5068389
Enterococcus_#_faecalis_!_TX0411_{_genomic_}_scaffold_Scfld102_whole_genome_shotgun_sequence|gi|313151099|ref|NZ_GL456435.1|	95.376	4.624	7590	368	7958
Streptomyces_#_avermitilis_!_MA-4680_{_complete_}_genome|gi|162960844|ref|NC_003155.4|	0.084	99.916	7571	9018037	9025608
Prevotella_#_oris_!_C735_{_genomic_}_scaffold_supercont1.10_whole_genome_shotgun_sequence|gi|299142708|ref|NZ_GL349573.1|	6.84	93.16	7566	103045	110611
Bifidobacterium_#_longum_!_NCC2705_{_chromosome_}_complete_genome|gi|58036264|ref|NC_004307.2|	0.335	99.665	7559	2249081	2256640
Eubacteriaceae_#_bacterium_!_ACC19a_{_genomic_}_scaffold_supercont1.8_whole_genome_shotgun_sequence|gi|363895800|ref|NZ_JH414553.1|	9.485	90.515	7558	72128	79686
Streptomyces_#_sp._!_Tu6071_{_chromosome_}_whole_genome_shotgun_sequence|gi|333022496|ref|NZ_CM001165.1|	0.103	99.897	7556	7351824	7359380
Lautropia_#_mirabilis_!_ATCC_{_51599_}_genomic_scaffold_SCAFFOLD1_whole_genome_shotgun_sequence|gi|320117067|ref|NZ_GL636062.1|	0.24	99.76	7551	3134669	3142220
Staphylococcus_#_aureus_!_plasmid_{_p21_}_complete_sequence|gi|10956174|ref|NC_002517.1|	36.348	63.652	7531	13188	20719
Enterococcus_#_faecalis_!_TX0109_{_genomic_}_scaffold_Scfld526_whole_genome_shotgun_sequence|gi|313151155|ref|NZ_GL455485.1|	57.805	42.195	7517	5487	13004
Rhodococcus_#_equi_!_103S_{_complete_}_genome|gi|312137514|ref|NC_014659.1|	0.149	99.851	7497	5035673	5043170
Leuconostoc_#_kimchii_!_IMSNU_{_11154_}_chromosome_complete_genome|gi|296110131|ref|NC_014136.1|	0.373	99.627	7476	1995245	2002721
Corynebacterium_#_glutamicum_!_R_{_chromosome_}_complete_genome|gi|145294042|ref|NC_009342.1|	0.226	99.774	7476	3306703	3314179
Actinomyces_#_sp._!_oral_{_taxon_}_178_str._F0338_genomic_scaffold_SCAFFOLD1_whole_genome_shotgun_sequence|gi|320096521|ref|NZ_GL636934.1|	0.35	99.65	7476	2129637	2137113
Staphylococcus_#_lugdunensis_!_M23590_{_genomic_}_scaffold_SCAFFOLD1_whole_genome_shotgun_sequence|gi|319430684|ref|NZ_GL622351.1|	0.59	99.41	7469	1257759	1265228
Enterococcus_#_faecalis_!_TX0104_{_genomic_}_scaffold_SCAFFOLD10_whole_genome_shotgun_sequence|gi|237754798|ref|NZ_GG668931.1|	22.999	77.001	7468	25003	32471
Shigella_#_flexneri_!_5_{_str._}_8401_chromosome_complete_genome|gi|110804074|ref|NC_008258.1|	0.163	99.837	7459	4566825	4574284
Clostridium_#_acetobutylicum_!_ATCC_{_824_}_chromosome_complete_genome|gi|15893298|ref|NC_003030.1|	0.189	99.811	7457	3933423	3940880
Enterococcus_#_faecalis_!_T1_{_plasmid_}_scaffold_supercont1.16_whole_genome_shotgun_sequence|gi|239948568|ref|NZ_GG670360.1|	11.131	88.869	7450	59479	66929
Solobacterium_#_moorei_!_F0204_{_genomic_}_scaffold_Scfld83_whole_genome_shotgun_sequence|gi|320528836|ref|NZ_GL637656.1|	96.952	3.048	7442	234	7676
Shigella_#_flexneri_!_2a_{_str._}_2457T_complete_genome|gi|30061571|ref|NC_004741.1|	0.161	99.839	7427	4591927	4599354
Enterococcus_#_faecalis_!_TX0411_{_genomic_}_scaffold_Scfld50_whole_genome_shotgun_sequence|gi|313151062|ref|NZ_GL456417.1|	69.331	30.669	7415	3280	10695
Prevotella_#_multiformis_!_DSM_{_16608_}_genomic_scaffold_SCAFFOLD1_whole_genome_shotgun_sequence|gi|325672485|ref|NZ_GL872282.1|	0.539	99.461	7369	1360718	1368087
Bifidobacterium_#_longum_!_DJO10A_{_chromosome_}_complete_genome|gi|189438863|ref|NC_010816.1|	0.309	99.691	7341	2368451	2375792
Lactobacillus_#_acidophilus_!_NCFM_{_chromosome_}_complete_genome|gi|159162017|ref|NC_006814.3|	0.368	99.632	7327	1986233	1993560
Veillonella_#_sp._!_3_1_44_{_genomic_}_scaffold_supercont1.2_whole_genome_shotgun_sequence|gi|294794157|ref|NZ_GG770200.1|	1.141	98.859	7318	634322	641640
Enterococcus_#_faecalis_!_TX4248_{_genomic_}_scaffold_Scfld88_whole_genome_shotgun_sequence|gi|307604691|ref|NZ_GL454446.1|	50.39	49.61	7301	7188	14489
Rhodococcus_#_opacus_!_B4_{_complete_}_genome|gi|226359415|ref|NC_012522.1|	0.092	99.908	7292	7906158	7913450
Amycolatopsis_#_mediterranei_!_S699_{_chromosome_}_complete_genome|gi|384145136|ref|NC_017186.1|	0.071	99.929	7270	10229509	10236779
Eubacteriaceae_#_bacterium_!_ACC19a_{_genomic_}_scaffold_supercont1.17_whole_genome_shotgun_sequence|gi|363895815|ref|NZ_JH414562.1|	12.203	87.797	7257	52211	59468
Streptomyces_#_clavuligerus_!_ATCC_{_27064_}_chromosome_whole_genome_shotgun_sequence|gi|294810834|ref|NZ_CM000913.1|	0.107	99.893	7235	6753157	6760392
Cellvibrio_#_gilvus_!_ATCC_{_13127_}_chromosome_complete_genome|gi|336319134|ref|NC_015671.1|	0.205	99.795	7217	3519224	3526441
Clostridium_#_acetobutylicum_!_DSM_{_1731_}_chromosome_complete_genome|gi|337735209|ref|NC_015687.1|	0.183	99.817	7201	3935261	3942462
Leuconostoc_#_citreum_!_KM20_{_complete_}_genome|gi|170016358|ref|NC_010471.1|	0.4	99.6	7184	1789100	1796284
Staphylococcus_#_aureus_!_subsp._{_aureus_}_D139_genomic_scaffold_supercont1.28_whole_genome_shotgun_sequence|gi|282918125|ref|NZ_GG730186.1|	21.158	78.842	7160	26681	33841
Streptococcus_#_sp._!_M334_{_genomic_}_scaffold_supercont1.11_whole_genome_shotgun_sequence|gi|322378236|ref|NZ_GL732496.1|	25.017	74.983	7155	21446	28601
Clostridium_#_perfringens_!_ATCC_{_13124_}_chromosome_complete_genome|gi|110798562|ref|NC_008261.1|	0.22	99.78	7154	3249529	3256683
Staphylococcus_#_aureus_!_subsp._{_aureus_}_M809_genomic_scaffold_supercont1.26_whole_genome_shotgun_sequence|gi|293511852|ref|NZ_GG749324.1|	30.378	69.622	7150	16387	23537
Staphylococcus_#_aureus_!_subsp._{_aureus_}_M1015_genomic_scaffold_supercont1.20_whole_genome_shotgun_sequence|gi|293550561|ref|NZ_GG749015.1|	30.394	69.606	7143	16358	23501
Streptococcus_#_infantarius_!_subsp._{_infantarius_}_ATCC_BAA-102_Scfld_02_12_genomic_scaffold_whole_genome_shotgun_sequence|gi|224580159|ref|NZ_DS572686.1|	17.816	82.184	7135	32913	40048
Rhodococcus_#_jostii_!_RHA1_{_chromosome_}_complete_genome|gi|111017022|ref|NC_008268.1|	0.091	99.909	7124	7797641	7804765
Renibacterium_#_salmoninarum_!_ATCC_{_33209_}_chromosome_complete_genome|gi|163838769|ref|NC_010168.1|	0.226	99.774	7117	3148133	3155250
Staphylococcus_#_aureus_!_subsp._{_aureus_}_M899_genomic_scaffold_supercont1.18_whole_genome_shotgun_sequence|gi|282915384|ref|NZ_GG730207.1|	29.942	70.058	7111	16638	23749
Lactobacillus_#_fermentum_!_IFO_{_3956_}_complete_genome|gi|184154476|ref|NC_010610.1|	0.339	99.661	7106	2091579	2098685
Staphylococcus_#_aureus_!_subsp._{_aureus_}_C101_genomic_scaffold_supercont1.21_whole_genome_shotgun_sequence|gi|282926050|ref|NZ_GG730140.1|	29.539	70.461	7095	16924	24019
Cellulomonas_#_flavigena_!_DSM_{_20109_}_chromosome_complete_genome|gi|296127869|ref|NC_014151.1|	0.172	99.828	7091	4116088	4123179
Leuconostoc_#_sp._!_C2_{_chromosome_}_complete_genome|gi|339490182|ref|NC_015734.1|	0.377	99.623	7068	1870205	1877273
Enterobacter_#_hormaechei_!_ATCC_{_49162_}_genomic_scaffold_SCAFFOLD3_whole_genome_shotgun_sequence|gi|334126449|ref|NZ_GL892088.1|	3.426	96.574	7049	198682	205731
Johnsonella_#_ignava_!_ATCC_{_51276_}_genomic_scaffold_supercont1.6_whole_genome_shotgun_sequence|gi|358069023|ref|NZ_JH378834.1|	5.81	94.19	7031	113992	121023
Enterococcus_#_faecalis_!_R712_{_genomic_}_scaffold_Scfld130_whole_genome_shotgun_sequence|gi|293385380|ref|NZ_GG739862.1|	54.746	45.254	7014	5798	12812
Isoptericola_#_variabilis_!_225_{_chromosome_}_complete_genome|gi|334335560|ref|NC_015588.1|	0.212	99.788	7006	3300734	3307740
Clostridium_#_botulinum_!_A_{_str._}_ATCC_3502_chromosome_complete_genome|gi|148378011|ref|NC_009495.1|	0.18	99.82	7006	3879910	3886916
Clostridium_#_perfringens_!_SM101_{_chromosome_}_complete_genome|gi|110801439|ref|NC_008262.1|	0.242	99.758	6998	2890395	2897393
Saccharopolyspora_#_erythraea_!_NRRL_{_2338_}_chromosome_complete_genome|gi|134096620|ref|NC_009142.1|	0.085	99.915	6990	8205815	8212805
Enterococcus_#_faecalis_!_S613_{_genomic_}_scaffold_Scfld160_whole_genome_shotgun_sequence|gi|293389870|ref|NZ_GG739794.1|	53.83	46.17	6971	5979	12950
Clostridium_#_difficile_!_QCD-23m63_{_chromosome_}_whole_genome_shotgun_sequence|gi|224514685|ref|NZ_CM000660.1|	0.178	99.822	6956	3907210	3914166
Neisseria_#_gonorrhoeae_!_FA19_{_supercont1.4_}_genomic_scaffold_whole_genome_shotgun_sequence|gi|223958829|ref|NZ_EQ972748.1|	7.555	92.445	6942	84948	91890
Clostridium_#_ljungdahlii_!_DSM_{_13528_}_chromosome_complete_genome|gi|300853232|ref|NC_014328.1|	0.15	99.85	6931	4623134	4630065
Escherichia_#_coli_!_SE11_{_chromosome_}_complete_genome|gi|209917191|ref|NC_011415.1|	0.142	99.858	6923	4880592	4887515
Escherichia_#_coli_!_O55:H7_{_str._}_CB9615_chromosome_complete_genome|gi|291280824|ref|NC_013941.1|	0.128	99.872	6914	5379438	5386352
Escherichia_#_coli_!_B_{_str._}_REL606_chromosome_complete_genome|gi|254160123|ref|NC_012967.1|	0.149	99.851	6886	4622926	4629812
Streptococcus_#_sp._!_oral_{_taxon_}_058_str._F0407_genomic_scaffold_Scfld490_whole_genome_shotgun_sequence|gi|358465628|ref|NZ_JH378893.1|	12.94	87.06	6880	46289	53169
Aggregatibacter_#_actinomycetemcomitans_!_D11S-1_{_chromosome_}_complete_genome|gi|261866721|ref|NC_013416.1|	0.326	99.674	6864	2098900	2105764
Staphylococcus_#_lentus_!_plasmid_{_pSTE2_}_complete_sequence|gi|60677337|ref|NC_006871.1|	99.19	0.81	6857	56	6913
Salmonella_#_enterica_!_subsp._{_arizonae_}_serovar_62:z4z23:--_str._RSK2980_chromosome_complete_genome|gi|161501984|ref|NC_010067.1|	0.149	99.851	6850	4593950	4600800
Helcococcus_#_kunzii_!_ATCC_{_51366_}_genomic_scaffold_supercont1.2_whole_genome_shotgun_sequence|gi|375092753|ref|NZ_JH601089.1|	4.731	95.269	6841	137754	144595
Clostridium_#_botulinum_!_F_{_str._}_Langeland_chromosome_complete_genome|gi|153937894|ref|NC_009699.1|	0.171	99.829	6840	3988547	3995387
Haemophilus_#_somnus_!_2336_{_chromosome_}_complete_genome|gi|170717206|ref|NC_010519.1|	0.302	99.698	6833	2257024	2263857
Desulfitobacterium_#_hafniense_!_Y51_{_complete_}_genome|gi|89892746|ref|NC_007907.1|	0.119	99.881	6810	5720724	5727534
Staphylococcus_#_caprae_!_C87_{_genomic_}_scaffold_supercont1.6_whole_genome_shotgun_sequence|gi|314933097|ref|NZ_GL545272.1|	0.695	99.305	6805	971888	978693
Clostridium_#_botulinum_!_Ba4_{_str._}_657_chromosome_complete_genome|gi|237793320|ref|NC_012658.1|	0.171	99.829	6799	3970995	3977794
Enterococcus_#_faecalis_!_Merz96_{_plasmid_}_scaffold_supercont1.20_whole_genome_shotgun_sequence|gi|242364292|ref|NZ_GG692930.1|	14.782	85.218	6781	39093	45874
Neisseria_#_wadsworthii_!_9715_{_genomic_}_scaffold_SCAFFOLD1_whole_genome_shotgun_sequence|gi|350572566|ref|NZ_JH165159.1|	0.277	99.723	6775	2439647	2446422
Shigella_#_sonnei_!_53G_{_complete_}_genome|gi|377520096|ref|NC_016822.1|	0.136	99.864	6766	4981738	4988504
Clostridium_#_botulinum_!_B1_{_str._}_Okra_chromosome_complete_genome|gi|170754211|ref|NC_010516.1|	0.171	99.829	6765	3951468	3958233
Prevotella_#_melaninogenica_!_D18_{_genomic_}_scaffold_supercont1.14_whole_genome_shotgun_sequence|gi|288803688|ref|NZ_GG740023.1|	11.399	88.601	6755	52505	59260
Streptococcus_#_infantarius_!_subsp._{_infantarius_}_ATCC_BAA-102_Scfld_02_20_genomic_scaffold_whole_genome_shotgun_sequence|gi|224580167|ref|NZ_DS572694.1|	1.588	98.412	6741	417845	424586
Enterococcus_#_faecalis_!_Merz96_{_genomic_}_scaffold_supercont1.6_whole_genome_shotgun_sequence|gi|242364278|ref|NZ_GG692916.1|	51.404	48.596	6737	6369	13106
Actinomyces_#_viscosus_!_C505_{_genomic_}_scaffold_supercont1.1_whole_genome_shotgun_sequence|gi|326771623|ref|NZ_GL877174.1|	0.696	99.304	6731	960876	967607
Desulfotomaculum_#_carboxydivorans_!_CO-1-SRB_{_chromosome_}_complete_genome|gi|333922237|ref|NC_015565.1|	0.231	99.769	6685	2885570	2892255
Escherichia_#_coli_!_KO11FL_{_chromosome_}_complete_genome|gi|378710836|ref|NC_016902.1|	0.136	99.864	6677	4913491	4920168
Prevotella_#_pallens_!_ATCC_{_700821_}_genomic_scaffold_SCAFFOLD2_whole_genome_shotgun_sequence|gi|340354300|ref|NZ_GL982514.1|	0.856	99.144	6611	765411	772022
Clostridium_#_sp._!_BNL1100_{_chromosome_}_complete_genome|gi|376259380|ref|NC_016791.1|	0.143	99.857	6602	4607145	4613747
Corynebacterium_#_urealyticum_!_DSM_{_7109_}_chromosome_complete_genome|gi|172039680|ref|NC_010545.1|	0.278	99.722	6589	2362630	2369219
Edwardsiella_#_ictaluri_!_93-146_{_chromosome_}_complete_genome|gi|238917983|ref|NC_012779.1|	0.173	99.827	6578	3805737	3812315
Clostridium_#_botulinum_!_A_{_str._}_Hall_chromosome_complete_genome|gi|153934468|ref|NC_009698.1|	0.175	99.825	6568	3753992	3760560
Lactobacillus_#_amylovorus_!_GRL_{_1112_}_chromosome_complete_genome|gi|315037230|ref|NC_014724.1|	0.318	99.682	6567	2061135	2067702
Bifidobacterium_#_animalis_!_subsp._{_lactis_}_AD011_chromosome_complete_genome|gi|219682499|ref|NC_011835.1|	0.339	99.661	6556	1927139	1933695
Clostridium_#_botulinum_!_A_{_str._}_ATCC_19397_chromosome_complete_genome|gi|153930785|ref|NC_009697.1|	0.17	99.83	6552	3856898	3863450
Gemella_#_moribillum_!_M424_{_genomic_}_scaffold_supercont1.4_whole_genome_shotgun_sequence|gi|319430587|ref|NZ_GL622610.1|	3.407	96.593	6547	185606	192153
Staphylococcus_#_aureus_!_plasmid_{_pSK1_}_complete_sequence|gi|302344722|ref|NC_014369.1|	23.24	76.76	6542	21608	28150
Clostridium_#_botulinum_!_A3_{_str._}_Loch_Maree_chromosome_complete_genome|gi|170758191|ref|NC_010520.1|	0.164	99.836	6542	3986364	3992906
Bradyrhizobium_#_sp._!_BTAi1_{_chromosome_}_complete_genome|gi|148251626|ref|NC_009485.1|	0.079	99.921	6542	8258145	8264687
Desulfotomaculum_#_reducens_!_MI-1_{_chromosome_}_complete_genome|gi|134297881|ref|NC_009253.1|	0.181	99.819	6533	3601571	3608104
Enterococcus_#_faecalis_!_TX4248_{_genomic_}_scaffold_Scfld280_whole_genome_shotgun_sequence|gi|307604721|ref|NZ_GL454476.1|	57.298	42.702	6532	4868	11400
Escherichia_#_coli_!_UMN026_{_chromosome_}_complete_genome|gi|218703261|ref|NC_011751.1|	0.126	99.874	6531	5195559	5202090
Haemophilus_#_aegyptius_!_ATCC_{_11116_}_genomic_scaffold_SCAFFOLD1_whole_genome_shotgun_sequence|gi|329124276|ref|NZ_GL878526.1|	0.488	99.512	6506	1326918	1333424
Escherichia_#_coli_!_'BL21-Gold(DE3)pLysS_{_AG'_}_chromosome_complete_genome|gi|253771435|ref|NC_012947.1|	0.142	99.858	6505	4564433	4570938
Scardovia_#_inopinata_!_F0304_{_genomic_}_scaffold_supercont1.2_whole_genome_shotgun_sequence|gi|294791124|ref|NZ_GG770226.1|	1.248	98.752	6477	512509	518986
Burkholderia_#_cenocepacia_!_HI2424_{_chromosome_}_1_complete_sequence|gi|116688024|ref|NC_008542.1|	0.186	99.814	6472	3477430	3483902
Enterococcus_#_faecalis_!_S613_{_genomic_}_scaffold_Scfld154_whole_genome_shotgun_sequence|gi|293389869|ref|NZ_GG739793.1|	40.201	59.799	6468	9621	16089
Enterococcus_#_faecalis_!_R712_{_genomic_}_scaffold_Scfld169_whole_genome_shotgun_sequence|gi|293386417|ref|NZ_GG739881.1|	40.017	59.983	6468	9695	16163
Salmonella_#_bongori_!_NCTC_{_12419_}_complete_genome|gi|339998036|ref|NC_015761.1|	0.144	99.856	6442	4453663	4460105
Enterococcus_#_faecalis_!_DAPTO_{_516_}_genomic_scaffold_Scfld118_whole_genome_shotgun_sequence|gi|312982546|ref|NZ_GL455754.1|	31.729	68.271	6440	13857	20297
Escherichia_#_coli_!_str._{_K-12_}_substr._DH10B_chromosome_complete_genome|gi|170079663|ref|NC_010473.1|	0.137	99.863	6432	4679705	4686137
Actinobacillus_#_succinogenes_!_130Z_{_chromosome_}_complete_genome|gi|152977688|ref|NC_009655.1|	0.277	99.723	6428	2313235	2319663
Clostridium_#_cellulovorans_!_743B_{_chromosome_}_complete_genome|gi|302872922|ref|NC_014393.1|	0.122	99.878	6424	5255798	5262222
Clavibacter_#_michiganensis_!_subsp._{_michiganensis_}_NCPPB_382_chromosome_complete_genome|gi|148271178|ref|NC_009480.1|	0.195	99.805	6415	3291476	3297891
Clostridium_#_botulinum_!_A2_{_str._}_Kyoto_chromosome_complete_genome|gi|226947222|ref|NC_012563.1|	0.154	99.846	6403	4148875	4155278
Staphylococcus_#_aureus_!_subsp._{_aureus_}_68-397_genomic_scaffold_supercont1.20_whole_genome_shotgun_sequence|gi|257431605|ref|NZ_GG700593.1|	95.375	4.625	6372	309	6681
Neisseria_#_sp._!_GT4A_CT1_{_genomic_}_scaffold_supercont1.11_whole_genome_shotgun_sequence|gi|349611309|ref|NZ_JH164974.1|	93.799	6.201	6368	421	6789
Staphylococcus_#_simulans_!_bv._{_staphylolyticus_}_plasmid_pACK1_complete_sequence|gi|291246341|ref|NC_013944.1|	11.54	88.46	6367	48804	55171
Parascardovia_#_denticolens_!_F0305_{_genomic_}_scaffold_supercont1.1_whole_genome_shotgun_sequence|gi|294786138|ref|NZ_GG770319.1|	0.494	99.506	6359	1280421	1286780
Veillonella_#_sp._!_6_1_27_{_genomic_}_scaffold_supercont1.2_whole_genome_shotgun_sequence|gi|294792350|ref|NZ_GG770216.1|	0.931	99.069	6355	676202	682557
Staphylococcus_#_aureus_!_subsp._{_aureus_}_M876_genomic_scaffold_supercont1.10_whole_genome_shotgun_sequence|gi|257436870|ref|NZ_GG700623.1|	27.337	72.663	6346	16868	23214
Thermomonospora_#_curvata_!_DSM_{_43183_}_chromosome_complete_genome|gi|269124277|ref|NC_013510.1|	0.112	99.888	6299	5632717	5639016
Escherichia_#_coli_!_O157:H7_{_str._}_TW14588_chromosome_whole_genome_shotgun_sequence|gi|224514698|ref|NZ_CM000662.1|	0.112	99.888	6268	5572548	5578816
Enterobacter_#_mori_!_LMG_{_25706_}_genomic_scaffold_ENTMO1_scaffold3_whole_genome_shotgun_sequence|gi|354697326|ref|NZ_GL890774.1|	0.908	99.092	6265	683817	690082
Staphylococcus_#_aureus_!_subsp._{_aureus_}_65-1322_genomic_scaffold_supercont1.7_whole_genome_shotgun_sequence|gi|257428637|ref|NZ_GG700565.1|	28.348	71.652	6263	15830	22093
Roseburia_#_hominis_!_A2-183_{_chromosome_}_complete_genome|gi|347530298|ref|NC_015977.1|	0.174	99.826	6263	3585862	3592125
Enterococcus_#_faecalis_!_S613_{_genomic_}_scaffold_Scfld111_whole_genome_shotgun_sequence|gi|293389853|ref|NZ_GG739777.1|	31.369	68.631	6259	13694	19953
Enterococcus_#_faecalis_!_S613_{_genomic_}_scaffold_Scfld77_whole_genome_shotgun_sequence|gi|293389842|ref|NZ_GG739766.1|	74.267	25.733	6257	2168	8425
Enterococcus_#_faecalis_!_R712_{_genomic_}_scaffold_Scfld148_whole_genome_shotgun_sequence|gi|293385388|ref|NZ_GG739870.1|	74.267	25.733	6257	2168	8425
Escherichia_#_coli_!_S88_{_chromosome_}_complete_genome|gi|218556939|ref|NC_011742.1|	0.124	99.876	6256	5026012	5032268
Enterococcus_#_faecalis_!_DAPTO_{_516_}_genomic_scaffold_Scfld52_whole_genome_shotgun_sequence|gi|312979718|ref|NZ_GL455735.1|	74.185	25.815	6256	2177	8433
Enterococcus_#_faecalis_!_DAPTO_{_512_}_genomic_scaffold_Scfld92_whole_genome_shotgun_sequence|gi|312908909|ref|NZ_GL455832.1|	74.185	25.815	6256	2177	8433
Staphylococcus_#_aureus_!_subsp._{_aureus_}_E1410_genomic_scaffold_supercont1.13_whole_genome_shotgun_sequence|gi|257433966|ref|NZ_GG700609.1|	26.893	73.107	6255	17004	23259
Veillonella_#_sp._!_3_1_44_{_genomic_}_scaffold_supercont1.4_whole_genome_shotgun_sequence|gi|294795125|ref|NZ_GG770202.1|	4.597	95.403	6246	129611	135857
Nocardia_#_farcinica_!_IFM_{_10152_}_chromosome_complete_genome|gi|54021964|ref|NC_006361.1|	0.103	99.897	6209	6015016	6021225
Burkholderia_#_xenovorans_!_LB400_{_chromosome_}_1_complete_sequence|gi|91781384|ref|NC_007951.1|	0.127	99.873	6205	4889631	4895836
Prevotella_#_melaninogenica_!_D18_{_genomic_}_scaffold_supercont1.10_whole_genome_shotgun_sequence|gi|288803295|ref|NZ_GG740019.1|	4.201	95.799	6194	141230	147424
Enterococcus_#_faecium_!_plasmid_{_pS177_}_complete_sequence|gi|320152770|ref|NC_014959.1|	15.854	84.146	6188	32844	39032
Escherichia_#_coli_!_E24377A_{_chromosome_}_complete_genome|gi|157154711|ref|NC_009801.1|	0.124	99.876	6178	4973441	4979619
Enterococcus_#_faecalis_!_DAPTO_{_512_}_genomic_scaffold_Scfld71_whole_genome_shotgun_sequence|gi|312908901|ref|NZ_GL455824.1|	14.066	85.934	6175	37726	43901
Escherichia_#_fergusonii_!_ATCC_{_35469_}_chromosome_complete_genome|gi|218547440|ref|NC_011740.1|	0.134	99.866	6168	4582543	4588711
Staphylococcus_#_aureus_!_plasmid_{_pUB101_}_complete_sequence|gi|37595761|ref|NC_005127.1|	28.217	71.783	6164	15681	21845
Enterococcus_#_faecalis_!_R712_{_genomic_}_scaffold_Scfld136_whole_genome_shotgun_sequence|gi|293385384|ref|NZ_GG739866.1|	35.91	64.09	6146	10969	17115
Neisseria_#_macacae_!_ATCC_{_33926_}_genomic_scaffold_SCAFFOLD20_whole_genome_shotgun_sequence|gi|340536323|ref|NZ_GL985637.1|	97.076	2.924	6142	185	6327
Enterococcus_#_faecalis_!_DAPTO_{_516_}_genomic_scaffold_Scfld77_whole_genome_shotgun_sequence|gi|312979728|ref|NZ_GL455745.1|	13.963	86.037	6130	37773	43903
Escherichia_#_coli_!_O26:H11_{_str._}_11368_chromosome_complete_genome|gi|260853213|ref|NC_013361.1|	0.107	99.893	6124	5691116	5697240
Eubacteriaceae_#_bacterium_!_CM5_{_genomic_}_scaffold_supercont1.8_whole_genome_shotgun_sequence|gi|363891151|ref|NZ_JH414603.1|	6.256	93.744	6110	91554	97664
Escherichia_#_coli_!_O127:H6_{_str._}_E2348/69_chromosome_complete_genome|gi|215485161|ref|NC_011601.1|	0.123	99.877	6108	4959445	4965553
Selenomonas_#_ruminantium_!_subsp._{_lactilytica_}_TAM6421_complete_genome|gi|383752828|ref|NC_017068.1|	0.203	99.797	6084	2997596	3003680
Fusobacterium_#_sp._!_3_1_5R_{_genomic_}_scaffold_supercont1.1_whole_genome_shotgun_sequence|gi|224581172|ref|NZ_GG657971.1|	0.629	99.371	6076	959464	965540
Corynebacterium_#_aurimucosum_!_ATCC_{_700975_}_complete_genome|gi|227831830|ref|NC_012590.1|	0.218	99.782	6076	2784113	2790189
Enterococcus_#_faecalis_!_S613_{_genomic_}_scaffold_Scfld120_whole_genome_shotgun_sequence|gi|293389859|ref|NZ_GG739783.1|	37.933	62.067	6070	9932	16002
Enterococcus_#_faecalis_!_R712_{_genomic_}_scaffold_Scfld4_whole_genome_shotgun_sequence|gi|293385326|ref|NZ_GG739823.1|	37.961	62.039	6070	9920	15990
Clostridium_#_saccharolyticum_!_WM1_{_chromosome_}_complete_genome|gi|302384444|ref|NC_014376.1|	0.13	99.87	6043	4656828	4662871
Streptomyces_#_clavuligerus_!_ATCC_{_27064_}_chromosome_whole_genome_shotgun_sequence|gi|326336946|ref|NZ_CM001015.1|	0.089	99.911	6028	6736147	6742175
Enterococcus_#_faecalis_!_TX0109_{_genomic_}_scaffold_Scfld68_whole_genome_shotgun_sequence|gi|313151047|ref|NZ_GL455431.1|	19.906	80.094	6025	24242	30267
Escherichia_#_coli_!_UTI89_{_chromosome_}_complete_genome|gi|91209055|ref|NC_007946.1|	0.119	99.881	6016	5059725	5065741
Beutenbergia_#_cavernae_!_DSM_{_12333_}_chromosome_complete_genome|gi|229818502|ref|NC_012669.1|	0.129	99.871	6007	4663176	4669183
Clostridium_#_symbiosum_!_WAL-14673_{_genomic_}_scaffold_supercont1.4_whole_genome_shotgun_sequence|gi|324035916|ref|NZ_GL834360.1|	0.955	99.045	6001	622412	628413
Fusobacterium_#_nucleatum_!_subsp._{_nucleatum_}_ATCC_25586_chromosome_complete_genome|gi|19703352|ref|NC_003454.1|	0.275	99.725	5987	2168513	2174500
Bradyrhizobium_#_sp._!_ORS_{_278_}_chromosome_complete_genome|gi|146337175|ref|NC_009445.1|	0.08	99.92	5984	7450603	7456587
Microbacterium_#_testaceum_!_StLB037_{_complete_}_genome|gi|323356448|ref|NC_015125.1|	0.149	99.851	5952	3976082	3982034
Enterococcus_#_faecalis_!_TX4248_{_genomic_}_scaffold_Scfld90_whole_genome_shotgun_sequence|gi|307604692|ref|NZ_GL454447.1|	31.007	68.993	5950	13239	19189
Johnsonella_#_ignava_!_ATCC_{_51276_}_genomic_scaffold_supercont1.10_whole_genome_shotgun_sequence|gi|358069027|ref|NZ_JH378838.1|	8.279	91.721	5946	65875	71821
Enterobacter_#_cloacae_!_subsp._{_cloacae_}_ATCC_13047_plasmid_pECL_A_complete_sequence|gi|295697839|ref|NC_014107.1|	2.976	97.024	5939	193623	199562
Staphylococcus_#_aureus_!_plasmid_{_pJ3358_}_complete_sequence|gi|10956144|ref|NC_001763.1|	98.39	1.61	5927	97	6024
Enterococcus_#_faecalis_!_TX0635_{_genomic_}_scaffold_Scfld186_whole_genome_shotgun_sequence|gi|312905640|ref|NZ_GL455383.1|	31.421	68.579	5927	12936	18863
Burkholderia_#_multivorans_!_ATCC_{_17616_}_chromosome_1_complete_sequence|gi|161523180|ref|NC_010084.1|	0.172	99.828	5915	3442551	3448466
Abiotrophia_#_defectiva_!_ATCC_{_49176_}_genomic_scaffold_Scfld0_whole_genome_shotgun_sequence|gi|228583528|ref|NZ_GG665858.1|	0.725	99.275	5906	808525	814431
Enterococcus_#_faecium_!_plasmid_{_pM7M2_}_complete_sequence|gi|346716382|ref|NC_016009.1|	30.173	69.827	5901	13656	19557
Enterococcus_#_faecalis_!_TX0860_{_genomic_}_scaffold_Scfld59_whole_genome_shotgun_sequence|gi|313150943|ref|NZ_GL455522.1|	30.693	69.307	5891	13302	19193
Escherichia_#_coli_!_str._{_K-12_}_substr._MG1655_chromosome_complete_genome|gi|49175990|ref|NC_000913.2|	0.127	99.873	5880	4633795	4639675
Neisseria_#_gonorrhoeae_!_DGI18_{_supercont1.34_}_genomic_scaffold_whole_genome_shotgun_sequence|gi|223958762|ref|NZ_EQ972681.1|	8.255	91.745	5866	65193	71059
Nocardia_#_cyriacigeorgica_!_GUH-2_{_complete_}_genome|gi|379706264|ref|NC_016887.1|	0.095	99.905	5861	6188784	6194645
Escherichia_#_coli_!_536_{_complete_}_genome|gi|110640213|ref|NC_008253.1|	0.118	99.882	5847	4933073	4938920
Corynebacterium_#_resistens_!_DSM_{_45100_}_chromosome_complete_genome|gi|336324561|ref|NC_015673.1|	0.224	99.776	5821	2595490	2601311
Bacteroides_#_fragilis_!_638R_{_complete_}_genome|gi|375356399|ref|NC_016776.1|	0.108	99.892	5792	5367329	5373121
Streptococcus_#_infantarius_!_subsp._{_infantarius_}_ATCC_BAA-102_Scfld_02_5_genomic_scaffold_whole_genome_shotgun_sequence|gi|224580152|ref|NZ_DS572679.1|	14.076	85.924	5780	35282	41062
Staphylococcus_#_aureus_!_subsp._{_aureus_}_C101_genomic_scaffold_supercont1.10_whole_genome_shotgun_sequence|gi|282924477|ref|NZ_GG730129.1|	71.369	28.631	5778	2318	8096
Cellulomonas_#_fimi_!_ATCC_{_484_}_chromosome_complete_genome|gi|332668532|ref|NC_015514.1|	0.135	99.865	5773	4260571	4266344
Enterococcus_#_faecalis_!_TX2134_{_genomic_}_scaffold_Scfld99_whole_genome_shotgun_sequence|gi|307679906|ref|NZ_GL455599.1|	30.058	69.942	5767	13419	19186
Clostridium_#_nexile_!_DSM_{_1787_}_Scfld16_genomic_scaffold_whole_genome_shotgun_sequence|gi|224515088|ref|NZ_DS995349.1|	3.46	96.54	5744	160270	166014
Pantoea_#_vagans_!_C9-1_{_chromosome_}_complete_genome|gi|308185541|ref|NC_014562.1|	0.143	99.857	5740	4019246	4024986
Actinomyces_#_odontolyticus_!_F0309_{_genomic_}_scaffold_Scfld1_whole_genome_shotgun_sequence|gi|298103480|ref|NZ_GG753640.1|	1.074	98.926	5737	528452	534189
Brachybacterium_#_faecium_!_DSM_{_4810_}_chromosome_complete_genome|gi|257067223|ref|NC_013172.1|	0.159	99.841	5731	3609261	3614992
Enterococcus_#_faecalis_!_T8_{_genomic_}_scaffold_supercont1.11_whole_genome_shotgun_sequence|gi|256853516|ref|NZ_GG698882.1|	23.074	76.926	5720	19070	24790
Bacillus_#_sp._!_BS-01_{_plasmid_}_pBS-01_complete_sequence|gi|292493933|ref|NC_013963.1|	34.665	65.335	5717	10775	16492
Catenulispora_#_acidiphila_!_DSM_{_44928_}_chromosome_complete_genome|gi|256389232|ref|NC_013131.1|	0.055	99.945	5715	10462067	10467782
Desulfitobacterium_#_hafniense_!_DCB-2_{_chromosome_}_complete_genome|gi|219666071|ref|NC_011830.1|	0.108	99.892	5699	5273435	5279134
Enterococcus_#_faecalis_!_TX0855_{_genomic_}_scaffold_Scfld81_whole_genome_shotgun_sequence|gi|307679819|ref|NZ_GL455655.1|	29.559	70.441	5693	13567	19260
Rhodococcus_#_equi_!_ATCC_{_33707_}_chromosome_whole_genome_shotgun_sequence|gi|326328562|ref|NZ_CM001149.1|	0.108	99.892	5687	5253370	5259057
Staphylococcus_#_aureus_!_subsp._{_aureus_}_EMRSA16_genomic_scaffold_supercont1.4_whole_genome_shotgun_sequence|gi|295427012|ref|NZ_GG770516.1|	91.124	8.876	5677	553	6230
Clostridium_#_cellulolyticum_!_H10_{_chromosome_}_complete_genome|gi|220927459|ref|NC_011898.1|	0.139	99.861	5672	4063052	4068724
Pantoea_#_ananatis_!_LMG_{_20103_}_chromosome_complete_genome|gi|332139403|ref|NC_013956.2|	0.12	99.88	5660	4697713	4703373
Enterococcus_#_faecalis_!_DAPTO_{_512_}_genomic_scaffold_Scfld84_whole_genome_shotgun_sequence|gi|312908905|ref|NZ_GL455828.1|	54.644	45.356	5648	4688	10336
Corynebacterium_#_jeikeium_!_K411_{_chromosome_}_complete_genome|gi|68535062|ref|NC_007164.1|	0.229	99.771	5636	2456863	2462499
Saccharomonospora_#_marina_!_XMU15_{_chromosome_}_whole_genome_shotgun_sequence|gi|375092755|ref|NZ_CM001439.1|	0.094	99.906	5634	5959959	5965593
Streptococcus_#_sp._!_M334_{_genomic_}_scaffold_supercont1.15_whole_genome_shotgun_sequence|gi|322378294|ref|NZ_GL732500.1|	92.159	7.841	5618	478	6096
Staphylococcus_#_aureus_!_subsp._{_aureus_}_68-397_genomic_scaffold_supercont1.17_whole_genome_shotgun_sequence|gi|257431573|ref|NZ_GG700590.1|	20.733	79.267	5618	21479	27097
Gordonia_#_polyisoprenivorans_!_VH2_{_chromosome_}_complete_genome|gi|378715556|ref|NC_016906.1|	0.099	99.901	5617	5664188	5669805
Sebaldella_#_termitidis_!_ATCC_{_33386_}_chromosome_complete_genome|gi|269118642|ref|NC_013517.1|	0.127	99.873	5616	4413226	4418842
Clavibacter_#_michiganensis_!_subsp._{_sepedonicus_}_chromosome_complete_genome|gi|170780462|ref|NC_010407.1|	0.171	99.829	5584	3253061	3258645
Catonella_#_morbi_!_ATCC_{_51271_}_genomic_scaffold_Scfld1_whole_genome_shotgun_sequence|gi|228583525|ref|NZ_GG665855.1|	1.958	98.042	5580	279403	284983
Prevotella_#_oris_!_C735_{_genomic_}_scaffold_supercont1.9_whole_genome_shotgun_sequence|gi|299142606|ref|NZ_GL349572.1|	4.006	95.994	5560	133248	138808
Enterococcus_#_faecalis_!_TX0470_{_genomic_}_scaffold_Scfld43_whole_genome_shotgun_sequence|gi|312902182|ref|NZ_GL456511.1|	29.811	70.189	5555	13079	18634
Prevotella_#_oris_!_F0302_{_genomic_}_scaffold_Scfld8_whole_genome_shotgun_sequence|gi|260447119|ref|NZ_GG703891.1|	7.552	92.448	5528	67675	73203
Staphylococcus_#_aureus_!_subsp._{_aureus_}_Btn1260_genomic_scaffold_supercont1.3_whole_genome_shotgun_sequence|gi|282904893|ref|NZ_GG730258.1|	89.167	10.833	5515	670	6185
Escherichia_#_coli_!_O111:H-_{_str._}_11128_complete_genome|gi|260866153|ref|NC_013364.1|	0.102	99.898	5495	5365582	5371077
Enterococcus_#_faecalis_!_S613_{_genomic_}_scaffold_Scfld42_whole_genome_shotgun_sequence|gi|293389824|ref|NZ_GG739748.1|	26.413	73.587	5495	15309	20804
Enterococcus_#_faecalis_!_R712_{_genomic_}_scaffold_Scfld43_whole_genome_shotgun_sequence|gi|293385351|ref|NZ_GG739833.1|	26.413	73.587	5495	15309	20804
Staphylococcus_#_simulans_!_bv._{_staphylolyticus_}_plasmid_pACK2_complete_sequence|gi|325106559|ref|NC_015173.1|	14.566	85.434	5489	32195	37684
Enterococcus_#_faecalis_!_DAPTO_{_516_}_genomic_scaffold_Scfld92_whole_genome_shotgun_sequence|gi|312979731|ref|NZ_GL455748.1|	33.016	66.984	5476	11110	16586
Streptococcus_#_sp._!_C150_{_genomic_}_scaffold_supercont1.6_whole_genome_shotgun_sequence|gi|322374263|ref|NZ_GL698454.1|	96.251	3.749	5469	213	5682
Escherichia_#_coli_!_O157:H7_{_str._}_EC4115_chromosome_complete_genome|gi|209395693|ref|NC_011353.1|	0.098	99.902	5466	5566609	5572075
Staphylococcus_#_aureus_!_subsp._{_aureus_}_C160_genomic_scaffold_supercont1.22_whole_genome_shotgun_sequence|gi|282904834|ref|NZ_GG730294.1|	89.515	10.485	5464	640	6104
Prevotella_#_melaninogenica_!_D18_{_genomic_}_scaffold_supercont1.16_whole_genome_shotgun_sequence|gi|288803790|ref|NZ_GG740025.1|	10.207	89.793	5454	47982	53436
Enterococcus_#_faecalis_!_TX0109_{_genomic_}_scaffold_Scfld129_whole_genome_shotgun_sequence|gi|313151083|ref|NZ_GL455450.1|	14.862	85.138	5431	31111	36542
Shigella_#_dysenteriae_!_Sd197_{_complete_}_genome|gi|82775382|ref|NC_007606.1|	0.124	99.876	5429	4363803	4369232
Enterococcus_#_faecalis_!_TX0411_{_genomic_}_scaffold_Scfld73_whole_genome_shotgun_sequence|gi|313151082|ref|NZ_GL456426.1|	29.111	70.889	5429	13220	18649
Bacteroides_#_vulgatus_!_ATCC_{_8482_}_chromosome_complete_genome|gi|150002608|ref|NC_009614.1|	0.105	99.895	5429	5157760	5163189
Salmonella_#_enterica_!_subsp._{_enterica_}_serovar_Enteritidis_str._P125109_chromosome_complete_genome|gi|207855516|ref|NC_011294.1|	0.116	99.884	5427	4680421	4685848
Enterococcus_#_saccharolyticus_!_30_1_{_genomic_}_scaffold_supercont1.1_whole_genome_shotgun_sequence|gi|357051875|ref|NZ_JH376939.1|	0.367	99.633	5425	1472517	1477942
Staphylococcus_#_aureus_!_TY4_{_plasmid_}_pETB_complete_sequence|gi|17227177|ref|NC_003265.1|	14.195	85.805	5424	32787	38211
Saccharomonospora_#_cyanea_!_NA-134_{_chromosome_}_whole_genome_shotgun_sequence|gi|375098335|ref|NZ_CM001440.1|	0.1	99.9	5421	5402880	5408301
Prevotella_#_sp._!_oral_{_taxon_}_302_str._F0323_genomic_scaffold_supercont1.2_whole_genome_shotgun_sequence|gi|357061732|ref|NZ_JH376828.1|	1.376	98.624	5421	388646	394067
Thermobifida_#_fusca_!_YX_{_chromosome_}_complete_genome|gi|72160406|ref|NC_007333.1|	0.149	99.851	5418	3636831	3642249
Lachnospiraceae_#_bacterium_!_oral_{_taxon_}_082_str._F0431_genomic_scaffold_Scfld742_whole_genome_shotgun_sequence|gi|373471623|ref|NZ_JH591176.1|	7.475	92.525	5405	66905	72310
Enterococcus_#_faecalis_!_HH22_{_genomic_}_scaffold_SCAFFOLD16_whole_genome_shotgun_sequence|gi|237755321|ref|NZ_GG668834.1|	38.624	61.376	5400	8581	13981
Eubacterium_#_saburreum_!_DSM_{_3986_}_genomic_scaffold_SCAFFOLD1_whole_genome_shotgun_sequence|gi|319430710|ref|NZ_GL622296.1|	0.177	99.823	5389	3032154	3037543
Enterococcus_#_italicus_!_DSM_{_15952_}_genomic_scaffold_SCAFFOLD1_whole_genome_shotgun_sequence|gi|319430747|ref|NZ_GL622241.1|	0.24	99.76	5387	2239236	2244623
Salmonella_#_enterica_!_subsp._{_enterica_}_serovar_Typhimurium_str._LT2_chromosome_complete_genome|gi|16763390|ref|NC_003197.1|	0.111	99.889	5370	4852062	4857432
Enterococcus_#_faecalis_!_TX0104_{_genomic_}_scaffold_SCAFFOLD9_whole_genome_shotgun_sequence|gi|237754799|ref|NZ_GG668930.1|	22.796	77.204	5370	18187	23557
Pantoea_#_ananatis_!_LMG_{_5342_}_complete_genome|gi|378764971|ref|NC_016816.1|	0.116	99.884	5358	4600187	4605545
Shigella_#_sonnei_!_Ss046_{_chromosome_}_complete_genome|gi|74310614|ref|NC_007384.1|	0.111	99.889	5355	4819910	4825265
Escherichia_#_coli_!_O157:H7_{_str._}_Sakai_chromosome_complete_genome|gi|15829254|ref|NC_002695.1|	0.097	99.903	5353	5493097	5498450
Escherichia_#_coli_!_O103:H2_{_str._}_12009_complete_genome|gi|260842239|ref|NC_013353.1|	0.098	99.902	5349	5443965	5449314
Bacillus_#_cereus_!_R309803_{_chromosome_}_whole_genome_shotgun_sequence|gi|238801472|ref|NZ_CM000720.1|	0.096	99.904	5339	5580914	5586253
Enterococcus_#_faecium_!_1231408_{_plasmid_}_scaffold_supercont1.79_whole_genome_shotgun_sequence|gi|242357778|ref|NZ_GG688625.1|	5.863	94.137	5337	85692	91029
Staphylococcus_#_aureus_!_subsp._{_aureus_}_A017934/97_genomic_scaffold_supercont1.4_whole_genome_shotgun_sequence|gi|283957309|ref|NZ_GG731498.1|	93.01	6.99	5336	401	5737
Clostridium_#_kluyveri_!_DSM_{_555_}_chromosome_complete_genome|gi|153952670|ref|NC_009706.1|	0.134	99.866	5328	3959290	3964618
Salmonella_#_enterica_!_subsp._{_enterica_}_serovar_Newport_str._SL254_chromosome_complete_genome|gi|194442203|ref|NC_011080.1|	0.11	99.89	5326	4822315	4827641
Enterococcus_#_faecalis_!_TX0855_{_genomic_}_scaffold_Scfld29_whole_genome_shotgun_sequence|gi|307679806|ref|NZ_GL455642.1|	33.624	66.376	5316	10494	15810
Bradyrhizobiaceae_#_bacterium_!_SG-6C_{_chromosome_}_whole_genome_shotgun_sequence|gi|339283864|ref|NZ_CM001195.1|	0.122	99.878	5304	4331089	4336393
Escherichia_#_coli_!_O157:H7_{_str._}_TW14359_chromosome_complete_genome|gi|254791136|ref|NC_013008.1|	0.096	99.904	5302	5522834	5528136
Rothia_#_dentocariosa_!_M567_{_genomic_}_scaffold_supercont1.4_whole_genome_shotgun_sequence|gi|300744324|ref|NZ_GL379577.1|	94.439	5.561	5298	312	5610
Escherichia_#_coli_!_CFT073_{_chromosome_}_complete_genome|gi|26245917|ref|NC_004431.1|	0.101	99.899	5298	5226130	5231428
Enterococcus_#_faecalis_!_DAPTO_{_512_}_genomic_scaffold_Scfld150_whole_genome_shotgun_sequence|gi|312908924|ref|NZ_GL455847.1|	31.89	68.11	5296	11311	16607
Staphylococcus_#_aureus_!_subsp._{_aureus_}_EMRSA16_genomic_scaffold_supercont1.21_whole_genome_shotgun_sequence|gi|295429343|ref|NZ_GG770533.1|	95.039	4.961	5287	276	5563
Staphylococcus_#_lugdunensis_!_M23590_{_genomic_}_scaffold_SCAFFOLD2_whole_genome_shotgun_sequence|gi|319430685|ref|NZ_GL622352.1|	0.522	99.478	5275	1004712	1009987
Enterococcus_#_faecalis_!_TX0102_{_genomic_}_scaffold_Scfld124_whole_genome_shotgun_sequence|gi|312953833|ref|NZ_GL455126.1|	28.473	71.527	5274	13249	18523
Bacteroides_#_fragilis_!_YCH46_{_chromosome_}_complete_genome|gi|53711291|ref|NC_006347.1|	0.1	99.9	5270	5272004	5277274
Enterococcus_#_faecalis_!_DAPTO_{_516_}_genomic_scaffold_Scfld70_whole_genome_shotgun_sequence|gi|312979725|ref|NZ_GL455742.1|	99.943	0.057	5265	3	5268
Escherichia_#_coli_!_BW2952_{_chromosome_}_complete_genome|gi|238899406|ref|NC_012759.1|	0.115	99.885	5247	4572912	4578159
Prevotella_#_melaninogenica_!_D18_{_genomic_}_scaffold_supercont1.15_whole_genome_shotgun_sequence|gi|288803747|ref|NZ_GG740024.1|	9.135	90.865	5244	52163	57407
Shigella_#_boydii_!_CDC_{_3083-94_}_chromosome_complete_genome|gi|187730020|ref|NC_010658.1|	0.114	99.886	5240	4610757	4615997
Enterococcus_#_faecalis_!_DAPTO_{_512_}_genomic_scaffold_Scfld57_whole_genome_shotgun_sequence|gi|312908896|ref|NZ_GL455819.1|	99.317	0.683	5232	36	5268
Johnsonella_#_ignava_!_ATCC_{_51276_}_genomic_scaffold_supercont1.15_whole_genome_shotgun_sequence|gi|358069032|ref|NZ_JH378843.1|	17.079	82.921	5221	25349	30570
Haemophilus_#_aegyptius_!_ATCC_{_11116_}_genomic_scaffold_SCAFFOLD2_whole_genome_shotgun_sequence|gi|329124277|ref|NZ_GL878527.1|	1.677	98.323	5217	305798	311015
Clostridium_#_kluyveri_!_NBRC_{_12016_}_complete_genome|gi|219853343|ref|NC_011837.1|	0.134	99.866	5210	3890911	3896121
Intrasporangium_#_calvum_!_DSM_{_43043_}_chromosome_complete_genome|gi|317123177|ref|NC_014830.1|	0.129	99.871	5206	4019176	4024382
Enterococcus_#_faecium_!_TC_{_6_}_genomic_scaffold_supercont1.56_whole_genome_shotgun_sequence|gi|261209316|ref|NZ_GG703628.1|	18.285	81.715	5200	23238	28438
Clostridium_#_clariflavum_!_DSM_{_19732_}_chromosome_complete_genome|gi|374294493|ref|NC_016627.1|	0.106	99.894	5197	4892481	4897678
Saccharomonospora_#_xinjiangensis_!_XJ-54_{_genomic_}_scaffold_Sacxiscaffold_2_whole_genome_shotgun_sequence|gi|383827549|ref|NZ_JH636049.1|	0.109	99.891	5186	4768357	4773543
Anaerococcus_#_prevotii_!_DSM_{_20548_}_chromosome_complete_genome|gi|257065520|ref|NC_013171.1|	0.275	99.725	5177	1877890	1883067
Gemella_#_sanguinis_!_M325_{_genomic_}_scaffold_supercont1.9_whole_genome_shotgun_sequence|gi|329770622|ref|NZ_GL883560.1|	86.546	13.454	5172	804	5976
Enterococcus_#_faecalis_!_TX0109_{_genomic_}_scaffold_Scfld474_whole_genome_shotgun_sequence|gi|313151153|ref|NZ_GL455484.1|	99.961	0.039	5142	2	5144
Propionibacterium_#_sp._!_5_U_42AFAA_{_genomic_}_scaffold_supercont1.1_whole_genome_shotgun_sequence|gi|355707189|ref|NZ_JH376566.1|	0.455	99.545	5134	1124303	1129437
Edwardsiella_#_tarda_!_EIB202_{_chromosome_}_complete_genome|gi|269137358|ref|NC_013508.1|	0.136	99.864	5133	3755330	3760463
Escherichia_#_coli_!_O157:H7_{_str._}_EDL933_chromosome_complete_genome|gi|16445223|ref|NC_002655.2|	0.093	99.907	5126	5523319	5528445
Desulfotomaculum_#_ruminis_!_DSM_{_2154_}_chromosome_complete_genome|gi|334338613|ref|NC_015589.1|	0.129	99.871	5115	3963899	3969014
Kytococcus_#_sedentarius_!_DSM_{_20547_}_chromosome_complete_genome|gi|256823905|ref|NC_013169.1|	0.184	99.816	5114	2779910	2785024
Streptococcus_#_sp._!_2_1_36FAA_{_genomic_}_scaffold_supercont1.7_whole_genome_shotgun_sequence|gi|262283764|ref|NZ_GG704945.1|	99.98	0.02	5103	1	5104
Enterococcus_#_faecalis_!_S613_{_genomic_}_scaffold_Scfld13_whole_genome_shotgun_sequence|gi|293389803|ref|NZ_GG739727.1|	36.807	63.193	5093	8744	13837
Enterococcus_#_faecalis_!_R712_{_genomic_}_scaffold_Scfld75_whole_genome_shotgun_sequence|gi|293385368|ref|NZ_GG739850.1|	36.793	63.207	5091	8746	13837
Escherichia_#_coli_!_APEC_{_O1_}_chromosome_complete_genome|gi|117622295|ref|NC_008563.1|	0.1	99.9	5083	5076942	5082025
Salmonella_#_enterica_!_subsp._{_enterica_}_serovar_Typhimurium_str._UK-1_chromosome_complete_genome|gi|378987404|ref|NC_016863.1|	0.105	99.895	5077	4812791	4817868
Enterococcus_#_faecium_!_U37_{_plasmid_}_pRUM_complete_sequence|gi|32470458|ref|NC_005000.1|	20.412	79.588	5077	19796	24873
Lactococcus_#_garvieae_!_plasmid_{_pKL0018_}_complete_sequence|gi|187729634|ref|NC_010540.1|	25.327	74.673	5074	14960	20034
Eikenella_#_corrodens_!_ATCC_{_23834_}_Scfld0_genomic_scaffold_whole_genome_shotgun_sequence|gi|224515352|ref|NZ_EQ973316.1|	1.501	98.499	5073	332932	338005
Leuconostoc_#_gasicomitatum_!_LMG_{_18811_}_complete_genome|gi|300172302|ref|NC_014319.1|	0.259	99.741	5060	1949020	1954080
Micromonospora_#_sp._!_L5_{_chromosome_}_complete_genome|gi|315500818|ref|NC_014815.1|	0.072	99.928	5047	6957486	6962533
Prevotella_#_histicola_!_F0411_{_genomic_}_scaffold_supercont1.5_whole_genome_shotgun_sequence|gi|357044343|ref|NZ_JH376766.1|	2.114	97.886	5046	233599	238645
Streptococcus_#_vestibularis_!_ATCC_{_49124_}_genomic_scaffold_SCAFFOLD5_whole_genome_shotgun_sequence|gi|323356411|ref|NZ_GL831116.1|	99.941	0.059	5045	3	5048
Enterococcus_#_faecium_!_1231408_{_genomic_}_scaffold_supercont1.10_whole_genome_shotgun_sequence|gi|242357709|ref|NZ_GG688556.1|	4.086	95.914	5044	118416	123460
Bacteroides_#_fragilis_!_NCTC_{_9343_}_chromosome_complete_genome|gi|60679597|ref|NC_003228.3|	0.097	99.903	5024	5200116	5205140
Staphylococcus_#_aureus_!_subsp._{_aureus_}_C160_genomic_scaffold_supercont1.14_whole_genome_shotgun_sequence|gi|282904593|ref|NZ_GG730286.1|	87.799	12.201	5023	698	5721
Enterococcus_#_faecium_!_TX0133a04_{_genomic_}_scaffold_Scfld420_whole_genome_shotgun_sequence|gi|314940792|ref|NZ_GL455045.1|	88.695	11.305	5021	640	5661
Streptococcus_#_sp._!_oral_{_taxon_}_071_str._73H25AP_genomic_scaffold_SCAFFOLD2_whole_genome_shotgun_sequence|gi|306826374|ref|NZ_GL397255.1|	95.929	4.071	5019	213	5232
Prevotella_#_melaninogenica_!_D18_{_genomic_}_scaffold_supercont1.18_whole_genome_shotgun_sequence|gi|288803863|ref|NZ_GG740027.1|	11.881	88.119	5008	37145	42153
Streptococcus_#_sanguinis_!_ATCC_{_49296_}_genomic_scaffold_SCAFFOLD2_whole_genome_shotgun_sequence|gi|319430936|ref|NZ_GL622184.1|	99.86	0.14	5004	7	5011
Salmonella_#_enterica_!_subsp._{_enterica_}_serovar_Dublin_str._CT_02021853_chromosome_complete_genome|gi|198241740|ref|NC_011205.1|	0.103	99.897	4996	4837912	4842908
Streptococcus_#_sanguinis_!_VMC66_{_genomic_}_scaffold_SCAFFOLD2_whole_genome_shotgun_sequence|gi|323356376|ref|NZ_GL831108.1|	99.88	0.12	4995	6	5001
Streptococcus_#_parasanguinis_!_ATCC_{_903_}_genomic_scaffold_SCAFFOLD4_whole_genome_shotgun_sequence|gi|322391127|ref|NZ_GL732452.1|	99.324	0.676	4995	34	5029
Staphylococcus_#_epidermidis_!_W23144_{_genomic_}_scaffold_SCAFFOLD3_whole_genome_shotgun_sequence|gi|254212921|ref|NZ_GG696801.1|	8.682	91.318	4989	52475	57464
Solobacterium_#_moorei_!_F0204_{_genomic_}_scaffold_Scfld158_whole_genome_shotgun_sequence|gi|320528852|ref|NZ_GL637672.1|	99.125	0.875	4984	44	5028
Gemella_#_haemolysans_!_M341_{_genomic_}_scaffold_supercont1.6_whole_genome_shotgun_sequence|gi|329768783|ref|NZ_GL883587.1|	90.123	9.877	4982	546	5528
Streptococcus_#_sp._!_oral_{_taxon_}_058_str._F0407_genomic_scaffold_Scfld26_whole_genome_shotgun_sequence|gi|358465612|ref|NZ_JH378877.1|	96.66	3.34	4978	172	5150
Streptococcus_#_infantarius_!_subsp._{_infantarius_}_ATCC_BAA-102_Scfld_02_11_genomic_scaffold_whole_genome_shotgun_sequence|gi|224580158|ref|NZ_DS572685.1|	10.333	89.667	4975	43171	48146
Streptococcus_#_mitis_!_ATCC_{_6249_}_genomic_scaffold_SCAFFOLD2_whole_genome_shotgun_sequence|gi|306830258|ref|NZ_GL397180.1|	94.401	5.599	4957	294	5251
Salmonella_#_enterica_!_subsp._{_enterica_}_serovar_Paratyphi_A_str._AKU_12601_chromosome_complete_genome|gi|197361212|ref|NC_011147.1|	0.108	99.892	4955	4576842	4581797
Staphylococcus_#_aureus_!_subsp._{_aureus_}_WBG10049_genomic_scaffold_supercont1.9_whole_genome_shotgun_sequence|gi|282911729|ref|NZ_GG730216.1|	60.319	39.681	4951	3257	8208
Salmonella_#_enterica_!_subsp._{_enterica_}_serovar_Typhimurium_str._798_chromosome_complete_genome|gi|383494824|ref|NC_017046.1|	0.102	99.898	4950	4871269	4876219
Prevotella_#_sp._!_C561_{_genomic_}_scaffold_supercont1.1_whole_genome_shotgun_sequence|gi|346317873|ref|NZ_JH114139.1|	1.05	98.95	4950	466552	471502
Salmonella_#_enterica_!_subsp._{_enterica_}_serovar_Typhi_str._Ty2_chromosome_complete_genome|gi|29140543|ref|NC_004631.1|	0.103	99.897	4931	4787030	4791961
Streptococcus_#_infantarius_!_subsp._{_infantarius_}_ATCC_BAA-102_Scfld_02_17_genomic_scaffold_whole_genome_shotgun_sequence|gi|224580164|ref|NZ_DS572691.1|	3.398	96.602	4924	139977	144901
Salmonella_#_enterica_!_subsp._{_enterica_}_serovar_Typhi_str._CT18_chromosome_complete_genome|gi|16758993|ref|NC_003198.1|	0.102	99.898	4923	4804114	4809037
Prevotella_#_sp._!_C561_{_genomic_}_scaffold_supercont1.11_whole_genome_shotgun_sequence|gi|346317883|ref|NZ_JH114149.1|	3.753	96.247	4914	126028	130942
Enterococcus_#_faecalis_!_HH22_{_genomic_}_scaffold_SCAFFOLD15_whole_genome_shotgun_sequence|gi|237755322|ref|NZ_GG668833.1|	35.546	64.454	4911	8905	13816
Salmonella_#_enterica_!_subsp._{_enterica_}_serovar_Typhi_str._P-stx-12_chromosome_complete_genome|gi|378958130|ref|NC_016832.1|	0.103	99.897	4910	4763442	4768352
Staphylococcus_#_hominis_!_subsp._{_hominis_}_C80_genomic_scaffold_supercont1.11_whole_genome_shotgun_sequence|gi|314937195|ref|NZ_GL545262.1|	8.681	91.319	4900	51546	56446
Salmonella_#_enterica_!_subsp._{_enterica_}_serovar_Typhimurium_str._T000240_complete_genome|gi|378982542|ref|NC_016860.1|	0.099	99.901	4896	4949918	4954814
Salmonella_#_enterica_!_subsp._{_enterica_}_serovar_Dublin_str._3246_chromosome_whole_genome_shotgun_sequence|gi|375117430|ref|NZ_CM001151.1|	0.101	99.899	4895	4838016	4842911
Acetobacterium_#_woodii_!_DSM_{_1030_}_chromosome_complete_genome|gi|379009891|ref|NC_016894.1|	0.121	99.879	4893	4039884	4044777
Streptococcus_#_australis_!_ATCC_{_700641_}_genomic_scaffold_SCAFFOLD2_whole_genome_shotgun_sequence|gi|320117076|ref|NZ_GL636092.1|	96.23	3.77	4875	191	5066
Salmonella_#_enterica_!_subsp._{_enterica_}_serovar_Paratyphi_A_str._ATCC_9150_chromosome_complete_genome|gi|56412276|ref|NC_006511.1|	0.106	99.894	4873	4580356	4585229
Staphylococcus_#_epidermidis_!_BCM-HMP0060_{_genomic_}_scaffold_SCAFFOLD13_whole_genome_shotgun_sequence|gi|254281382|ref|NZ_GG696739.1|	20.532	79.468	4872	18857	23729
Enterococcus_#_faecium_!_TX0133A_{_genomic_}_scaffold_Scfld188_whole_genome_shotgun_sequence|gi|314954160|ref|NZ_GL456637.1|	30.268	69.732	4872	11224	16096
Streptococcus_#_peroris_!_ATCC_{_700780_}_genomic_scaffold_SCAFFOLD2_whole_genome_shotgun_sequence|gi|322392795|ref|NZ_GL732464.1|	92.64	7.36	4871	387	5258
Streptococcus_#_sp._!_M143_{_genomic_}_scaffold_supercont1.10_whole_genome_shotgun_sequence|gi|270293469|ref|NZ_GG730101.1|	96.283	3.717	4870	188	5058
Enterococcus_#_faecium_!_TX0133C_{_genomic_}_scaffold_Scfld45_whole_genome_shotgun_sequence|gi|314944234|ref|NZ_GL455160.1|	30.242	69.758	4869	11231	16100
Enterococcus_#_faecium_!_TX0133a01_{_genomic_}_scaffold_Scfld79_whole_genome_shotgun_sequence|gi|314998388|ref|NZ_GL476065.1|	30.242	69.758	4869	11231	16100
Clostridium_#_nexile_!_DSM_{_1787_}_Scfld3_genomic_scaffold_whole_genome_shotgun_sequence|gi|257229056|ref|NZ_DS995339.2|	0.717	99.283	4863	673319	678182
Staphylococcus_#_aureus_!_subsp._{_aureus_}_68-397_genomic_scaffold_supercont1.3_whole_genome_shotgun_sequence|gi|257429933|ref|NZ_GG700576.1|	92.62	7.38	4857	387	5244
Enterococcus_#_faecium_!_TX0133B_{_genomic_}_scaffold_Scfld125_whole_genome_shotgun_sequence|gi|314994695|ref|NZ_GL456857.1|	30.168	69.832	4857	11243	16100
Staphylococcus_#_aureus_!_subsp._{_aureus_}_D139_genomic_scaffold_supercont1.8_whole_genome_shotgun_sequence|gi|282915836|ref|NZ_GG730166.1|	93.433	6.567	4852	341	5193
Corynebacterium_#_kroppenstedtii_!_DSM_{_44385_}_chromosome_complete_genome|gi|237784637|ref|NC_012704.1|	0.198	99.802	4850	2441954	2446804
Staphylococcus_#_epidermidis_!_BCM-HMP0060_{_genomic_}_scaffold_SCAFFOLD2_whole_genome_shotgun_sequence|gi|254281371|ref|NZ_GG696728.1|	0.361	99.639	4829	1334157	1338986
Bacillus_#_cereus_!_95/8201_{_chromosome_}_whole_genome_shotgun_sequence|gi|238801479|ref|NZ_CM000727.1|	0.086	99.914	4822	5579233	5584055
Staphylococcus_#_aureus_!_subsp._{_aureus_}_E1410_genomic_scaffold_supercont1.4_whole_genome_shotgun_sequence|gi|257432635|ref|NZ_GG700600.1|	89.775	10.225	4820	549	5369
Staphylococcus_#_aureus_!_subsp._{_aureus_}_M876_genomic_scaffold_supercont1.4_whole_genome_shotgun_sequence|gi|257435539|ref|NZ_GG700617.1|	90.799	9.201	4816	488	5304
Enterococcus_#_faecalis_!_S613_{_genomic_}_scaffold_Scfld211_whole_genome_shotgun_sequence|gi|293389883|ref|NZ_GG739807.1|	15.595	84.405	4807	26016	30823
Staphylococcus_#_aureus_!_subsp._{_aureus_}_C427_genomic_scaffold_supercont1.4_whole_genome_shotgun_sequence|gi|282918299|ref|NZ_GG730144.1|	85.544	14.456	4805	812	5617
Streptococcus_#_equinus_!_ATCC_{_9812_}_genomic_scaffold_SCAFFOLD2_whole_genome_shotgun_sequence|gi|323356429|ref|NZ_GL698430.1|	10.233	89.767	4802	42126	46928
Staphylococcus_#_aureus_!_subsp._{_aureus_}_C101_genomic_scaffold_supercont1.4_whole_genome_shotgun_sequence|gi|282923126|ref|NZ_GG730123.1|	86.194	13.806	4801	769	5570
Neisseria_#_meningitidis_!_ATCC_{_13091_}_genomic_scaffold_SCAFFOLD3_whole_genome_shotgun_sequence|gi|305682234|ref|NZ_GL397189.1|	81.553	18.447	4801	1086	5887
Salmonella_#_enterica_!_subsp._{_enterica_}_serovar_Typhimurium_str._14028S_chromosome_complete_genome|gi|378448274|ref|NC_016856.1|	0.099	99.901	4800	4865465	4870265
Staphylococcus_#_aureus_!_subsp._{_aureus_}_WW2703/97_genomic_scaffold_supercont1.7_whole_genome_shotgun_sequence|gi|282907840|ref|NZ_GG730226.1|	94.58	5.42	4799	275	5074
Salmonella_#_enterica_!_subsp._{_enterica_}_serovar_Paratyphi_B_str._SPB7_chromosome_complete_genome|gi|161612313|ref|NC_010102.1|	0.099	99.901	4799	4854088	4858887
Staphylococcus_#_epidermidis_!_W23144_{_genomic_}_scaffold_SCAFFOLD1_whole_genome_shotgun_sequence|gi|254212919|ref|NZ_GG696799.1|	0.351	99.649	4797	1360728	1365525
Dickeya_#_dadantii_!_Ech703_{_chromosome_}_complete_genome|gi|242237460|ref|NC_012880.1|	0.102	99.898	4789	4674661	4679450
Streptococcus_#_infantis_!_ATCC_{_700779_}_genomic_scaffold_SCAFFOLD5_whole_genome_shotgun_sequence|gi|322388953|ref|NZ_GL732443.1|	97.768	2.232	4775	109	4884
Staphylococcus_#_aureus_!_subsp._{_aureus_}_WBG10049_genomic_scaffold_supercont1.2_whole_genome_shotgun_sequence|gi|282910156|ref|NZ_GG730209.1|	88.219	11.781	4770	637	5407
Salmonella_#_enterica_!_subsp._{_enterica_}_serovar_Gallinarum_str._9_chromosome_whole_genome_shotgun_sequence|gi|375122115|ref|NZ_CM001153.1|	0.102	99.898	4769	4653929	4658698
Streptococcus_#_cristatus_!_ATCC_{_51100_}_genomic_scaffold_SCAFFOLD2_whole_genome_shotgun_sequence|gi|322386985|ref|NZ_GL732519.1|	95.741	4.259	4766	212	4978
Lactococcus_#_lactis_!_cremoris_{_NIZO_}_B40_plasmid_pNZ4000_complete_sequence|gi|9507667|ref|NC_002137.1|	11.124	88.876	4762	38048	42810
Enterococcus_#_faecalis_!_TX1322_{_genomic_}_scaffold_SCAFFOLD6_whole_genome_shotgun_sequence|gi|237754842|ref|NZ_GG669022.1|	88.416	11.584	4755	623	5378
Enterococcus_#_faecalis_!_TX0860_{_genomic_}_scaffold_Scfld105_whole_genome_shotgun_sequence|gi|313150954|ref|NZ_GL455533.1|	36.415	63.585	4746	8287	13033
Enterococcus_#_faecium_!_C68_{_genomic_}_scaffold_supercont1.9_whole_genome_shotgun_sequence|gi|260558603|ref|NZ_GG703706.1|	18.585	81.415	4743	20777	25520
Enterococcus_#_faecalis_!_TX2134_{_genomic_}_scaffold_Scfld419_whole_genome_shotgun_sequence|gi|307679946|ref|NZ_GL455639.1|	71.201	28.799	4742	1918	6660
Granulicatella_#_adiacens_!_ATCC_{_49175_}_genomic_scaffold_SCAFFOLD6_whole_genome_shotgun_sequence|gi|253584459|ref|NZ_GG694020.1|	91.896	8.104	4740	418	5158
Prevotella_#_sp._!_C561_{_genomic_}_scaffold_supercont1.7_whole_genome_shotgun_sequence|gi|346317879|ref|NZ_JH114145.1|	1.819	98.181	4735	255598	260333
Finegoldia_#_magna_!_ATCC_{_29328_}_chromosome_complete_genome|gi|169823697|ref|NC_010376.1|	0.263	99.737	4729	1792848	1797577
Salmonella_#_enterica_!_subsp._{_enterica_}_serovar_Gallinarum_str._287/91_chromosome_complete_genome|gi|205351346|ref|NC_011274.1|	0.101	99.899	4725	4653972	4658697
Enterobacter_#_cancerogenus_!_ATCC_{_35316_}_genomic_scaffold_Scfld1_whole_genome_shotgun_sequence|gi|260881936|ref|NZ_GG704864.1|	0.458	99.542	4725	1026755	1031480
Staphylococcus_#_aureus_!_subsp._{_aureus_}_H19_genomic_scaffold_supercont1.5_whole_genome_shotgun_sequence|gi|283769454|ref|NZ_GG730339.1|	87.611	12.389	4724	668	5392
Clostridium_#_sticklandii_!_DSM_{_519_}_chromosome_complete_genome|gi|310657316|ref|NC_014614.1|	0.174	99.826	4724	2710737	2715461
Escherichia_#_coli_!_O157:H7_{_str._}_EC4024_scf_1109799330226_genomic_scaffold_whole_genome_shotgun_sequence|gi|224531466|ref|NZ_DS571135.1|	0.088	99.912	4717	5353233	5357950
Verrucosispora_#_maris_!_AB-18-032_{_chromosome_}_complete_genome|gi|330464883|ref|NC_015434.1|	0.071	99.929	4716	6669260	6673976
Salmonella_#_enterica_!_subsp._{_enterica_}_serovar_Typhimurium_str._D23580_complete_genome|gi|378443454|ref|NC_016854.1|	0.097	99.903	4716	4874684	4879400
Enterococcus_#_faecalis_!_CH188_{_genomic_}_scaffold_supercont1.12_whole_genome_shotgun_sequence|gi|242359814|ref|NZ_GG688661.1|	85.928	14.072	4714	772	5486
Enterococcus_#_faecalis_!_HH22_{_genomic_}_scaffold_SCAFFOLD19_whole_genome_shotgun_sequence|gi|237755318|ref|NZ_GG668837.1|	41.469	58.531	4713	6652	11365
Salinispora_#_tropica_!_CNB-440_{_chromosome_}_complete_genome|gi|145592566|ref|NC_009380.1|	0.091	99.909	4709	5178622	5183331
Enterococcus_#_faecalis_!_TX0411_{_genomic_}_scaffold_Scfld149_whole_genome_shotgun_sequence|gi|313151119|ref|NZ_GL456445.1|	70.659	29.341	4708	1955	6663
Enterococcus_#_faecalis_!_TX0102_{_genomic_}_scaffold_Scfld91_whole_genome_shotgun_sequence|gi|312953830|ref|NZ_GL455123.1|	70.659	29.341	4708	1955	6663
Enterococcus_#_faecalis_!_HH22_{_genomic_}_scaffold_SCAFFOLD17_whole_genome_shotgun_sequence|gi|237755320|ref|NZ_GG668835.1|	90.24	9.76	4706	509	5215
Salmonella_#_enterica_!_subsp._{_enterica_}_serovar_Schwarzengrund_str._CVM19633_chromosome_complete_genome|gi|194733902|ref|NC_011094.1|	0.1	99.9	4701	4704374	4709075
Salmonella_#_enterica_!_subsp._{_enterica_}_serovar_Agona_str._SL483_chromosome_complete_genome|gi|197247352|ref|NC_011149.1|	0.098	99.902	4689	4793971	4798660
Clostridium_#_nexile_!_DSM_{_1787_}_Scfld5_genomic_scaffold_whole_genome_shotgun_sequence|gi|224515082|ref|NZ_DS995341.1|	4.958	95.042	4689	89885	94574
Enterococcus_#_faecalis_!_Merz96_{_genomic_}_scaffold_supercont1.9_whole_genome_shotgun_sequence|gi|242364281|ref|NZ_GG692919.1|	85.298	14.702	4682	807	5489
Enterococcus_#_faecalis_!_Merz96_{_genomic_}_scaffold_supercont1.11_whole_genome_shotgun_sequence|gi|242364283|ref|NZ_GG692921.1|	25.159	74.841	4681	13925	18606
Enterococcus_#_faecalis_!_DS5_{_genomic_}_scaffold_supercont1.4_whole_genome_shotgun_sequence|gi|242364220|ref|NZ_GG692858.1|	25.696	74.304	4681	13536	18217
Enterococcus_#_faecalis_!_TX4248_{_genomic_}_scaffold_Scfld501_whole_genome_shotgun_sequence|gi|307604736|ref|NZ_GL454491.1|	70.299	29.701	4677	1976	6653
Enterococcus_#_faecalis_!_HH22_{_genomic_}_scaffold_SCAFFOLD7_whole_genome_shotgun_sequence|gi|237755330|ref|NZ_GG668825.1|	19.564	80.436	4673	19213	23886
Enterococcus_#_faecalis_!_TX4248_{_genomic_}_scaffold_Scfld301_whole_genome_shotgun_sequence|gi|307604725|ref|NZ_GL454480.1|	85.333	14.667	4672	803	5475
Staphylococcus_#_aureus_!_subsp._{_aureus_}_M1015_genomic_scaffold_supercont1.2_whole_genome_shotgun_sequence|gi|293519922|ref|NZ_GG748997.1|	88.524	11.476	4667	605	5272
Frankia_#_sp._!_EAN1pec_{_chromosome_}_complete_genome|gi|158311867|ref|NC_009921.1|	0.052	99.948	4662	8977380	8982042
Salmonella_#_enterica_!_subsp._{_enterica_}_serovar_Typhimurium_str._ST4/74_chromosome_complete_genome|gi|379699217|ref|NC_016857.1|	0.096	99.904	4660	4873353	4878013
Enterococcus_#_faecalis_!_TX0104_{_genomic_}_scaffold_SCAFFOLD22_whole_genome_shotgun_sequence|gi|237754786|ref|NZ_GG668943.1|	87.093	12.907	4656	690	5346
Enterococcus_#_casseliflavus_!_EC20_{_genomic_}_scaffold_supercont1.1_whole_genome_shotgun_sequence|gi|239633778|ref|NZ_GG670300.1|	0.19	99.81	4643	2433285	2437928
Clostridium_#_sp._!_SY8519_{_complete_}_genome|gi|339441064|ref|NC_015737.1|	0.163	99.837	4634	2831103	2835737
Salmonella_#_enterica_!_subsp._{_enterica_}_serovar_Heidelberg_str._SL476_chromosome_complete_genome|gi|194447306|ref|NC_011083.1|	0.095	99.905	4620	4884148	4888768
Enterococcus_#_faecium_!_TX0133a04_{_genomic_}_scaffold_Scfld560_whole_genome_shotgun_sequence|gi|314940806|ref|NZ_GL455059.1|	25.015	74.985	4619	13846	18465
Fusobacterium_#_gonidiaformans_!_ATCC_{_25563_}_genomic_scaffold_supercont1.6_whole_genome_shotgun_sequence|gi|224581384|ref|NZ_GG658184.1|	3.496	96.504	4606	127157	131763
Streptococcus_#_parasanguinis_!_ATCC_{_903_}_genomic_scaffold_SCAFFOLD2_whole_genome_shotgun_sequence|gi|322391125|ref|NZ_GL732450.1|	41.846	58.154	4598	6390	10988
Staphylococcus_#_hominis_!_subsp._{_hominis_}_C80_genomic_scaffold_supercont1.5_whole_genome_shotgun_sequence|gi|314935894|ref|NZ_GL545256.1|	73.112	26.888	4590	1688	6278
Salinispora_#_arenicola_!_CNS-205_{_chromosome_}_complete_genome|gi|159035674|ref|NC_009953.1|	0.079	99.921	4587	5781774	5786361
Shewanella_#_sp._!_W3-18-1_{_chromosome_}_complete_genome|gi|120596833|ref|NC_008750.1|	0.097	99.903	4580	4703800	4708380
Escherichia_#_coli_!_APEC_{_O1_}_plasmid_pAPEC-O1-R_complete_sequence|gi|157412014|ref|NC_009838.1|	1.897	98.103	4578	236809	241387
Enterococcus_#_faecalis_!_TX0860_{_genomic_}_scaffold_Scfld27_whole_genome_shotgun_sequence|gi|313150930|ref|NZ_GL455509.1|	22.223	77.777	4578	16022	20600
Enterococcus_#_faecalis_!_TX0855_{_genomic_}_scaffold_Scfld127_whole_genome_shotgun_sequence|gi|307679832|ref|NZ_GL455668.1|	64.269	35.731	4565	2538	7103
Salmonella_#_enterica_!_subsp._{_enterica_}_serovar_Typhimurium_str._SL1344_complete_genome|gi|378697983|ref|NC_016810.1|	0.093	99.907	4554	4873458	4878012
Staphylococcus_#_saprophyticus_!_subsp._{_saprophyticus_}_ATCC_15305_plasmid_pSSP1_complete_sequence|gi|73663756|ref|NC_007351.1|	11.825	88.175	4547	33907	38454
Megasphaera_#_elsdenii_!_DSM_{_20460_}_complete_genome|gi|348025247|ref|NC_015873.1|	0.184	99.816	4545	2470173	2474718
Neisseria_#_gonorrhoeae_!_35/02_{_supercont1.32_}_genomic_scaffold_whole_genome_shotgun_sequence|gi|223958720|ref|NZ_DS999990.1|	6.252	93.748	4544	68135	72679
Pantoea_#_sp._!_At-9b_{_chromosome_}_complete_genome|gi|317046238|ref|NC_014837.1|	0.104	99.896	4541	4364167	4368708
Staphylococcus_#_aureus_!_subsp._{_aureus_}_TCH70_genomic_scaffold_SCAFFOLD2_whole_genome_shotgun_sequence|gi|311744846|ref|NZ_GL538357.1|	90.093	9.907	4538	499	5037
Neisseria_#_gonorrhoeae_!_SK-92-679_{_supercont1.21_}_genomic_scaffold_whole_genome_shotgun_sequence|gi|223959133|ref|NZ_EQ973052.1|	80.18	19.82	4535	1121	5656
Neisseria_#_gonorrhoeae_!_FA19_{_supercont1.27_}_genomic_scaffold_whole_genome_shotgun_sequence|gi|223958852|ref|NZ_EQ972771.1|	80.18	19.82	4535	1121	5656
Pseudonocardia_#_dioxanivorans_!_CB1190_{_chromosome_}_complete_genome|gi|331693899|ref|NC_015312.1|	0.064	99.936	4527	7092044	7096571
Enterococcus_#_faecalis_!_R712_{_genomic_}_scaffold_Scfld63_whole_genome_shotgun_sequence|gi|293385362|ref|NZ_GG739844.1|	32.314	67.686	4524	9476	14000
Prevotella_#_veroralis_!_F0319_{_genomic_}_scaffold_Scfld0_whole_genome_shotgun_sequence|gi|256402822|ref|NZ_GG698712.1|	0.424	99.576	4523	1061641	1066164
Salmonella_#_enterica_!_subsp._{_enterica_}_serovar_Paratyphi_C_strain_RKS4594_chromosome_complete_genome|gi|224581838|ref|NC_012125.1|	0.094	99.906	4522	4828558	4833080
Burkholderia_#_thailandensis_!_E264_{_chromosome_}_I_complete_sequence|gi|83718394|ref|NC_007651.1|	0.119	99.881	4522	3804679	3809201
Eubacterium_#_rectale_!_ATCC_{_33656_}_complete_genome|gi|238922432|ref|NC_012781.1|	0.131	99.869	4507	3445178	3449685
Actinomyces_#_odontolyticus_!_F0309_{_genomic_}_scaffold_Scfld2_whole_genome_shotgun_sequence|gi|298103481|ref|NZ_GG753641.1|	0.992	99.008	4499	449159	453658
Enterococcus_#_faecalis_!_S613_{_genomic_}_scaffold_Scfld102_whole_genome_shotgun_sequence|gi|293389851|ref|NZ_GG739775.1|	32.121	67.879	4497	9503	14000
Neisseria_#_gonorrhoeae_!_PID332_{_supercont1.28_}_genomic_scaffold_whole_genome_shotgun_sequence|gi|223959093|ref|NZ_EQ973012.1|	79.505	20.495	4496	1159	5655
Saccharomonospora_#_viridis_!_DSM_{_43017_}_chromosome_complete_genome|gi|257054089|ref|NC_013159.1|	0.104	99.896	4495	4303854	4308349
Enterococcus_#_faecalis_!_TX0470_{_genomic_}_scaffold_Scfld169_whole_genome_shotgun_sequence|gi|312902193|ref|NZ_GL456522.1|	25.333	74.667	4494	13246	17740
Shigella_#_boydii_!_Sb227_{_chromosome_}_complete_genome|gi|82542618|ref|NC_007613.1|	0.099	99.901	4492	4515331	4519823
Enterococcus_#_faecalis_!_TX0635_{_genomic_}_scaffold_Scfld196_whole_genome_shotgun_sequence|gi|312905643|ref|NZ_GL455386.1|	50.466	49.534	4490	4407	8897
Neisseria_#_gonorrhoeae_!_SK-93-1035_{_supercont1.23_}_genomic_scaffold_whole_genome_shotgun_sequence|gi|223959182|ref|NZ_EQ973101.1|	79.282	20.718	4485	1172	5657
Staphylococcus_#_epidermidis_!_M23864:W2(grey)_{_genomic_}_scaffold_SCAFFOLD2_whole_genome_shotgun_sequence|gi|293368504|ref|NZ_GG749256.1|	0.798	99.202	4480	556964	561444
Neisseria_#_sp._!_GT4A_CT1_{_genomic_}_scaffold_supercont1.10_whole_genome_shotgun_sequence|gi|349611308|ref|NZ_JH164973.1|	42.319	57.681	4474	6098	10572
Neisseria_#_shayeganii_!_871_{_genomic_}_scaffold_SCAFFOLD1_whole_genome_shotgun_sequence|gi|349576159|ref|NZ_JH164926.1|	0.192	99.808	4461	2317674	2322135
Amycolatopsis_#_mediterranei_!_U32_{_chromosome_}_complete_genome|gi|300781937|ref|NC_014318.1|	0.044	99.956	4460	10232255	10236715
Neisseria_#_gonorrhoeae_!_PID18_{_supercont1.28_}_genomic_scaffold_whole_genome_shotgun_sequence|gi|223958942|ref|NZ_EQ972861.1|	79.085	20.915	4458	1179	5637
Neisseria_#_gonorrhoeae_!_PID1_{_supercont1.26_}_genomic_scaffold_whole_genome_shotgun_sequence|gi|223958989|ref|NZ_EQ972908.1|	78.749	21.251	4458	1203	5661
Neisseria_#_gonorrhoeae_!_1291_{_supercont1.23_}_genomic_scaffold_whole_genome_shotgun_sequence|gi|223958669|ref|NZ_DS999939.1|	79.324	20.676	4458	1162	5620
Staphylococcus_#_caprae_!_C87_{_genomic_}_scaffold_supercont1.11_whole_genome_shotgun_sequence|gi|314934229|ref|NZ_GL545277.1|	73.702	26.298	4456	1590	6046
Neisseria_#_gonorrhoeae_!_DGI2_{_genomic_}_scaffold_supercont1.7_whole_genome_shotgun_sequence|gi|291042933|ref|NZ_GG749022.1|	72.573	27.427	4456	1684	6140
Enterococcus_#_faecium_!_1231410_{_plasmid_}_scaffold_supercont1.69_whole_genome_shotgun_sequence|gi|242359898|ref|NZ_GG692536.1|	20.117	79.883	4446	17655	22101
Peptoniphilus_#_indolicus_!_ATCC_{_29427_}_genomic_scaffold_SCAFFOLD7_whole_genome_shotgun_sequence|gi|350567415|ref|NZ_JH165067.1|	9.195	90.805	4442	43869	48311
Staphylococcus_#_aureus_!_plasmid_{_pKH6_}_complete_sequence|gi|10956151|ref|NC_001767.1|	99.932	0.068	4436	3	4439
Lactobacillus_#_jensenii_!_JV-V16_{_chromosome_}_whole_genome_shotgun_sequence|gi|298527632|ref|NZ_CM000953.1|	0.276	99.724	4435	1600197	1604632
Staphylococcus_#_epidermidis_!_ATCC_{_12228_}_plasmid_pSE-12228-01_complete_sequence|gi|32470588|ref|NC_005008.1|	99.865	0.135	4433	6	4439
Staphylococcus_#_aureus_!_subsp._{_aureus_}_USA300_FPR3757_plasmid_pUSA02_complete_sequence|gi|87159843|ref|NC_007791.1|	99.865	0.135	4433	6	4439
Solobacterium_#_moorei_!_F0204_{_genomic_}_scaffold_Scfld141_whole_genome_shotgun_sequence|gi|320528850|ref|NZ_GL637670.1|	17.05	82.95	4433	21567	26000
Enterococcus_#_faecium_!_TX0133a01_{_genomic_}_scaffold_Scfld1110_whole_genome_shotgun_sequence|gi|314998573|ref|NZ_GL476241.1|	7.413	92.587	4428	55308	59736
Eubacterium_#_eligens_!_ATCC_{_27750_}_chromosome_complete_genome|gi|238915976|ref|NC_012778.1|	0.206	99.794	4426	2139764	2144190
Staphylococcus_#_aureus_!_plasmid_{_pKH16_}_complete_sequence|gi|165975441|ref|NC_010262.1|	99.617	0.383	4425	17	4442
Granulicatella_#_elegans_!_ATCC_{_700633_}_genomic_scaffold_supercont1.6_whole_genome_shotgun_sequence|gi|260584973|ref|NZ_GG703810.1|	4.665	95.335	4424	90412	94836
Neisseria_#_gonorrhoeae_!_PID24-1_{_supercont1.43_}_genomic_scaffold_whole_genome_shotgun_sequence|gi|223959054|ref|NZ_EQ972973.1|	71.814	28.186	4423	1736	6159
Burkholderia_#_pseudomallei_!_668_{_chromosome_}_I_complete_sequence|gi|126438353|ref|NC_009074.1|	0.113	99.887	4422	3908525	3912947
Nitrobacter_#_hamburgensis_!_X14_{_chromosome_}_complete_genome|gi|92115633|ref|NC_007964.1|	0.1	99.9	4419	4402548	4406967
Neisseria_#_gonorrhoeae_!_FA6140_{_supercont1.41_}_genomic_scaffold_whole_genome_shotgun_sequence|gi|223958811|ref|NZ_EQ972730.1|	78.157	21.843	4419	1235	5654
Neisseria_#_gonorrhoeae_!_F62_{_genomic_}_scaffold_supercont1.15_whole_genome_shotgun_sequence|gi|293398288|ref|NZ_GG749362.1|	65.695	34.305	4418	2307	6725
Staphylococcus_#_aureus_!_subsp._{_aureus_}_COL_plasmid_pT181_complete_sequence|gi|77102894|ref|NC_006629.2|	99.414	0.586	4414	26	4440
Streptococcus_#_equinus_!_ATCC_{_9812_}_genomic_scaffold_SCAFFOLD7_whole_genome_shotgun_sequence|gi|323356434|ref|NZ_GL698435.1|	88.757	11.243	4413	559	4972
Kingella_#_oralis_!_ATCC_{_51147_}_genomic_scaffold_Scfld1_whole_genome_shotgun_sequence|gi|228583542|ref|NZ_GG665872.1|	0.556	99.444	4412	788438	792850
Staphylococcus_#_aureus_!_subsp._{_aureus_}_C427_genomic_scaffold_supercont1.7_whole_genome_shotgun_sequence|gi|282918688|ref|NZ_GG730147.1|	87.356	12.644	4408	638	5046
Burkholderia_#_pseudomallei_!_1710b_{_chromosome_}_I_complete_sequence|gi|76808520|ref|NC_007434.1|	0.107	99.893	4405	4121887	4126292
Staphylococcus_#_aureus_!_subsp._{_aureus_}_ED98_plasmid_pT181_complete_sequence|gi|262225767|ref|NC_013452.1|	99.032	0.968	4397	43	4440
Enterococcus_#_faecium_!_1231502_{_genomic_}_scaffold_supercont1.13_whole_genome_shotgun_sequence|gi|242355651|ref|NZ_GG688498.1|	7.583	92.417	4391	53512	57903
Cardiobacterium_#_hominis_!_ATCC_{_15826_}_genomic_scaffold_SCAFFOLD4_whole_genome_shotgun_sequence|gi|253584467|ref|NZ_GG694028.1|	3.494	96.506	4390	121239	125629
Neisseria_#_gonorrhoeae_!_MS11_{_supercont1.23_}_genomic_scaffold_whole_genome_shotgun_sequence|gi|223958892|ref|NZ_EQ972811.1|	75.773	24.227	4385	1402	5787
Yersinia_#_pseudotuberculosis_!_PB1/+_{_chromosome_}_complete_genome|gi|186893344|ref|NC_010634.1|	0.093	99.907	4384	4691235	4695619
Blastococcus_#_saxobsidens_!_DD2_{_complete_}_genome|gi|379733551|ref|NC_016943.1|	0.09	99.91	4374	4870966	4875340
Streptococcus_#_bovis_!_ATCC_{_700338_}_genomic_scaffold_SCAFFOLD2_whole_genome_shotgun_sequence|gi|306834643|ref|NZ_GL397129.1|	86.87	13.13	4360	659	5019
Erwinia_#_amylovora_!_CFBP1430_{_chromosome_}_complete_genome|gi|292486492|ref|NC_013961.1|	0.115	99.885	4359	3801214	3805573
Staphylococcus_#_aureus_!_subsp._{_aureus_}_M899_genomic_scaffold_supercont1.1_whole_genome_shotgun_sequence|gi|282912712|ref|NZ_GG730190.1|	99.725	0.275	4356	12	4368
Streptococcus_#_sp._!_oral_{_taxon_}_058_str._F0407_genomic_scaffold_Scfld423_whole_genome_shotgun_sequence|gi|358465625|ref|NZ_JH378890.1|	8.904	91.096	4351	44513	48864
Prevotella_#_sp._!_C561_{_genomic_}_scaffold_supercont1.2_whole_genome_shotgun_sequence|gi|346317874|ref|NZ_JH114140.1|	1.197	98.803	4345	358587	362932
Acidovorax_#_sp._!_JS42_{_chromosome_}_complete_genome|gi|121592436|ref|NC_008782.1|	0.098	99.902	4343	4444513	4448856
Amycolicicoccus_#_subflavus_!_DQS3-9A1_{_chromosome_}_complete_genome|gi|333917679|ref|NC_015564.1|	0.092	99.908	4342	4734467	4738809
Enterobacter_#_cancerogenus_!_ATCC_{_35316_}_genomic_scaffold_Scfld0_whole_genome_shotgun_sequence|gi|260881935|ref|NZ_GG704863.1|	0.194	99.806	4334	2230800	2235134
Candidatus_#_Arthromitus_!_sp._{_SFB-mouse-Japan_}_complete_genome|gi|342731686|ref|NC_015913.1|	0.268	99.732	4334	1615671	1620005
Prevotella_#_oris_!_C735_{_genomic_}_scaffold_supercont1.22_whole_genome_shotgun_sequence|gi|299143067|ref|NZ_GL349585.1|	71.49	28.51	4318	1722	6040
Eubacterium_#_dolichum_!_DSM_{_3991_}_Scfld_02_18_genomic_scaffold_whole_genome_shotgun_sequence|gi|224514807|ref|NZ_DS483478.1|	1.546	98.454	4312	274634	278946
Staphylococcus_#_hominis_!_subsp._{_hominis_}_C80_genomic_scaffold_supercont1.10_whole_genome_shotgun_sequence|gi|314937178|ref|NZ_GL545261.1|	26.419	73.581	4301	11979	16280
Prevotella_#_maculosa_!_OT_{_289_}_genomic_scaffold_supercont1.6_whole_genome_shotgun_sequence|gi|373462604|ref|NZ_JH594505.1|	2.981	97.019	4292	139670	143962
Prevotella_#_buccae_!_D17_{_genomic_}_scaffold_supercont1.6_whole_genome_shotgun_sequence|gi|288925565|ref|NZ_GG739931.1|	2.694	97.306	4287	154869	159156
Streptococcus_#_gallolyticus_!_subsp._{_gallolyticus_}_TX20005_genomic_scaffold_SCAFFOLD2_whole_genome_shotgun_sequence|gi|306832510|ref|NZ_GL397174.1|	85.083	14.917	4272	749	5021
Staphylococcus_#_aureus_!_subsp._{_aureus_}_C101_genomic_scaffold_supercont1.1_whole_genome_shotgun_sequence|gi|282922259|ref|NZ_GG730120.1|	99.719	0.281	4266	12	4278
Prevotella_#_veroralis_!_F0319_{_genomic_}_scaffold_Scfld7_whole_genome_shotgun_sequence|gi|256402829|ref|NZ_GG698719.1|	5.324	94.676	4257	75708	79965
Scardovia_#_inopinata_!_F0304_{_genomic_}_scaffold_supercont1.3_whole_genome_shotgun_sequence|gi|294791557|ref|NZ_GG770227.1|	73.896	26.104	4252	1502	5754
Streptococcus_#_pyogenes_!_ATCC_{_10782_}_genomic_scaffold_SCAFFOLD9_whole_genome_shotgun_sequence|gi|306828422|ref|NZ_GL397233.1|	81.601	18.399	4240	956	5196
Haemophilus_#_sp._!_oral_{_taxon_}_851_str._F0397_genomic_scaffold_Scfld100_whole_genome_shotgun_sequence|gi|373468182|ref|NZ_JH591082.1|	1.779	98.221	4237	233869	238106
Actinomyces_#_viscosus_!_C505_{_genomic_}_scaffold_supercont1.2_whole_genome_shotgun_sequence|gi|326772390|ref|NZ_GL877175.1|	0.477	99.523	4208	878325	882533
Clostridium_#_tetani_!_E88_{_chromosome_}_complete_genome|gi|28209834|ref|NC_004557.1|	0.15	99.85	4199	2795052	2799251
Bacillus_#_thuringiensis_!_serovar_{_tochigiensis_}_BGSC_4Y1_chromosome_whole_genome_shotgun_sequence|gi|238801498|ref|NZ_CM000746.1|	0.075	99.925	4194	5621712	5625906
Staphylococcus_#_aureus_!_subsp._{_aureus_}_M899_genomic_scaffold_supercont1.11_whole_genome_shotgun_sequence|gi|282914756|ref|NZ_GG730200.1|	15.558	84.442	4193	22758	26951
Enterococcus_#_faecalis_!_TX0860_{_genomic_}_scaffold_Scfld12_whole_genome_shotgun_sequence|gi|313150918|ref|NZ_GL455497.1|	37.209	62.791	4189	7069	11258
Eubacteriaceae_#_bacterium_!_CM5_{_genomic_}_scaffold_supercont1.15_whole_genome_shotgun_sequence|gi|363891158|ref|NZ_JH414610.1|	7.796	92.204	4188	49529	53717
Shewanella_#_putrefaciens_!_CN-32_{_chromosome_}_complete_genome|gi|146291111|ref|NC_009438.1|	0.09	99.91	4187	4655033	4659220
Erwinia_#_amylovora_!_ATCC_{_49946_}_chromosome_complete_genome|gi|292897734|ref|NC_013971.1|	0.11	99.89	4184	3801690	3805874
Enterococcus_#_faecalis_!_TX4248_{_genomic_}_scaffold_Scfld95_whole_genome_shotgun_sequence|gi|307604696|ref|NZ_GL454451.1|	12.222	87.778	4173	29971	34144
Staphylococcus_#_aureus_!_subsp._{_aureus_}_ATCC_BAA-39_genomic_scaffold_SCAFFOLD4_whole_genome_shotgun_sequence|gi|305431400|ref|NZ_GL397106.1|	93.187	6.813	4172	305	4477
Prevotella_#_veroralis_!_F0319_{_genomic_}_scaffold_Scfld1_whole_genome_shotgun_sequence|gi|256402823|ref|NZ_GG698713.1|	0.852	99.148	4165	484528	488693
Serratia_#_proteamaculans_!_568_{_chromosome_}_complete_genome|gi|157368249|ref|NC_009832.1|	0.076	99.924	4154	5444699	5448853
Serratia_#_sp._!_AS9_{_chromosome_}_complete_genome|gi|333929848|ref|NC_015567.1|	0.076	99.924	4150	5438730	5442880
Frankia_#_sp._!_EuI1c_{_chromosome_}_complete_genome|gi|312193897|ref|NC_014666.1|	0.047	99.953	4147	8811634	8815781
Photorhabdus_#_luminescens_!_subsp._{_laumondii_}_TTO1_complete_genome|gi|37524032|ref|NC_005126.1|	0.073	99.927	4141	5684846	5688987
Yersinia_#_pseudotuberculosis_!_YPIII_{_chromosome_}_complete_genome|gi|170022262|ref|NC_010465.1|	0.088	99.912	4140	4685301	4689441
Bacillus_#_mycoides_!_Rock3-17_{_chromosome_}_whole_genome_shotgun_sequence|gi|238801496|ref|NZ_CM000744.1|	0.072	99.928	4136	5709818	5713954
Thermoanaerobacter_#_wiegelii_!_Rt8.B1_{_chromosome_}_complete_genome|gi|345016447|ref|NC_015958.1|	0.148	99.852	4134	2780922	2785056
Enterococcus_#_saccharolyticus_!_30_1_{_genomic_}_scaffold_supercont1.8_whole_genome_shotgun_sequence|gi|357051882|ref|NZ_JH376946.1|	65.624	34.376	4131	2164	6295
Enterococcus_#_faecium_!_TX0082_{_genomic_}_scaffold_Scfld83_whole_genome_shotgun_sequence|gi|314950422|ref|NZ_GL455888.1|	55.228	44.772	4125	3344	7469
Staphylococcus_#_epidermidis_!_M23864:W2(grey)_{_genomic_}_scaffold_SCAFFOLD4_whole_genome_shotgun_sequence|gi|293368506|ref|NZ_GG749258.1|	78.653	21.347	4123	1119	5242
Prevotella_#_maculosa_!_OT_{_289_}_genomic_scaffold_supercont1.9_whole_genome_shotgun_sequence|gi|373462607|ref|NZ_JH594508.1|	3.855	96.145	4121	102766	106887
Serratia_#_sp._!_AS12_{_chromosome_}_complete_genome|gi|333924895|ref|NC_015566.1|	0.076	99.924	4118	5438891	5443009
Yersinia_#_pseudotuberculosis_!_IP_{_31758_}_chromosome_complete_genome|gi|153946813|ref|NC_009708.1|	0.087	99.913	4110	4719196	4723306
Staphylococcus_#_simulans_!_bv._{_staphylolyticus_}_plasmid_pACK3_complete_sequence|gi|291246391|ref|NC_013945.1|	14.357	85.643	4108	24505	28613
Staphylococcus_#_aureus_!_subsp._{_aureus_}_58-424_genomic_scaffold_supercont1.1_whole_genome_shotgun_sequence|gi|293495419|ref|NZ_GG749054.1|	79.72	20.28	4100	1043	5143
Staphylococcus_#_epidermidis_!_BCM-HMP0060_{_genomic_}_scaffold_SCAFFOLD5_whole_genome_shotgun_sequence|gi|254281374|ref|NZ_GG696731.1|	79.276	20.724	4097	1071	5168
Enterococcus_#_faecium_!_TX0082_{_genomic_}_scaffold_Scfld281_whole_genome_shotgun_sequence|gi|314950465|ref|NZ_GL455929.1|	32.106	67.894	4097	8664	12761
Enterococcus_#_faecalis_!_R712_{_genomic_}_scaffold_Scfld0_whole_genome_shotgun_sequence|gi|293385324|ref|NZ_GG739821.1|	22.308	77.692	4096	14265	18361
Enterococcus_#_faecalis_!_S613_{_genomic_}_scaffold_Scfld8_whole_genome_shotgun_sequence|gi|293389800|ref|NZ_GG739724.1|	22.303	77.697	4095	14266	18361
Eubacterium_#_sp._!_3_1_31_{_genomic_}_scaffold_supercont1.1_whole_genome_shotgun_sequence|gi|373453948|ref|NZ_JH594448.1|	0.178	99.822	4093	2293963	2298056
Mycobacterium_#_sp._!_KMS_{_chromosome_}_complete_genome|gi|119866057|ref|NC_008705.1|	0.071	99.929	4090	5733137	5737227
Bacillus_#_thuringiensis_!_serovar_{_monterrey_}_BGSC_4AJ1_chromosome_whole_genome_shotgun_sequence|gi|238801504|ref|NZ_CM000752.1|	0.063	99.937	4088	6484936	6489024
Enterococcus_#_faecium_!_plasmid_{_pVEF2_}_complete_sequence|gi|124111993|ref|NC_008821.1|	10.291	89.709	4087	35627	39714
Enterococcus_#_faecium_!_plasmid_{_pVEF1_}_complete_sequence|gi|121633825|ref|NC_008768.1|	10.314	89.686	4087	35539	39626
Enterococcus_#_faecium_!_TX0133A_{_genomic_}_scaffold_Scfld162_whole_genome_shotgun_sequence|gi|314954113|ref|NZ_GL456622.1|	9.611	90.389	4086	38427	42513
Alicyclobacillus_#_acidocaldarius_!_subsp._{_acidocaldarius_}_DSM_446_chromosome_complete_genome|gi|258510020|ref|NC_013205.1|	0.135	99.865	4086	3014669	3018755
Thermoanaerobacterium_#_xylanolyticum_!_LX-11_{_chromosome_}_complete_genome|gi|333895862|ref|NC_015555.1|	0.161	99.839	4080	2530278	2534358
Nakamurella_#_multipartita_!_DSM_{_44233_}_chromosome_complete_genome|gi|258650271|ref|NC_013235.1|	0.067	99.933	4075	6056223	6060298
Bacillus_#_pseudomycoides_!_DSM_{_12442_}_chromosome_whole_genome_shotgun_sequence|gi|238801497|ref|NZ_CM000745.1|	0.07	99.93	4072	5778442	5782514
Aliivibrio_#_salmonicida_!_LFI1238_{_chromosome_}_chromosome_1_complete_sequence|gi|209693634|ref|NC_011312.1|	0.122	99.878	4070	3321095	3325165
Alicyclobacillus_#_acidocaldarius_!_subsp._{_acidocaldarius_}_Tc-4-1_chromosome_complete_genome|gi|384133787|ref|NC_017167.1|	0.13	99.87	4053	3119995	3124048
Pseudoalteromonas_#_haloplanktis_!_TAC125_{_chromosome_}_I_complete_sequence|gi|77358982|ref|NC_007481.1|	0.126	99.874	4052	3210892	3214944
Bacillus_#_cereus_!_BDRD-ST26_{_chromosome_}_whole_genome_shotgun_sequence|gi|238801476|ref|NZ_CM000724.1|	0.073	99.927	4046	5563988	5568034
Kyrpidia_#_tusciae_!_DSM_{_2912_}_chromosome_complete_genome|gi|295694686|ref|NC_014098.1|	0.119	99.881	4040	3380726	3384766
Mycobacterium_#_sp._!_MCS_{_chromosome_}_complete_genome|gi|108796981|ref|NC_008146.1|	0.071	99.929	4037	5701411	5705448
Burkholderia_#_pseudomallei_!_K96243_{_chromosome_}_1_complete_sequence|gi|53717639|ref|NC_006350.1|	0.099	99.901	4035	4070507	4074542
Klebsiella_#_pneumoniae_!_plasmid_{_pUUH239.2_}_complete_sequence|gi|380083232|ref|NC_016966.1|	1.825	98.175	4030	216794	220824
Alicycliphilus_#_denitrificans_!_BC_{_chromosome_}_complete_genome|gi|319760738|ref|NC_014910.1|	0.087	99.913	4030	4632983	4637013
Endophytic_#_bacterium_!_LOB-07_{_plasmid_}_pLK39_complete_sequence|gi|255929160|ref|NC_013090.1|	99.975	0.025	4028	1	4029
Enterococcus_#_faecium_!_TX0133C_{_genomic_}_scaffold_Scfld131_whole_genome_shotgun_sequence|gi|314944285|ref|NZ_GL455210.1|	7.855	92.145	4019	47149	51168
Enterococcus_#_faecium_!_TX0133a04_{_genomic_}_scaffold_Scfld10_whole_genome_shotgun_sequence|gi|314940628|ref|NZ_GL454908.1|	9.453	90.547	4019	38498	42517
Bacillus_#_cereus_!_BGSC_{_6E1_}_chromosome_whole_genome_shotgun_sequence|gi|238801468|ref|NZ_CM000716.1|	0.07	99.93	4019	5726159	5730178
Bacillus_#_cereus_!_AH621_{_chromosome_}_whole_genome_shotgun_sequence|gi|238801471|ref|NZ_CM000719.1|	0.071	99.929	4007	5670801	5674808
Enterococcus_#_faecalis_!_TX0635_{_genomic_}_scaffold_Scfld171_whole_genome_shotgun_sequence|gi|312905634|ref|NZ_GL455377.1|	18.232	81.768	3986	17877	21863
Bacillus_#_thuringiensis_!_serovar_{_huazhongensis_}_BGSC_4BD1_chromosome_whole_genome_shotgun_sequence|gi|238801508|ref|NZ_CM000756.1|	0.064	99.936	3971	6227225	6231196
Bacillus_#_thuringiensis_!_serovar_{_andalousiensis_}_BGSC_4AW1_chromosome_whole_genome_shotgun_sequence|gi|238801506|ref|NZ_CM000754.1|	0.072	99.928	3969	5484875	5488844
Streptococcus_#_equinus_!_ATCC_{_9812_}_genomic_scaffold_SCAFFOLD6_whole_genome_shotgun_sequence|gi|323356433|ref|NZ_GL698434.1|	3.019	96.981	3963	127319	131282
Tsukamurella_#_paurometabola_!_DSM_{_20162_}_chromosome_complete_genome|gi|296137750|ref|NC_014158.1|	0.09	99.91	3959	4375959	4379918
Mycobacterium_#_sp._!_JLS_{_chromosome_}_complete_genome|gi|126432613|ref|NC_009077.1|	0.065	99.935	3953	6044472	6048425
Serratia_#_marcescens_!_plasmid_{_R478_}_complete_sequence|gi|38347830|ref|NC_005211.1|	1.438	98.562	3950	270812	274762
Bacillus_#_cereus_!_m1293_{_chromosome_}_whole_genome_shotgun_sequence|gi|238801466|ref|NZ_CM000714.1|	0.075	99.925	3938	5265787	5269725
Eubacterium_#_limosum_!_KIST612_{_chromosome_}_complete_genome|gi|365823354|ref|NC_014624.2|	0.091	99.909	3931	4312776	4316707
Staphylococcus_#_epidermidis_!_W23144_{_genomic_}_scaffold_SCAFFOLD9_whole_genome_shotgun_sequence|gi|254212927|ref|NZ_GG696807.1|	78.185	21.815	3928	1096	5024
Nocardioides_#_sp._!_JS614_{_chromosome_}_complete_genome|gi|119714272|ref|NC_008699.1|	0.079	99.921	3920	4981951	4985871
Staphylococcus_#_aureus_!_subsp._{_aureus_}_55/2053_genomic_scaffold_supercont1.10_whole_genome_shotgun_sequence|gi|257426087|ref|NZ_GG700542.1|	98.84	1.16	3919	46	3965
Burkholderia_#_pseudomallei_!_MSHR346_{_chromosome_}_I_complete_genome|gi|237810278|ref|NC_012695.1|	0.096	99.904	3917	4094659	4098576
Bacteroides_#_salanitronis_!_DSM_{_18170_}_chromosome_complete_genome|gi|325297172|ref|NC_015164.1|	0.092	99.908	3914	4238889	4242803
Thermoanaerobacter_#_sp._!_X514_{_chromosome_}_complete_genome|gi|167038675|ref|NC_010320.1|	0.159	99.841	3909	2453350	2457259
Enterococcus_#_faecalis_!_TX0635_{_genomic_}_scaffold_Scfld71_whole_genome_shotgun_sequence|gi|312905606|ref|NZ_GL455349.1|	98.735	1.265	3904	50	3954
Bacillus_#_cereus_!_AH676_{_chromosome_}_whole_genome_shotgun_sequence|gi|238801490|ref|NZ_CM000738.1|	0.07	99.93	3903	5590844	5594747
Enterococcus_#_faecalis_!_TX0860_{_genomic_}_scaffold_Scfld18_whole_genome_shotgun_sequence|gi|313150923|ref|NZ_GL455502.1|	52.349	47.651	3900	3550	7450
Corynebacterium_#_genitalium_!_ATCC_{_33030_}_chromosome_whole_genome_shotgun_sequence|gi|306516817|ref|NZ_CM000961.1|	0.166	99.834	3896	2346057	2349953
Prevotella_#_oulorum_!_F0390_{_genomic_}_scaffold_supercont1.2_whole_genome_shotgun_sequence|gi|346317950|ref|NZ_JH114216.1|	0.607	99.393	3895	638216	642111
Nocardiopsis_#_dassonvillei_!_subsp._{_dassonvillei_}_DSM_43111_plasmid_pNDAS01_complete_sequence|gi|297563784|ref|NC_014211.1|	0.502	99.498	3895	771459	775354
Bacillus_#_cereus_!_Rock1-15_{_chromosome_}_whole_genome_shotgun_sequence|gi|238801481|ref|NZ_CM000729.1|	0.068	99.932	3895	5762383	5766278
Bacillus_#_thuringiensis_!_IBL_{_200_}_chromosome_whole_genome_shotgun_sequence|gi|238801510|ref|NZ_CM000758.1|	0.058	99.942	3894	6727896	6731790
Bacillus_#_cereus_!_Rock3-29_{_chromosome_}_whole_genome_shotgun_sequence|gi|238801483|ref|NZ_CM000731.1|	0.066	99.934	3885	5874226	5878111
Bacillus_#_cereus_!_Rock3-28_{_chromosome_}_whole_genome_shotgun_sequence|gi|238801482|ref|NZ_CM000730.1|	0.064	99.936	3878	6037619	6041497
Bacillus_#_thuringiensis_!_Bt407_{_chromosome_}_whole_genome_shotgun_sequence|gi|238801499|ref|NZ_CM000747.1|	0.064	99.936	3865	6022978	6026843
Dickeya_#_dadantii_!_3937_{_chromosome_}_complete_genome|gi|307128764|ref|NC_014500.1|	0.078	99.922	3864	4918938	4922802
Shewanella_#_sp._!_MR-7_{_chromosome_}_complete_genome|gi|114045513|ref|NC_008322.1|	0.08	99.92	3841	4788769	4792610
Bifidobacterium_#_angulatum_!_DSM_{_20098_}_genomic_scaffold_Scfld0_whole_genome_shotgun_sequence|gi|226597601|ref|NZ_GG663535.1|	0.222	99.778	3837	1725122	1728959
Enterococcus_#_faecalis_!_TX0109_{_genomic_}_scaffold_Scfld296_whole_genome_shotgun_sequence|gi|313151118|ref|NZ_GL455467.1|	28.358	71.642	3834	9686	13520
Bacillus_#_cereus_!_Rock3-44_{_chromosome_}_whole_genome_shotgun_sequence|gi|238801485|ref|NZ_CM000733.1|	0.077	99.923	3834	4995970	4999804
Granulicatella_#_elegans_!_ATCC_{_700633_}_genomic_scaffold_supercont1.5_whole_genome_shotgun_sequence|gi|260584898|ref|NZ_GG703809.1|	3.951	96.049	3830	93103	96933
Erysipelotrichaceae_#_bacterium_!_3_1_53_{_genomic_}_scaffold_supercont1.2_whole_genome_shotgun_sequence|gi|309778560|ref|NZ_GL520133.1|	0.873	99.127	3821	433811	437632
Acidovorax_#_ebreus_!_TPSY_{_chromosome_}_complete_genome|gi|222109225|ref|NC_011992.1|	0.101	99.899	3819	3792754	3796573
Staphylococcus_#_epidermidis_!_M23864:W1_{_genomic_}_scaffold_SCAFFOLD5_whole_genome_shotgun_sequence|gi|254213015|ref|NZ_GG696777.1|	73.817	26.183	3806	1350	5156
Gemella_#_moribillum_!_M424_{_genomic_}_scaffold_supercont1.7_whole_genome_shotgun_sequence|gi|319430590|ref|NZ_GL622613.1|	20.813	79.187	3802	14465	18267
Bacillus_#_cereus_!_AH1272_{_chromosome_}_whole_genome_shotgun_sequence|gi|238801492|ref|NZ_CM000740.1|	0.066	99.934	3799	5785741	5789540
Enterococcus_#_faecalis_!_TX0855_{_genomic_}_scaffold_Scfld315_whole_genome_shotgun_sequence|gi|307679851|ref|NZ_GL455687.1|	44.584	55.416	3795	4717	8512
Enterococcus_#_faecium_!_TX0133a01_{_genomic_}_scaffold_Scfld263_whole_genome_shotgun_sequence|gi|314998470|ref|NZ_GL476139.1|	85.383	14.617	3791	649	4440
Shewanella_#_sp._!_MR-4_{_chromosome_}_complete_genome|gi|113968346|ref|NC_008321.1|	0.08	99.92	3787	4702500	4706287
Thermobispora_#_bispora_!_DSM_{_43833_}_chromosome_complete_genome|gi|296267998|ref|NC_014165.1|	0.09	99.91	3778	4186198	4189976
Streptococcus_#_infantarius_!_subsp._{_infantarius_}_ATCC_BAA-102_Scfld_02_13_genomic_scaffold_whole_genome_shotgun_sequence|gi|224580160|ref|NZ_DS572687.1|	4.285	95.715	3774	84309	88083
Prevotella_#_sp._!_C561_{_genomic_}_scaffold_supercont1.13_whole_genome_shotgun_sequence|gi|346317885|ref|NZ_JH114151.1|	3.065	96.935	3770	119241	123011
Micromonospora_#_aurantiaca_!_ATCC_{_27029_}_chromosome_complete_genome|gi|302864508|ref|NC_014391.1|	0.054	99.946	3769	7021790	7025559
Streptococcus_#_pyogenes_!_plasmid_{_pSM19035_}_complete_sequence|gi|63021982|ref|NC_006979.1|	12.991	87.009	3764	25211	28975
Bacillus_#_thuringiensis_!_serovar_{_pondicheriensis_}_BGSC_4BA1_chromosome_whole_genome_shotgun_sequence|gi|238801507|ref|NZ_CM000755.1|	0.062	99.938	3762	6027713	6031475
Enterococcus_#_faecium_!_TX0133B_{_genomic_}_scaffold_Scfld260_whole_genome_shotgun_sequence|gi|314994745|ref|NZ_GL456907.1|	99.497	0.503	3758	19	3777
Enterococcus_#_faecalis_!_S613_{_genomic_}_scaffold_Scfld194_whole_genome_shotgun_sequence|gi|293389878|ref|NZ_GG739802.1|	99.734	0.266	3753	10	3763
Bacillus_#_thuringiensis_!_IBL_{_4222_}_chromosome_whole_genome_shotgun_sequence|gi|238801511|ref|NZ_CM000759.1|	0.057	99.943	3747	6608685	6612432
Bacillus_#_cereus_!_AH1273_{_chromosome_}_whole_genome_shotgun_sequence|gi|238801493|ref|NZ_CM000741.1|	0.065	99.935	3746	5786755	5790501
Yersinia_#_pestis_!_D106004_{_chromosome_}_complete_genome|gi|384120592|ref|NC_017154.1|	0.081	99.919	3744	4636976	4640720
[truncated: 7,319 more rows]

## Sheet: CF2
Organism	Genome_Coverage(%)	Genome_Not_Covered(%)	Genome_Coverage	Genome_Not_Covered	Genome_Size
Escherichia_#_coli_!_APEC_{_O1_}_chromosome_complete_genome|gi|117622295|ref|NC_008563.1|	93.321	6.679	4742614	339411	5082025
Escherichia_#_coli_!_S88_{_chromosome_}_complete_genome|gi|218556939|ref|NC_011742.1|	93.982	6.018	4729449	302819	5032268
Escherichia_#_coli_!_UTI89_{_chromosome_}_complete_genome|gi|91209055|ref|NC_007946.1|	92.683	7.317	4695079	370662	5065741
Escherichia_#_coli_!_CFT073_{_chromosome_}_complete_genome|gi|26245917|ref|NC_004431.1|	84.56	15.44	4423684	807744	5231428
Escherichia_#_coli_!_536_{_complete_}_genome|gi|110640213|ref|NC_008253.1|	85.257	14.743	4210783	728137	4938920
Escherichia_#_coli_!_ED1a_{_chromosome_}_complete_genome|gi|218687878|ref|NC_011745.1|	78.196	21.804	4073662	1135886	5209548
Escherichia_#_coli_!_O55:H7_{_str._}_CB9615_chromosome_complete_genome|gi|291280824|ref|NC_013941.1|	72.016	27.984	3879035	1507317	5386352
Escherichia_#_coli_!_KO11FL_{_chromosome_}_complete_genome|gi|378710836|ref|NC_016902.1|	76.928	23.072	3784970	1135198	4920168
Escherichia_#_coli_!_ATCC_{_8739_}_chromosome_complete_genome|gi|170018061|ref|NC_010468.1|	78.728	21.272	3736612	1009606	4746218
Escherichia_#_coli_!_O127:H6_{_str._}_E2348/69_chromosome_complete_genome|gi|215485161|ref|NC_011601.1|	75.148	24.852	3731497	1234056	4965553
Shigella_#_sonnei_!_53G_{_complete_}_genome|gi|377520096|ref|NC_016822.1|	73.695	26.305	3676268	1312236	4988504
Shigella_#_flexneri_!_2a_{_str._}_301_chromosome_complete_genome|gi|344915202|ref|NC_004337.2|	76.94	23.06	3544800	1062402	4607202
Escherichia_#_coli_!_IAI39_{_chromosome_}_complete_genome|gi|218698419|ref|NC_011750.1|	63.947	36.053	3281793	1850275	5132068
Escherichia_#_coli_!_SMS-3-5_{_chromosome_}_complete_genome|gi|170679574|ref|NC_010498.1|	61.794	38.206	3131984	1936405	5068389
Escherichia_#_coli_!_UMN026_{_chromosome_}_complete_genome|gi|218703261|ref|NC_011751.1|	57.134	42.866	2972169	2229921	5202090
Escherichia_#_coli_!_55989_{_chromosome_}_complete_genome|gi|218693476|ref|NC_011748.1|	57.146	42.854	2945816	2209046	5154862
Escherichia_#_coli_!_O26:H11_{_str._}_11368_chromosome_complete_genome|gi|260853213|ref|NC_013361.1|	51.131	48.869	2913077	2784163	5697240
Escherichia_#_coli_!_O103:H2_{_str._}_12009_complete_genome|gi|260842239|ref|NC_013353.1|	52.85	47.15	2879966	2569348	5449314
Escherichia_#_coli_!_O157:H7_{_str._}_EC4115_chromosome_complete_genome|gi|209395693|ref|NC_011353.1|	50.655	49.345	2822534	2749541	5572075
Escherichia_#_coli_!_O157:H7_{_str._}_TW14588_chromosome_whole_genome_shotgun_sequence|gi|224514698|ref|NZ_CM000662.1|	50.484	49.516	2816387	2762429	5578816
Escherichia_#_coli_!_O157:H7_{_str._}_TW14359_chromosome_complete_genome|gi|254791136|ref|NC_013008.1|	50.939	49.061	2815979	2712157	5528136
Escherichia_#_coli_!_O157:H7_{_str._}_Sakai_chromosome_complete_genome|gi|15829254|ref|NC_002695.1|	51.185	48.815	2814381	2684069	5498450
Escherichia_#_coli_!_E24377A_{_chromosome_}_complete_genome|gi|157154711|ref|NC_009801.1|	56.442	43.558	2810597	2169022	4979619
Escherichia_#_coli_!_O111:H-_{_str._}_11128_complete_genome|gi|260866153|ref|NC_013364.1|	52.211	47.789	2804298	2566779	5371077
Escherichia_#_coli_!_O157:H7_{_str._}_EDL933_chromosome_complete_genome|gi|16445223|ref|NC_002655.2|	50.512	49.488	2792517	2735928	5528445
Escherichia_#_coli_!_SE11_{_chromosome_}_complete_genome|gi|209917191|ref|NC_011415.1|	56.706	43.294	2771506	2116009	4887515
Escherichia_#_coli_!_'BL21-Gold(DE3)pLysS_{_AG'_}_chromosome_complete_genome|gi|253771435|ref|NC_012947.1|	60.624	39.376	2771067	1799871	4570938
Escherichia_#_coli_!_HS_{_complete_}_genome|gi|157159467|ref|NC_009800.1|	59.509	40.491	2763326	1880212	4643538
Escherichia_#_coli_!_str._{_K-12_}_substr._MG1655_chromosome_complete_genome|gi|49175990|ref|NC_000913.2|	59.533	40.467	2762158	1877517	4639675
Escherichia_#_coli_!_str._{_K-12_}_substr._DH10B_chromosome_complete_genome|gi|170079663|ref|NC_010473.1|	58.943	41.057	2762131	1924006	4686137
Escherichia_#_coli_!_B_{_str._}_REL606_chromosome_complete_genome|gi|254160123|ref|NC_012967.1|	59.65	40.35	2761687	1868125	4629812
Escherichia_#_coli_!_IAI1_{_chromosome_}_complete_genome|gi|218552585|ref|NC_011741.1|	58.393	41.607	2744796	1955764	4700560
Escherichia_#_coli_!_BW2952_{_chromosome_}_complete_genome|gi|238899406|ref|NC_012759.1|	59.737	40.263	2734865	1843294	4578159
Escherichia_#_coli_!_O157:H7_{_str._}_EC4024_scf_1109799330226_genomic_scaffold_whole_genome_shotgun_sequence|gi|224531466|ref|NZ_DS571135.1|	50.263	49.737	2693057	2664893	5357950
Shigella_#_sonnei_!_Ss046_{_chromosome_}_complete_genome|gi|74310614|ref|NC_007384.1|	55.405	44.595	2673435	2151830	4825265
Shigella_#_boydii_!_CDC_{_3083-94_}_chromosome_complete_genome|gi|187730020|ref|NC_010658.1|	56.279	43.721	2597819	2018178	4615997
Shigella_#_flexneri_!_2a_{_str._}_2457T_complete_genome|gi|30061571|ref|NC_004741.1|	55.89	44.11	2570580	2028774	4599354
Shigella_#_flexneri_!_5_{_str._}_8401_chromosome_complete_genome|gi|110804074|ref|NC_008258.1|	55.966	44.034	2560052	2014232	4574284
Shigella_#_boydii_!_Sb227_{_chromosome_}_complete_genome|gi|82542618|ref|NC_007613.1|	56.175	43.825	2539001	1980822	4519823
Shigella_#_dysenteriae_!_Sd197_{_complete_}_genome|gi|82775382|ref|NC_007606.1|	52.782	47.218	2306153	2063079	4369232
Escherichia_#_coli_!_TA206_{_genomic_}_scaffold_supercont1.1_whole_genome_shotgun_sequence|gi|331656196|ref|NZ_GL884168.1|	81.617	18.383	1807775	407179	2214954
Streptococcus_#_parasanguinis_!_ATCC_{_903_}_genomic_scaffold_SCAFFOLD1_whole_genome_shotgun_sequence|gi|322391124|ref|NZ_GL732449.1|	82.959	17.041	1744143	358269	2102412
Streptococcus_#_parasanguinis_!_ATCC_{_15912_}_chromosome_complete_genome|gi|337281488|ref|NC_015678.1|	75.649	24.351	1629215	524437	2153652
Haemophilus_#_influenzae_!_10810_{_complete_}_genome|gi|378696079|ref|NC_016809.1|	78.98	21.02	1565017	416518	1981535
Streptococcus_#_sp._!_C150_{_genomic_}_scaffold_supercont1.1_whole_genome_shotgun_sequence|gi|322372294|ref|NZ_GL698449.1|	94.977	5.023	1533574	81102	1614676
Haemophilus_#_influenzae_!_86-028NP_{_chromosome_}_complete_genome|gi|162960935|ref|NC_007146.2|	77.116	22.884	1476377	438113	1914490
Haemophilus_#_influenzae_!_PittEE_{_chromosome_}_complete_genome|gi|148825133|ref|NC_009566.1|	80.742	19.258	1463874	349159	1813033
Haemophilus_#_influenzae_!_F3047_{_complete_}_genome|gi|319774951|ref|NC_014922.1|	72.826	27.174	1461623	545395	2007018
Haemophilus_#_influenzae_!_PittGG_{_chromosome_}_complete_genome|gi|148826757|ref|NC_009567.1|	76.067	23.933	1435539	451653	1887192
Haemophilus_#_influenzae_!_Rd_{_KW20_}_chromosome_complete_genome|gi|16271976|ref|NC_000907.1|	78.158	21.842	1430407	399731	1830138
Escherichia_#_coli_!_H736_{_genomic_}_scaffold_supercont1.16_whole_genome_shotgun_sequence|gi|331640743|ref|NZ_GL883782.1|	56.255	43.745	1398526	1087502	2486028
Haemophilus_#_influenzae_!_F3031_{_complete_}_genome|gi|319896422|ref|NC_014920.1|	68.606	31.394	1362393	623439	1985832
Streptococcus_#_vestibularis_!_ATCC_{_49124_}_genomic_scaffold_SCAFFOLD1_whole_genome_shotgun_sequence|gi|323356407|ref|NZ_GL831112.1|	71.832	28.168	1252814	491280	1744094
Streptococcus_#_peroris_!_ATCC_{_700780_}_genomic_scaffold_SCAFFOLD1_whole_genome_shotgun_sequence|gi|322392794|ref|NZ_GL732463.1|	75.537	24.463	1234254	399717	1633971
Escherichia_#_coli_!_B354_{_genomic_}_scaffold_supercont1.3_whole_genome_shotgun_sequence|gi|293409074|ref|NZ_GG749328.1|	57.929	42.071	1184630	860344	2044974
Streptococcus_#_salivarius_!_CCHSS3_{_complete_}_genome|gi|340397867|ref|NC_015760.1|	48.893	51.107	1084043	1133141	2217184
Streptococcus_#_agalactiae_!_A909_{_chromosome_}_complete_genome|gi|76786714|ref|NC_007432.1|	47.469	52.531	1010058	1117781	2127839
Streptococcus_#_agalactiae_!_NEM316_{_complete_}_genome|gi|25010075|ref|NC_004368.1|	45.308	54.692	1001977	1209508	2211485
Streptococcus_#_agalactiae_!_2603V/R_{_chromosome_}_complete_genome|gi|22536185|ref|NC_004116.1|	45.916	54.084	991903	1168364	2160267
Shigella_#_sp._!_D9_{_genomic_}_scaffold_supercont1.1_whole_genome_shotgun_sequence|gi|224580995|ref|NZ_GG657384.1|	59.02	40.98	984067	683283	1667350
Escherichia_#_fergusonii_!_ATCC_{_35469_}_chromosome_complete_genome|gi|218547440|ref|NC_011740.1|	20.888	79.112	958479	3630232	4588711
Veillonella_#_dispar_!_ATCC_{_17748_}_genomic_scaffold_Scfld0_whole_genome_shotgun_sequence|gi|237640063|ref|NZ_GG667604.1|	61.605	38.395	958312	597275	1555587
Escherichia_#_coli_!_83972_{_genomic_}_scaffold_SCAFFOLD1_whole_genome_shotgun_sequence|gi|237754952|ref|NZ_GG669095.1|	89.243	10.757	943631	113745	1057376
Escherichia_#_coli_!_FVEC1302_{_genomic_}_scaffold_supercont1.14_whole_genome_shotgun_sequence|gi|298380315|ref|NZ_GG774912.1|	56.128	43.872	934490	730449	1664939
Escherichia_#_sp._!_3_2_53FAA_{_genomic_}_scaffold_supercont1.1_whole_genome_shotgun_sequence|gi|223958582|ref|NZ_DS999459.1|	97.704	2.296	927953	21802	949755
Haemophilus_#_aegyptius_!_ATCC_{_11116_}_genomic_scaffold_SCAFFOLD1_whole_genome_shotgun_sequence|gi|329124276|ref|NZ_GL878526.1|	66.866	33.134	891610	441814	1333424
Escherichia_#_coli_!_FVEC1412_{_genomic_}_scaffold_supercont1.14_whole_genome_shotgun_sequence|gi|293404682|ref|NZ_GG749219.1|	58.924	41.076	890959	621078	1512037
Escherichia_#_coli_!_M605_{_genomic_}_scaffold_supercont1.10_whole_genome_shotgun_sequence|gi|331645618|ref|NZ_GL883901.1|	79.213	20.787	888797	233241	1122038
Veillonella_#_parvula_!_DSM_{_2008_}_chromosome_complete_genome|gi|269797069|ref|NC_013520.1|	38.658	61.342	824252	1307890	2132142
Escherichia_#_sp._!_3_2_53FAA_{_genomic_}_scaffold_supercont1.2_whole_genome_shotgun_sequence|gi|223958583|ref|NZ_DS999460.1|	99.444	0.556	814494	4555	819049
Escherichia_#_sp._!_3_2_53FAA_{_genomic_}_scaffold_supercont1.3_whole_genome_shotgun_sequence|gi|223958584|ref|NZ_DS999461.1|	97.96	2.04	798034	16622	814656
Escherichia_#_sp._!_3_2_53FAA_{_genomic_}_scaffold_supercont1.5_whole_genome_shotgun_sequence|gi|223958586|ref|NZ_DS999463.1|	98.693	1.307	772946	10239	783185
Escherichia_#_sp._!_3_2_53FAA_{_genomic_}_scaffold_supercont1.4_whole_genome_shotgun_sequence|gi|223958585|ref|NZ_DS999462.1|	97.995	2.005	768753	15730	784483
Escherichia_#_coli_!_TA143_{_genomic_}_scaffold_supercont1.15_whole_genome_shotgun_sequence|gi|331662854|ref|NZ_GL884220.1|	57.324	42.676	763823	568636	1332459
Escherichia_#_coli_!_B185_{_genomic_}_scaffold_supercont1.4_whole_genome_shotgun_sequence|gi|293413461|ref|NZ_GG749165.1|	50.654	49.346	750323	730954	1481277
Escherichia_#_coli_!_H591_{_genomic_}_scaffold_supercont1.48_whole_genome_shotgun_sequence|gi|331677334|ref|NZ_GL884455.1|	57.558	42.442	713224	525905	1239129
Escherichia_#_coli_!_TA143_{_genomic_}_scaffold_supercont1.2_whole_genome_shotgun_sequence|gi|331661576|ref|NZ_GL884207.1|	56.369	43.631	704700	545459	1250159
Escherichia_#_coli_!_83972_{_genomic_}_scaffold_SCAFFOLD5_whole_genome_shotgun_sequence|gi|237754948|ref|NZ_GG669099.1|	85.755	14.245	702062	116621	818683
Escherichia_#_coli_!_B088_{_genomic_}_scaffold_supercont1.15_whole_genome_shotgun_sequence|gi|293445855|ref|NZ_GG749139.1|	58.027	41.973	699109	505692	1204801
Escherichia_#_coli_!_B185_{_genomic_}_scaffold_supercont1.10_whole_genome_shotgun_sequence|gi|293414807|ref|NZ_GG749171.1|	57.908	42.092	689598	501254	1190852
Escherichia_#_coli_!_TA206_{_genomic_}_scaffold_supercont1.21_whole_genome_shotgun_sequence|gi|331658741|ref|NZ_GL884188.1|	74.856	25.144	641741	215565	857306
Escherichia_#_coli_!_TA271_{_genomic_}_scaffold_supercont1.34_whole_genome_shotgun_sequence|gi|331668243|ref|NZ_GL884282.1|	58.947	41.053	636225	443097	1079322
Escherichia_#_coli_!_M605_{_genomic_}_scaffold_supercont1.25_whole_genome_shotgun_sequence|gi|331648335|ref|NZ_GL883916.1|	82.208	17.792	612413	132540	744953
Streptococcus_#_pseudopneumoniae_!_IS7493_{_chromosome_}_complete_genome|gi|342162671|ref|NC_015875.1|	26.861	73.139	588463	1602268	2190731
Dolosigranulum_#_pigrum_!_ATCC_{_51524_}_genomic_scaffold_supercont1.1_whole_genome_shotgun_sequence|gi|375089281|ref|NZ_JH601103.1|	38.288	61.712	583330	940196	1523526
Escherichia_#_albertii_!_TW07627_{_scf_1109867046288_}_genomic_scaffold_whole_genome_shotgun_sequence|gi|223666261|ref|NZ_CH991859.1|	12.288	87.712	574004	4097079	4671083
Streptococcus_#_thermophilus_!_LMD-9_{_complete_}_genome|gi|116626972|ref|NC_008532.1|	30.506	69.494	566302	1290066	1856368
Escherichia_#_coli_!_TA206_{_genomic_}_scaffold_supercont1.31_whole_genome_shotgun_sequence|gi|331660569|ref|NZ_GL884198.1|	76.604	23.396	557747	170341	728088
Streptococcus_#_pneumoniae_!_Hungary19A-6_{_complete_}_genome|gi|169832377|ref|NC_010380.1|	24.603	75.397	552487	1693128	2245615
Streptococcus_#_pneumoniae_!_TCH8431/19A_{_chromosome_}_complete_genome|gi|298501502|ref|NC_014251.1|	26.164	73.836	546505	1542267	2088772
Escherichia_#_coli_!_83972_{_genomic_}_scaffold_SCAFFOLD11_whole_genome_shotgun_sequence|gi|237754942|ref|NZ_GG669105.1|	85.488	14.512	537717	91281	628998
Streptococcus_#_thermophilus_!_CNRZ1066_{_chromosome_}_complete_genome|gi|55821993|ref|NC_006449.1|	29.889	70.111	536880	1259346	1796226
Streptococcus_#_thermophilus_!_LMG_{_18311_}_chromosome_complete_genome|gi|55820103|ref|NC_006448.1|	29.789	70.211	535254	1261592	1796846
Escherichia_#_sp._!_3_2_53FAA_{_genomic_}_scaffold_supercont1.6_whole_genome_shotgun_sequence|gi|223958587|ref|NZ_DS999464.1|	99.32	0.68	525769	3602	529371
Streptococcus_#_mitis_!_B6_{_complete_}_genome|gi|289166909|ref|NC_013853.1|	24.392	75.608	523608	1623003	2146611
Streptococcus_#_pneumoniae_!_70585_{_complete_}_genome|gi|225857809|ref|NC_012468.1|	23.877	76.123	521642	1663040	2184682
Streptococcus_#_pneumoniae_!_AP200_{_chromosome_}_complete_genome|gi|307066636|ref|NC_014494.1|	24.21	75.79	515822	1614758	2130580
Enterococcus_#_italicus_!_DSM_{_15952_}_genomic_scaffold_SCAFFOLD1_whole_genome_shotgun_sequence|gi|319430747|ref|NZ_GL622241.1|	22.761	77.239	510888	1733735	2244623
Escherichia_#_coli_!_M718_{_genomic_}_scaffold_supercont1.11_whole_genome_shotgun_sequence|gi|331651571|ref|NZ_GL884111.1|	56.297	43.703	508155	394479	902634
Escherichia_#_coli_!_M605_{_genomic_}_scaffold_supercont1.21_whole_genome_shotgun_sequence|gi|331647411|ref|NZ_GL883912.1|	82.44	17.56	506652	107915	614567
Escherichia_#_coli_!_H299_{_genomic_}_scaffold_supercont1.49_whole_genome_shotgun_sequence|gi|331684247|ref|NZ_GL884538.1|	71.932	28.068	506016	197446	703462
Rothia_#_mucilaginosa_!_DY-18_{_chromosome_}_complete_genome|gi|283457089|ref|NC_013715.1|	21.801	78.199	493712	1770891	2264603
Escherichia_#_coli_!_H299_{_genomic_}_scaffold_supercont1.22_whole_genome_shotgun_sequence|gi|331682238|ref|NZ_GL884511.1|	70.66	29.34	484136	201028	685164
Escherichia_#_coli_!_B088_{_genomic_}_scaffold_supercont1.9_whole_genome_shotgun_sequence|gi|293432968|ref|NZ_GG749133.1|	52.847	47.153	483548	431441	914989
Escherichia_#_coli_!_H299_{_genomic_}_scaffold_supercont1.45_whole_genome_shotgun_sequence|gi|331683585|ref|NZ_GL884534.1|	64.715	35.285	474444	258685	733129
Escherichia_#_coli_!_TA206_{_genomic_}_scaffold_supercont1.25_whole_genome_shotgun_sequence|gi|331659569|ref|NZ_GL884192.1|	87.371	12.629	473421	68428	541849
Escherichia_#_coli_!_83972_{_genomic_}_scaffold_SCAFFOLD7_whole_genome_shotgun_sequence|gi|237754946|ref|NZ_GG669101.1|	86.607	13.393	472971	73138	546109
Streptococcus_#_infantis_!_ATCC_{_700779_}_genomic_scaffold_SCAFFOLD1_whole_genome_shotgun_sequence|gi|322388949|ref|NZ_GL732439.1|	25.095	74.905	472714	1410974	1883688
Escherichia_#_coli_!_FVEC1302_{_genomic_}_scaffold_supercont1.16_whole_genome_shotgun_sequence|gi|298381833|ref|NZ_GG774914.1|	55.24	44.76	468198	379378	847576
Escherichia_#_coli_!_FVEC1412_{_genomic_}_scaffold_supercont1.20_whole_genome_shotgun_sequence|gi|293406101|ref|NZ_GG749225.1|	55.261	44.739	467311	378329	845640
Streptococcus_#_australis_!_ATCC_{_700641_}_genomic_scaffold_SCAFFOLD1_whole_genome_shotgun_sequence|gi|320117075|ref|NZ_GL636091.1|	21.632	78.368	458920	1662613	2121533
Streptococcus_#_pneumoniae_!_670-6B_{_chromosome_}_complete_genome|gi|307126151|ref|NC_014498.1|	20.353	79.647	455914	1784131	2240045
Escherichia_#_coli_!_M605_{_genomic_}_scaffold_supercont1.27_whole_genome_shotgun_sequence|gi|331649075|ref|NZ_GL883918.1|	89.612	10.388	453324	52553	505877
Escherichia_#_coli_!_M718_{_genomic_}_scaffold_supercont1.30_whole_genome_shotgun_sequence|gi|331654051|ref|NZ_GL884130.1|	54.308	45.692	453208	381313	834521
Shigella_#_sp._!_D9_{_genomic_}_scaffold_supercont1.2_whole_genome_shotgun_sequence|gi|224580996|ref|NZ_GG657385.1|	53.949	46.051	442635	377835	820470
Streptococcus_#_pneumoniae_!_G54_{_chromosome_}_complete_genome|gi|194396645|ref|NC_011072.1|	21.078	78.922	438212	1640741	2078953
Escherichia_#_coli_!_B354_{_genomic_}_scaffold_supercont1.10_whole_genome_shotgun_sequence|gi|293411981|ref|NZ_GG749335.1|	62.835	37.165	436299	258063	694362
Escherichia_#_coli_!_FVEC1412_{_genomic_}_scaffold_supercont1.1_whole_genome_shotgun_sequence|gi|293402643|ref|NZ_GG749206.1|	61.007	38.993	433319	276963	710282
Escherichia_#_coli_!_FVEC1302_{_genomic_}_scaffold_supercont1.1_whole_genome_shotgun_sequence|gi|298378175|ref|NZ_GG774899.1|	61.099	38.901	432641	275455	708096
Escherichia_#_sp._!_1_1_43_{_genomic_}_scaffold_supercont1.20_whole_genome_shotgun_sequence|gi|254037668|ref|NZ_GG665830.1|	56.67	43.33	431451	329889	761340
Escherichia_#_coli_!_H299_{_genomic_}_scaffold_supercont1.4_whole_genome_shotgun_sequence|gi|331680967|ref|NZ_GL884493.1|	64.906	35.094	431387	233250	664637
Escherichia_#_coli_!_H736_{_genomic_}_scaffold_supercont1.20_whole_genome_shotgun_sequence|gi|331643308|ref|NZ_GL883786.1|	62.227	37.773	419608	254708	674316
Escherichia_#_coli_!_B088_{_genomic_}_scaffold_supercont1.16_whole_genome_shotgun_sequence|gi|293448943|ref|NZ_GG749140.1|	58.982	41.018	419512	291743	711255
Escherichia_#_coli_!_FVEC1302_{_genomic_}_scaffold_supercont1.8_whole_genome_shotgun_sequence|gi|298379586|ref|NZ_GG774906.1|	57.736	42.264	417211	305408	722619
Escherichia_#_coli_!_FVEC1412_{_genomic_}_scaffold_supercont1.12_whole_genome_shotgun_sequence|gi|293403808|ref|NZ_GG749217.1|	58.036	41.964	416991	301511	718502
Escherichia_#_coli_!_H591_{_genomic_}_scaffold_supercont1.64_whole_genome_shotgun_sequence|gi|331680133|ref|NZ_GL884471.1|	59.995	40.005	398971	266037	665008
Escherichia_#_coli_!_H299_{_genomic_}_scaffold_supercont1.55_whole_genome_shotgun_sequence|gi|331684921|ref|NZ_GL884544.1|	67.346	32.654	391875	190011	581886
Veillonella_#_dispar_!_ATCC_{_17748_}_genomic_scaffold_Scfld1_whole_genome_shotgun_sequence|gi|237640064|ref|NZ_GG667605.1|	68.758	31.242	386829	175763	562592
Escherichia_#_coli_!_B088_{_genomic_}_scaffold_supercont1.29_whole_genome_shotgun_sequence|gi|293476315|ref|NZ_GG749153.1|	60.559	39.441	386684	251837	638521
Escherichia_#_coli_!_B354_{_genomic_}_scaffold_supercont1.1_whole_genome_shotgun_sequence|gi|293407739|ref|NZ_GG749326.1|	62.411	37.589	385533	232195	617728
Escherichia_#_sp._!_1_1_43_{_genomic_}_scaffold_supercont1.1_whole_genome_shotgun_sequence|gi|254037003|ref|NZ_GG665811.1|	59.996	40.004	383963	256014	639977
Escherichia_#_coli_!_B185_{_genomic_}_scaffold_supercont1.29_whole_genome_shotgun_sequence|gi|293417509|ref|NZ_GG749190.1|	58.257	41.743	382906	274365	657271
Streptococcus_#_pneumoniae_!_CGSP14_{_chromosome_}_complete_genome|gi|182682970|ref|NC_010582.1|	17.134	82.866	378514	1830684	2209198
Escherichia_#_coli_!_H591_{_genomic_}_scaffold_supercont1.27_whole_genome_shotgun_sequence|gi|331676502|ref|NZ_GL884434.1|	56.869	43.131	375489	284776	660265
Escherichia_#_coli_!_TA280_{_genomic_}_scaffold_supercont1.36_whole_genome_shotgun_sequence|gi|331673526|ref|NZ_GL884367.1|	54.662	45.338	370031	306911	676942
Escherichia_#_coli_!_M718_{_genomic_}_scaffold_supercont1.29_whole_genome_shotgun_sequence|gi|331653404|ref|NZ_GL884129.1|	54.68	45.32	369020	305850	674870
Streptococcus_#_pneumoniae_!_Taiwan19F-14_{_complete_}_genome|gi|225860012|ref|NC_012469.1|	17.441	82.559	368381	1743767	2112148
Streptococcus_#_pneumoniae_!_ATCC_{_700669_}_complete_genome|gi|221230948|ref|NC_011900.1|	16.536	83.464	367307	1854008	2221315
Shigella_#_sp._!_D9_{_genomic_}_scaffold_supercont1.3_whole_genome_shotgun_sequence|gi|224580997|ref|NZ_GG657386.1|	58.472	41.528	361194	256528	617722
Streptococcus_#_pneumoniae_!_P1031_{_complete_}_genome|gi|225855735|ref|NC_012467.1|	17.001	82.999	359032	1752850	2111882
Streptococcus_#_pneumoniae_!_TIGR4_{_chromosome_}_complete_genome|gi|194172857|ref|NC_003028.3|	16.071	83.929	347267	1813575	2160842
Streptococcus_#_pneumoniae_!_JJA_{_complete_}_genome|gi|225853611|ref|NC_012466.1|	16.231	83.769	344125	1776109	2120234
Escherichia_#_coli_!_MS_{_185-1_}_genomic_scaffold_Scfld465_whole_genome_shotgun_sequence|gi|301051503|ref|NZ_GG774250.1|	86.309	13.691	342318	54300	396618
Streptococcus_#_pneumoniae_!_D39_{_chromosome_}_complete_genome|gi|116515308|ref|NC_008533.1|	16.675	83.325	341182	1704933	2046115
Streptococcus_#_pneumoniae_!_R6_{_complete_}_genome|gi|15902044|ref|NC_003098.1|	16.597	83.403	338349	1700266	2038615
Escherichia_#_coli_!_MS_{_185-1_}_genomic_scaffold_Scfld1233_whole_genome_shotgun_sequence|gi|301051736|ref|NZ_GG774271.1|	93.189	6.811	331427	24225	355652
Enterobacter_#_hormaechei_!_ATCC_{_49162_}_genomic_scaffold_SCAFFOLD1_whole_genome_shotgun_sequence|gi|334126447|ref|NZ_GL892086.1|	14.013	85.987	330413	2027547	2357960
Escherichia_#_coli_!_M718_{_genomic_}_scaffold_supercont1.25_whole_genome_shotgun_sequence|gi|331652813|ref|NZ_GL884125.1|	59.876	40.124	330280	221325	551605
Escherichia_#_coli_!_83972_{_genomic_}_scaffold_SCAFFOLD12_whole_genome_shotgun_sequence|gi|237754941|ref|NZ_GG669106.1|	89.7	10.3	329297	37814	367111
Enterobacter_#_hormaechei_!_ATCC_{_49162_}_genomic_scaffold_SCAFFOLD2_whole_genome_shotgun_sequence|gi|334126448|ref|NZ_GL892087.1|	14.835	85.165	322052	1848855	2170907
Escherichia_#_coli_!_TA143_{_genomic_}_scaffold_supercont1.24_whole_genome_shotgun_sequence|gi|331664891|ref|NZ_GL884229.1|	56.829	43.171	309452	235080	544532
Escherichia_#_coli_!_MS_{_185-1_}_genomic_scaffold_Scfld315_whole_genome_shotgun_sequence|gi|301051494|ref|NZ_GG774241.1|	89.291	10.709	309195	37082	346277
Escherichia_#_coli_!_83972_{_genomic_}_scaffold_SCAFFOLD4_whole_genome_shotgun_sequence|gi|237754949|ref|NZ_GG669098.1|	86.803	13.197	308274	46869	355143
Escherichia_#_coli_!_83972_{_genomic_}_scaffold_SCAFFOLD10_whole_genome_shotgun_sequence|gi|237754943|ref|NZ_GG669104.1|	83.473	16.527	305305	60447	365752
Escherichia_#_coli_!_FVEC1302_{_genomic_}_scaffold_supercont1.18_whole_genome_shotgun_sequence|gi|298382617|ref|NZ_GG774916.1|	54.501	45.499	305137	254741	559878
Escherichia_#_coli_!_H736_{_genomic_}_scaffold_supercont1.22_whole_genome_shotgun_sequence|gi|331643974|ref|NZ_GL883788.1|	59.507	40.493	303822	206739	510561
Escherichia_#_coli_!_MS_{_78-1_}_genomic_scaffold_Scfld639_whole_genome_shotgun_sequence|gi|301333825|ref|NZ_GG773314.1|	60.063	39.937	301294	200334	501628
Escherichia_#_coli_!_TA271_{_genomic_}_scaffold_supercont1.43_whole_genome_shotgun_sequence|gi|331670108|ref|NZ_GL884291.1|	58.989	41.011	299411	208163	507574
Escherichia_#_coli_!_H591_{_genomic_}_scaffold_supercont1.53_whole_genome_shotgun_sequence|gi|331679347|ref|NZ_GL884460.1|	58.852	41.148	299249	209229	508478
Escherichia_#_coli_!_TA280_{_genomic_}_scaffold_supercont1.1_whole_genome_shotgun_sequence|gi|331671284|ref|NZ_GL884332.1|	57.134	42.866	296173	222209	518382
Escherichia_#_coli_!_MS_{_84-1_}_genomic_scaffold_Scfld1096_whole_genome_shotgun_sequence|gi|300916037|ref|NZ_GG771687.1|	56.833	43.167	296034	224851	520885
Escherichia_#_coli_!_H299_{_genomic_}_scaffold_supercont1.40_whole_genome_shotgun_sequence|gi|331683039|ref|NZ_GL884529.1|	65.607	34.393	295543	154933	450476
Escherichia_#_coli_!_M718_{_genomic_}_scaffold_supercont1.31_whole_genome_shotgun_sequence|gi|331654871|ref|NZ_GL884131.1|	54.761	45.239	295192	243863	539055
Granulicatella_#_adiacens_!_ATCC_{_49175_}_genomic_scaffold_SCAFFOLD1_whole_genome_shotgun_sequence|gi|253584454|ref|NZ_GG694015.1|	38.495	61.505	292758	467761	760519
Escherichia_#_coli_!_TA143_{_genomic_}_scaffold_supercont1.19_whole_genome_shotgun_sequence|gi|331664198|ref|NZ_GL884224.1|	57.28	42.72	289701	216065	505766
Escherichia_#_coli_!_MS_{_185-1_}_genomic_scaffold_Scfld952_whole_genome_shotgun_sequence|gi|301051593|ref|NZ_GG774265.1|	92.111	7.889	285521	24455	309976
Escherichia_#_coli_!_TA280_{_genomic_}_scaffold_supercont1.39_whole_genome_shotgun_sequence|gi|331674132|ref|NZ_GL884370.1|	48.633	51.367	279362	295071	574433
Escherichia_#_coli_!_TA280_{_genomic_}_scaffold_supercont1.31_whole_genome_shotgun_sequence|gi|331673126|ref|NZ_GL884362.1|	61.495	38.505	276786	173307	450093
Escherichia_#_coli_!_MS_{_185-1_}_genomic_scaffold_Scfld478_whole_genome_shotgun_sequence|gi|301051505|ref|NZ_GG774252.1|	81.605	18.395	276759	62384	339143
Escherichia_#_coli_!_B354_{_genomic_}_scaffold_supercont1.2_whole_genome_shotgun_sequence|gi|293408295|ref|NZ_GG749327.1|	48.217	51.783	276210	296635	572845
Escherichia_#_coli_!_MS_{_200-1_}_genomic_scaffold_Scfld309_whole_genome_shotgun_sequence|gi|301015612|ref|NZ_GG773809.1|	86.177	13.823	274901	44094	318995
Escherichia_#_coli_!_MS_{_45-1_}_genomic_scaffold_Scfld1283_whole_genome_shotgun_sequence|gi|301016356|ref|NZ_GG772324.1|	93.589	6.411	274521	18805	293326
Escherichia_#_coli_!_B088_{_genomic_}_scaffold_supercont1.2_whole_genome_shotgun_sequence|gi|293418300|ref|NZ_GG749126.1|	49.937	50.063	273717	274409	548126
Escherichia_#_coli_!_83972_{_genomic_}_scaffold_SCAFFOLD2_whole_genome_shotgun_sequence|gi|237754951|ref|NZ_GG669096.1|	69.25	30.75	270798	120244	391042
Escherichia_#_coli_!_TA271_{_genomic_}_scaffold_supercont1.18_whole_genome_shotgun_sequence|gi|331667356|ref|NZ_GL884266.1|	58.515	41.485	269257	190896	460153
Enterobacter_#_cloacae_!_subsp._{_cloacae_}_ATCC_13047_chromosome_complete_genome|gi|296100371|ref|NC_014121.1|	5.06	94.94	268933	5045648	5314581
Escherichia_#_coli_!_M605_{_genomic_}_scaffold_supercont1.19_whole_genome_shotgun_sequence|gi|331647034|ref|NZ_GL883910.1|	91.569	8.431	263507	24263	287770
Shigella_#_sp._!_D9_{_genomic_}_scaffold_supercont1.4_whole_genome_shotgun_sequence|gi|224580998|ref|NZ_GG657387.1|	51.521	48.479	261597	246149	507746
Streptococcus_#_oralis_!_Uo5_{_complete_}_genome|gi|331265438|ref|NC_015291.1|	13.288	86.712	260269	1698421	1958690
Escherichia_#_coli_!_B354_{_genomic_}_scaffold_supercont1.12_whole_genome_shotgun_sequence|gi|293412696|ref|NZ_GG749337.1|	60.818	39.182	258583	166593	425176
Escherichia_#_coli_!_TA280_{_genomic_}_scaffold_supercont1.42_whole_genome_shotgun_sequence|gi|331674788|ref|NZ_GL884373.1|	61.309	38.691	257788	162683	420471
Escherichia_#_coli_!_MS_{_185-1_}_genomic_scaffold_Scfld492_whole_genome_shotgun_sequence|gi|301051506|ref|NZ_GG774253.1|	92.677	7.323	249824	19740	269564
Streptococcus_#_infantarius_!_subsp._{_infantarius_}_CJ18_chromosome_complete_genome|gi|379704392|ref|NC_016826.1|	12.463	87.537	247819	1740601	1988420
Escherichia_#_coli_!_MS_{_45-1_}_genomic_scaffold_Scfld373_whole_genome_shotgun_sequence|gi|301015613|ref|NZ_GG772257.1|	87.821	12.179	245791	34087	279878
Escherichia_#_coli_!_TA271_{_genomic_}_scaffold_supercont1.8_whole_genome_shotgun_sequence|gi|331666503|ref|NZ_GL884256.1|	46.689	53.311	245188	279960	525148
Escherichia_#_coli_!_MS_{_185-1_}_genomic_scaffold_Scfld1267_whole_genome_shotgun_sequence|gi|301051738|ref|NZ_GG774273.1|	93.747	6.253	244936	16337	261273
Escherichia_#_coli_!_MS_{_116-1_}_genomic_scaffold_Scfld976_whole_genome_shotgun_sequence|gi|300954034|ref|NZ_GG773477.1|	68.091	31.909	244772	114704	359476
Escherichia_#_coli_!_M718_{_genomic_}_scaffold_supercont1.2_whole_genome_shotgun_sequence|gi|331650743|ref|NZ_GL884102.1|	63.578	36.422	244078	139828	383906
Escherichia_#_coli_!_FVEC1412_{_genomic_}_scaffold_supercont1.22_whole_genome_shotgun_sequence|gi|293406876|ref|NZ_GG749227.1|	55.249	44.751	242279	196241	438520
Escherichia_#_coli_!_MS_{_200-1_}_genomic_scaffold_Scfld328_whole_genome_shotgun_sequence|gi|301015624|ref|NZ_GG773815.1|	89.622	10.378	239716	27759	267475
Escherichia_#_coli_!_TA206_{_genomic_}_scaffold_supercont1.19_whole_genome_shotgun_sequence|gi|331658481|ref|NZ_GL884186.1|	88.406	11.594	239115	31359	270474
Escherichia_#_coli_!_TA143_{_genomic_}_scaffold_supercont1.31_whole_genome_shotgun_sequence|gi|331665670|ref|NZ_GL884236.1|	52.741	47.259	238446	213662	452108
Actinomyces_#_graevenitzii_!_C83_{_genomic_}_scaffold_supercont1.1_whole_genome_shotgun_sequence|gi|365826282|ref|NZ_JH470338.1|	13.163	86.837	234929	1549822	1784751
Escherichia_#_coli_!_B185_{_genomic_}_scaffold_supercont1.13_whole_genome_shotgun_sequence|gi|293415864|ref|NZ_GG749174.1|	53	47	232821	206462	439283
Escherichia_#_coli_!_M605_{_genomic_}_scaffold_supercont1.2_whole_genome_shotgun_sequence|gi|331645052|ref|NZ_GL883893.1|	77.6	22.4	231414	66801	298215
Escherichia_#_coli_!_H299_{_genomic_}_scaffold_supercont1.8_whole_genome_shotgun_sequence|gi|331681621|ref|NZ_GL884497.1|	65.858	34.142	228312	118361	346673
Escherichia_#_coli_!_MS_{_200-1_}_genomic_scaffold_Scfld707_whole_genome_shotgun_sequence|gi|301016237|ref|NZ_GG773871.1|	92.958	7.042	226814	17183	243997
Escherichia_#_coli_!_H591_{_genomic_}_scaffold_supercont1.11_whole_genome_shotgun_sequence|gi|331675966|ref|NZ_GL884418.1|	56.61	43.39	226403	173531	399934
Escherichia_#_coli_!_MS_{_84-1_}_genomic_scaffold_Scfld544_whole_genome_shotgun_sequence|gi|300915924|ref|NZ_GG771630.1|	66.14	33.86	226184	115794	341978
Escherichia_#_coli_!_TA280_{_genomic_}_scaffold_supercont1.3_whole_genome_shotgun_sequence|gi|331671737|ref|NZ_GL884334.1|	47.157	52.843	225761	252984	478745
Escherichia_#_coli_!_B185_{_genomic_}_scaffold_supercont1.14_whole_genome_shotgun_sequence|gi|293416259|ref|NZ_GG749175.1|	48.187	51.813	223089	239879	462968
Streptococcus_#_gordonii_!_str._{_Challis_}_substr._CH1_chromosome_complete_genome|gi|157149651|ref|NC_009785.1|	10.096	89.904	221779	1974883	2196662
Escherichia_#_coli_!_TA271_{_genomic_}_scaffold_supercont1.36_whole_genome_shotgun_sequence|gi|331669343|ref|NZ_GL884284.1|	52.336	47.664	221655	201866	423521
Veillonella_#_sp._!_3_1_44_{_genomic_}_scaffold_supercont1.1_whole_genome_shotgun_sequence|gi|294793427|ref|NZ_GG770199.1|	25.842	74.158	219643	630289	849932
Haemophilus_#_aegyptius_!_ATCC_{_11116_}_genomic_scaffold_SCAFFOLD2_whole_genome_shotgun_sequence|gi|329124277|ref|NZ_GL878527.1|	70.409	29.591	218984	92031	311015
Streptococcus_#_gallolyticus_!_UCN34_{_complete_}_genome|gi|288904223|ref|NC_013798.1|	9.285	90.715	218288	2132623	2350911
Escherichia_#_coli_!_H591_{_genomic_}_scaffold_supercont1.51_whole_genome_shotgun_sequence|gi|331678968|ref|NZ_GL884458.1|	56.947	43.053	218084	164875	382959
Veillonella_#_sp._!_6_1_27_{_genomic_}_scaffold_supercont1.1_whole_genome_shotgun_sequence|gi|294791573|ref|NZ_GG770215.1|	24.982	75.018	217782	653985	871767
Streptococcus_#_sp._!_C150_{_genomic_}_scaffold_supercont1.2_whole_genome_shotgun_sequence|gi|322373756|ref|NZ_GL698450.1|	99.875	0.125	217168	272	217440
Escherichia_#_coli_!_TA271_{_genomic_}_scaffold_supercont1.1_whole_genome_shotgun_sequence|gi|331666120|ref|NZ_GL884249.1|	64.376	35.624	216616	119868	336484
Escherichia_#_coli_!_MS_{_200-1_}_genomic_scaffold_Scfld352_whole_genome_shotgun_sequence|gi|301015630|ref|NZ_GG773818.1|	87.696	12.304	216511	30376	246887
Escherichia_#_coli_!_MS_{_45-1_}_genomic_scaffold_Scfld271_whole_genome_shotgun_sequence|gi|301015449|ref|NZ_GG772233.1|	88.704	11.296	215303	27418	242721
Gemella_#_haemolysans_!_M341_{_genomic_}_scaffold_supercont1.1_whole_genome_shotgun_sequence|gi|329768778|ref|NZ_GL883582.1|	25.572	74.428	215156	626224	841380
Escherichia_#_coli_!_H591_{_genomic_}_scaffold_supercont1.49_whole_genome_shotgun_sequence|gi|331678585|ref|NZ_GL884456.1|	56.239	43.761	214619	166999	381618
Escherichia_#_coli_!_FVEC1302_{_genomic_}_scaffold_supercont1.4_whole_genome_shotgun_sequence|gi|298378899|ref|NZ_GG774902.1|	48.54	51.46	212763	225562	438325
Streptococcus_#_macedonicus_!_ACA-DC_{_198_}_complete_genome|gi|374337044|ref|NC_016749.1|	9.962	90.038	212189	1917845	2130034
Escherichia_#_coli_!_FVEC1412_{_genomic_}_scaffold_supercont1.7_whole_genome_shotgun_sequence|gi|293403285|ref|NZ_GG749212.1|	48.313	51.687	211704	226485	438189
Escherichia_#_coli_!_H736_{_genomic_}_scaffold_supercont1.3_whole_genome_shotgun_sequence|gi|331640349|ref|NZ_GL883769.1|	66.42	33.58	209219	105775	314994
Escherichia_#_coli_!_MS_{_200-1_}_genomic_scaffold_Scfld661_whole_genome_shotgun_sequence|gi|301016228|ref|NZ_GG773866.1|	85.992	14.008	207673	33829	241502
Escherichia_#_coli_!_TA271_{_genomic_}_scaffold_supercont1.37_whole_genome_shotgun_sequence|gi|331669766|ref|NZ_GL884285.1|	60.836	39.164	204758	131813	336571
Citrobacter_#_koseri_!_ATCC_{_BAA-895_}_chromosome_complete_genome|gi|157144296|ref|NC_009792.1|	4.275	95.725	201809	4518653	4720462
Escherichia_#_sp._!_1_1_43_{_genomic_}_scaffold_supercont1.22_whole_genome_shotgun_sequence|gi|254038440|ref|NZ_GG665832.1|	60.013	39.987	199406	132868	332274
Haemophilus_#_aegyptius_!_ATCC_{_11116_}_genomic_scaffold_SCAFFOLD3_whole_genome_shotgun_sequence|gi|329124278|ref|NZ_GL878528.1|	68.526	31.474	197884	90888	288772
Streptococcus_#_sp._!_oral_{_taxon_}_071_str._73H25AP_genomic_scaffold_SCAFFOLD1_whole_genome_shotgun_sequence|gi|306826373|ref|NZ_GL397254.1|	9.993	90.007	196219	1767254	1963473
Escherichia_#_coli_!_B185_{_genomic_}_scaffold_supercont1.16_whole_genome_shotgun_sequence|gi|293416699|ref|NZ_GG749177.1|	55.509	44.491	195527	156718	352245
Streptococcus_#_sp._!_M334_{_genomic_}_scaffold_supercont1.1_whole_genome_shotgun_sequence|gi|322376215|ref|NZ_GL732486.1|	21.799	78.201	191708	687729	879437
Escherichia_#_coli_!_B088_{_genomic_}_scaffold_supercont1.18_whole_genome_shotgun_sequence|gi|293453597|ref|NZ_GG749142.1|	58.336	41.664	189291	135192	324483
Streptococcus_#_sanguinis_!_ATCC_{_49296_}_genomic_scaffold_SCAFFOLD1_whole_genome_shotgun_sequence|gi|319430935|ref|NZ_GL622183.1|	9.182	90.818	189275	1872078	2061353
Shigella_#_sp._!_D9_{_genomic_}_scaffold_supercont1.5_whole_genome_shotgun_sequence|gi|224580999|ref|NZ_GG657388.1|	58.438	41.562	187264	133185	320449
Escherichia_#_coli_!_TA271_{_genomic_}_scaffold_supercont1.17_whole_genome_shotgun_sequence|gi|331667066|ref|NZ_GL884265.1|	61.906	38.094	187078	115117	302195
Streptococcus_#_sp._!_C150_{_genomic_}_scaffold_supercont1.3_whole_genome_shotgun_sequence|gi|322373964|ref|NZ_GL698451.1|	99.208	0.792	187018	1493	188511
Escherichia_#_coli_!_M718_{_genomic_}_scaffold_supercont1.42_whole_genome_shotgun_sequence|gi|331655820|ref|NZ_GL884142.1|	58.709	41.291	186128	130905	317033
Escherichia_#_coli_!_MS_{_78-1_}_genomic_scaffold_Scfld861_whole_genome_shotgun_sequence|gi|301333844|ref|NZ_GG773333.1|	66.849	33.151	182691	90600	273291
Escherichia_#_coli_!_MS_{_200-1_}_genomic_scaffold_Scfld405_whole_genome_shotgun_sequence|gi|301015654|ref|NZ_GG773830.1|	91.632	8.368	181926	16614	198540
Escherichia_#_coli_!_M605_{_genomic_}_scaffold_supercont1.9_whole_genome_shotgun_sequence|gi|331645375|ref|NZ_GL883900.1|	74.357	25.643	180593	62280	242873
Escherichia_#_coli_!_M718_{_genomic_}_scaffold_supercont1.5_whole_genome_shotgun_sequence|gi|331651111|ref|NZ_GL884105.1|	49.344	50.656	177863	182592	360455
Escherichia_#_coli_!_M605_{_genomic_}_scaffold_supercont1.23_whole_genome_shotgun_sequence|gi|331648024|ref|NZ_GL883914.1|	67.635	32.365	177168	84778	261946
Escherichia_#_coli_!_MS_{_45-1_}_genomic_scaffold_Scfld36_whole_genome_shotgun_sequence|gi|301014605|ref|NZ_GG772185.1|	74.029	25.971	175941	61725	237666
Escherichia_#_coli_!_MS_{_45-1_}_genomic_scaffold_Scfld335_whole_genome_shotgun_sequence|gi|301015597|ref|NZ_GG772249.1|	93.559	6.441	175345	12071	187416
Escherichia_#_coli_!_H736_{_genomic_}_scaffold_supercont1.34_whole_genome_shotgun_sequence|gi|331644745|ref|NZ_GL883800.1|	59.807	40.193	175334	117830	293164
Escherichia_#_coli_!_MS_{_84-1_}_genomic_scaffold_Scfld846_whole_genome_shotgun_sequence|gi|300915979|ref|NZ_GG771658.1|	59.169	40.831	174831	120647	295478
Veillonella_#_sp._!_6_1_27_{_genomic_}_scaffold_supercont1.2_whole_genome_shotgun_sequence|gi|294792350|ref|NZ_GG770216.1|	25.55	74.45	174391	508166	682557
Escherichia_#_coli_!_TA143_{_genomic_}_scaffold_supercont1.1_whole_genome_shotgun_sequence|gi|331661320|ref|NZ_GL884206.1|	64.456	35.544	173682	95777	269459
Veillonella_#_sp._!_3_1_44_{_genomic_}_scaffold_supercont1.2_whole_genome_shotgun_sequence|gi|294794157|ref|NZ_GG770200.1|	26.664	73.336	171085	470555	641640
Escherichia_#_coli_!_MS_{_187-1_}_genomic_scaffold_Scfld415_whole_genome_shotgun_sequence|gi|300934854|ref|NZ_GG772572.1|	57.346	42.654	170938	127144	298082
Streptococcus_#_mitis_!_ATCC_{_6249_}_genomic_scaffold_SCAFFOLD1_whole_genome_shotgun_sequence|gi|306830257|ref|NZ_GL397179.1|	8.894	91.106	169440	1735676	1905116
Escherichia_#_coli_!_MS_{_185-1_}_genomic_scaffold_Scfld321_whole_genome_shotgun_sequence|gi|301051495|ref|NZ_GG774242.1|	71.333	28.667	169190	67993	237183
Escherichia_#_coli_!_MS_{_69-1_}_genomic_scaffold_Scfld353_whole_genome_shotgun_sequence|gi|301030648|ref|NZ_GG772415.1|	59.871	40.129	168614	113013	281627
Escherichia_#_coli_!_MS_{_21-1_}_genomic_scaffold_Scfld667_whole_genome_shotgun_sequence|gi|300941348|ref|NZ_GG772737.1|	73.983	26.017	167358	58854	226212
Escherichia_#_coli_!_MS_{_69-1_}_genomic_scaffold_Scfld230_whole_genome_shotgun_sequence|gi|301030622|ref|NZ_GG772402.1|	66.907	33.093	167015	82609	249624
Granulicatella_#_adiacens_!_ATCC_{_49175_}_genomic_scaffold_SCAFFOLD4_whole_genome_shotgun_sequence|gi|253584457|ref|NZ_GG694018.1|	39.893	60.107	165870	249920	415790
Escherichia_#_coli_!_MS_{_200-1_}_genomic_scaffold_Scfld819_whole_genome_shotgun_sequence|gi|301016357|ref|NZ_GG773877.1|	92.998	7.002	163879	12338	176217
Escherichia_#_coli_!_MS_{_146-1_}_genomic_scaffold_Scfld710_whole_genome_shotgun_sequence|gi|301680468|ref|NZ_GG772146.1|	66.643	33.357	160284	80229	240513
Shigella_#_sp._!_D9_{_genomic_}_scaffold_supercont1.6_whole_genome_shotgun_sequence|gi|224581000|ref|NZ_GG657389.1|	53.703	46.297	159885	137838	297723
Salmonella_#_enterica_!_subsp._{_enterica_}_serovar_Typhimurium_str._T000240_complete_genome|gi|378982542|ref|NC_016860.1|	3.213	96.787	159175	4795639	4954814
Escherichia_#_coli_!_MS_{_198-1_}_genomic_scaffold_Scfld445_whole_genome_shotgun_sequence|gi|300915978|ref|NZ_GG771456.1|	69.766	30.234	159113	68953	228066
Escherichia_#_coli_!_MS_{_45-1_}_genomic_scaffold_Scfld578_whole_genome_shotgun_sequence|gi|301016121|ref|NZ_GG772282.1|	92.708	7.292	157098	12357	169455
Escherichia_#_coli_!_M605_{_genomic_}_scaffold_supercont1.41_whole_genome_shotgun_sequence|gi|331650219|ref|NZ_GL883932.1|	47.601	52.399	156426	172192	328618
Salmonella_#_enterica_!_subsp._{_enterica_}_serovar_Heidelberg_str._SL476_chromosome_complete_genome|gi|194447306|ref|NC_011083.1|	3.171	96.829	155031	4733737	4888768
Escherichia_#_coli_!_MS_{_45-1_}_genomic_scaffold_Scfld411_whole_genome_shotgun_sequence|gi|301015625|ref|NZ_GG772263.1|	83.208	16.792	154567	31192	185759
Escherichia_#_coli_!_MS_{_185-1_}_genomic_scaffold_Scfld272_whole_genome_shotgun_sequence|gi|301051481|ref|NZ_GG774232.1|	86.783	13.217	154385	23512	177897
Streptococcus_#_pyogenes_!_MGAS10750_{_chromosome_}_complete_genome|gi|94993396|ref|NC_008024.1|	7.937	92.063	153746	1783365	1937111
Escherichia_#_coli_!_MS_{_84-1_}_genomic_scaffold_Scfld289_whole_genome_shotgun_sequence|gi|300915613|ref|NZ_GG771591.1|	59.248	40.752	150925	103809	254734
Escherichia_#_coli_!_MS_{_45-1_}_genomic_scaffold_Scfld318_whole_genome_shotgun_sequence|gi|301015587|ref|NZ_GG772244.1|	75.18	24.82	150473	49678	200151
Escherichia_#_coli_!_MS_{_84-1_}_genomic_scaffold_Scfld1253_whole_genome_shotgun_sequence|gi|300916052|ref|NZ_GG771694.1|	58.245	41.755	150336	107773	258109
Streptococcus_#_pyogenes_!_MGAS1882_{_chromosome_}_complete_genome|gi|383493132|ref|NC_017053.1|	8.439	91.561	150293	1630736	1781029
Escherichia_#_coli_!_MS_{_175-1_}_genomic_scaffold_Scfld349_whole_genome_shotgun_sequence|gi|300959414|ref|NZ_GG773678.1|	72.729	27.271	149604	56097	205701
Streptococcus_#_pyogenes_!_MGAS2096_{_chromosome_}_complete_genome|gi|94991497|ref|NC_008023.1|	7.94	92.06	147719	1712636	1860355
Escherichia_#_coli_!_TA280_{_genomic_}_scaffold_supercont1.13_whole_genome_shotgun_sequence|gi|331672693|ref|NZ_GL884344.1|	54.667	45.333	147545	122355	269900
Escherichia_#_coli_!_MS_{_45-1_}_genomic_scaffold_Scfld690_whole_genome_shotgun_sequence|gi|301016139|ref|NZ_GG772291.1|	94.042	5.958	147212	9326	156538
Streptococcus_#_pyogenes_!_MGAS15252_{_chromosome_}_complete_genome|gi|383479207|ref|NC_017040.1|	8.4	91.6	147062	1603770	1750832
Dolosigranulum_#_pigrum_!_ATCC_{_51524_}_genomic_scaffold_supercont1.2_whole_genome_shotgun_sequence|gi|375089282|ref|NZ_JH601104.1|	43.353	56.647	146798	191811	338609
Escherichia_#_coli_!_MS_{_200-1_}_genomic_scaffold_Scfld533_whole_genome_shotgun_sequence|gi|301016194|ref|NZ_GG773854.1|	85.231	14.769	146276	25346	171622
Escherichia_#_coli_!_MS_{_45-1_}_genomic_scaffold_Scfld133_whole_genome_shotgun_sequence|gi|301014655|ref|NZ_GG772205.1|	94.609	5.391	146002	8319	154321
Enterobacter_#_cloacae_!_EcWSU1_{_chromosome_}_complete_genome|gi|365968300|ref|NC_016514.1|	3.031	96.969	143490	4590948	4734438
Escherichia_#_coli_!_MS_{_78-1_}_genomic_scaffold_Scfld292_whole_genome_shotgun_sequence|gi|301333758|ref|NZ_GG773287.1|	58.643	41.357	143184	100979	244163
Escherichia_#_coli_!_MS_{_45-1_}_genomic_scaffold_Scfld1190_whole_genome_shotgun_sequence|gi|301016244|ref|NZ_GG772321.1|	93.605	6.395	141597	9674	151271
Salmonella_#_enterica_!_subsp._{_enterica_}_serovar_Dublin_str._3246_chromosome_whole_genome_shotgun_sequence|gi|375117430|ref|NZ_CM001151.1|	2.92	97.08	141405	4701506	4842911
Escherichia_#_coli_!_MS_{_21-1_}_genomic_scaffold_Scfld360_whole_genome_shotgun_sequence|gi|300941287|ref|NZ_GG772676.1|	65.928	34.072	138466	71561	210027
Salmonella_#_enterica_!_subsp._{_enterica_}_serovar_Typhimurium_str._D23580_complete_genome|gi|378443454|ref|NC_016854.1|	2.828	97.172	138002	4741398	4879400
Salmonella_#_enterica_!_subsp._{_enterica_}_serovar_Agona_str._SL483_chromosome_complete_genome|gi|197247352|ref|NC_011149.1|	2.872	97.128	137841	4660819	4798660
Escherichia_#_coli_!_TA143_{_genomic_}_scaffold_supercont1.20_whole_genome_shotgun_sequence|gi|331664682|ref|NZ_GL884225.1|	69.262	30.738	137573	61053	198626
Klebsiella_#_pneumoniae_!_subsp._{_pneumoniae_}_HS11286_chromosome_complete_genome|gi|378976159|ref|NC_016845.1|	2.57	97.43	137080	5196862	5333942
Salmonella_#_enterica_!_subsp._{_enterica_}_serovar_Typhimurium_str._14028S_chromosome_complete_genome|gi|378448274|ref|NC_016856.1|	2.806	97.194	136679	4733586	4870265
Escherichia_#_coli_!_MS_{_45-1_}_genomic_scaffold_Scfld412_whole_genome_shotgun_sequence|gi|301015627|ref|NZ_GG772264.1|	89.66	10.34	136655	15759	152414
Salmonella_#_enterica_!_subsp._{_enterica_}_serovar_Typhimurium_str._UK-1_chromosome_complete_genome|gi|378987404|ref|NC_016863.1|	2.833	97.167	136510	4681358	4817868
Salmonella_#_enterica_!_subsp._{_enterica_}_serovar_Typhi_str._P-stx-12_chromosome_complete_genome|gi|378958130|ref|NC_016832.1|	2.857	97.143	136211	4632141	4768352
Salmonella_#_enterica_!_subsp._{_enterica_}_serovar_Typhimurium_str._ST4/74_chromosome_complete_genome|gi|379699217|ref|NC_016857.1|	2.783	97.217	135754	4742259	4878013
Salmonella_#_enterica_!_subsp._{_enterica_}_serovar_Typhimurium_str._SL1344_complete_genome|gi|378697983|ref|NC_016810.1|	2.782	97.218	135700	4742312	4878012
Salmonella_#_enterica_!_subsp._{_enterica_}_serovar_Typhimurium_str._798_chromosome_complete_genome|gi|383494824|ref|NC_017046.1|	2.782	97.218	135655	4740564	4876219
Salmonella_#_enterica_!_subsp._{_enterica_}_serovar_Enteritidis_str._P125109_chromosome_complete_genome|gi|207855516|ref|NC_011294.1|	2.886	97.114	135251	4550597	4685848
Gemella_#_haemolysans_!_M341_{_genomic_}_scaffold_supercont1.2_whole_genome_shotgun_sequence|gi|329768779|ref|NZ_GL883583.1|	26.576	73.424	134926	372775	507701
Salmonella_#_enterica_!_subsp._{_enterica_}_serovar_Paratyphi_B_str._SPB7_chromosome_complete_genome|gi|161612313|ref|NC_010102.1|	2.772	97.228	134665	4724222	4858887
Escherichia_#_coli_!_M605_{_genomic_}_scaffold_supercont1.40_whole_genome_shotgun_sequence|gi|331649991|ref|NZ_GL883931.1|	59.242	40.758	133871	92101	225972
Escherichia_#_coli_!_TA280_{_genomic_}_scaffold_supercont1.40_whole_genome_shotgun_sequence|gi|331674608|ref|NZ_GL884371.1|	66.832	33.168	133786	66396	200182
Klebsiella_#_pneumoniae_!_NTUH-K2044_{_chromosome_}_complete_genome|gi|238892256|ref|NC_012731.1|	2.534	97.466	133014	5115506	5248520
Streptococcus_#_suis_!_05ZYH33_{_complete_}_genome|gi|146317663|ref|NC_009442.1|	6.344	93.656	132984	1963325	2096309
Streptococcus_#_suis_!_98HAH33_{_complete_}_genome|gi|146319850|ref|NC_009443.1|	6.309	93.691	132224	1963474	2095698
Escherichia_#_coli_!_MS_{_45-1_}_genomic_scaffold_Scfld313_whole_genome_shotgun_sequence|gi|301015585|ref|NZ_GG772243.1|	87.241	12.759	132030	19309	151339
Salmonella_#_enterica_!_subsp._{_enterica_}_serovar_Gallinarum/pullorum_str._RKS5078_chromosome_complete_genome|gi|378953804|ref|NC_016831.1|	2.837	97.163	131582	4506380	4637962
Salmonella_#_enterica_!_subsp._{_enterica_}_serovar_Choleraesuis_str._A50_chromosome_whole_genome_shotgun_sequence|gi|375112873|ref|NZ_CM001062.1|	2.76	97.24	130830	4609549	4740379
Salmonella_#_enterica_!_subsp._{_enterica_}_serovar_Gallinarum_str._9_chromosome_whole_genome_shotgun_sequence|gi|375122115|ref|NZ_CM001153.1|	2.807	97.193	130775	4527923	4658698
Escherichia_#_coli_!_MS_{_45-1_}_genomic_scaffold_Scfld742_whole_genome_shotgun_sequence|gi|301016153|ref|NZ_GG772297.1|	92.977	7.023	130578	9863	140441
Escherichia_#_coli_!_MS_{_198-1_}_genomic_scaffold_Scfld696_whole_genome_shotgun_sequence|gi|300916059|ref|NZ_GG771497.1|	65.969	34.031	130327	67230	197557
Escherichia_#_coli_!_MS_{_200-1_}_genomic_scaffold_Scfld314_whole_genome_shotgun_sequence|gi|301015616|ref|NZ_GG773811.1|	93.791	6.209	129448	8569	138017
Escherichia_#_coli_!_MS_{_78-1_}_genomic_scaffold_Scfld411_whole_genome_shotgun_sequence|gi|301333770|ref|NZ_GG773297.1|	59.045	40.955	129220	89630	218850
Yersinia_#_pestis_!_Antiqua_{_chromosome_}_complete_genome|gi|108805998|ref|NC_008150.1|	2.748	97.252	129206	4573083	4702289
Escherichia_#_coli_!_MS_{_69-1_}_genomic_scaffold_Scfld1002_whole_genome_shotgun_sequence|gi|301030774|ref|NZ_GG772476.1|	59.696	40.304	129183	87220	216403
Escherichia_#_coli_!_MS_{_115-1_}_genomic_scaffold_Scfld335_whole_genome_shotgun_sequence|gi|300921614|ref|NZ_GG771778.1|	68.75	31.25	129059	58663	187722
Escherichia_#_sp._!_3_2_53FAA_{_genomic_}_scaffold_supercont1.7_whole_genome_shotgun_sequence|gi|223958588|ref|NZ_DS999465.1|	99.974	0.026	128995	34	129029
Escherichia_#_coli_!_MS_{_115-1_}_genomic_scaffold_Scfld1007_whole_genome_shotgun_sequence|gi|300921697|ref|NZ_GG771861.1|	59.566	40.434	128515	87236	215751
Citrobacter_#_rodentium_!_ICC168_{_complete_}_genome|gi|283783779|ref|NC_013716.1|	2.398	97.602	128191	5218468	5346659
Salmonella_#_enterica_!_subsp._{_enterica_}_serovar_Paratyphi_A_str._AKU_12601_chromosome_complete_genome|gi|197361212|ref|NC_011147.1|	2.789	97.211	127804	4453993	4581797
Escherichia_#_coli_!_83972_{_genomic_}_scaffold_SCAFFOLD9_whole_genome_shotgun_sequence|gi|237754944|ref|NZ_GG669103.1|	92.079	7.921	124889	10744	135633
Escherichia_#_coli_!_MS_{_187-1_}_genomic_scaffold_Scfld165_whole_genome_shotgun_sequence|gi|300934777|ref|NZ_GG772526.1|	61.353	38.647	124816	78623	203439
Streptococcus_#_suis_!_ST3_{_chromosome_}_complete_genome|gi|330831849|ref|NC_015433.1|	6.125	93.875	124269	1904546	2028815
Escherichia_#_coli_!_MS_{_200-1_}_genomic_scaffold_Scfld406_whole_genome_shotgun_sequence|gi|301015916|ref|NZ_GG773831.1|	93.381	6.619	122172	8660	130832
Escherichia_#_coli_!_MS_{_187-1_}_genomic_scaffold_Scfld56_whole_genome_shotgun_sequence|gi|300934700|ref|NZ_GG772496.1|	72.702	27.298	121994	45805	167799
Veillonella_#_sp._!_3_1_44_{_genomic_}_scaffold_supercont1.3_whole_genome_shotgun_sequence|gi|294794667|ref|NZ_GG770201.1|	23.33	76.67	121783	400211	521994
Escherichia_#_coli_!_MS_{_200-1_}_genomic_scaffold_Scfld386_whole_genome_shotgun_sequence|gi|301015642|ref|NZ_GG773824.1|	91.599	8.401	121703	11162	132865
Yersinia_#_pestis_!_D182038_{_chromosome_}_complete_genome|gi|384124469|ref|NC_017160.1|	2.629	97.371	121651	4505293	4626944
Escherichia_#_coli_!_MS_{_146-1_}_genomic_scaffold_Scfld69_whole_genome_shotgun_sequence|gi|301648632|ref|NZ_GG772059.1|	57.165	42.835	120742	90475	211217
Escherichia_#_coli_!_MS_{_175-1_}_genomic_scaffold_Scfld795_whole_genome_shotgun_sequence|gi|313151259|ref|NZ_GG773717.1|	69.973	30.027	120604	51754	172358
Escherichia_#_coli_!_MS_{_200-1_}_genomic_scaffold_Scfld4_whole_genome_shotgun_sequence|gi|301005975|ref|NZ_GG773727.1|	93.15	6.85	120184	8838	129022
Escherichia_#_coli_!_MS_{_200-1_}_genomic_scaffold_Scfld351_whole_genome_shotgun_sequence|gi|301015628|ref|NZ_GG773817.1|	91.43	8.57	119306	11183	130489
Escherichia_#_coli_!_MS_{_182-1_}_genomic_scaffold_Scfld373_whole_genome_shotgun_sequence|gi|300927582|ref|NZ_GG771972.1|	69.691	30.309	119242	51860	171102
Streptococcus_#_mutans_!_UA159_{_chromosome_}_complete_genome|gi|347750429|ref|NC_004350.2|	5.856	94.144	119049	1913876	2032925
Veillonella_#_sp._!_6_1_27_{_genomic_}_scaffold_supercont1.3_whole_genome_shotgun_sequence|gi|294792904|ref|NZ_GG770217.1|	25.045	74.955	118619	354999	473618
Escherichia_#_coli_!_MS_{_21-1_}_genomic_scaffold_Scfld594_whole_genome_shotgun_sequence|gi|300941341|ref|NZ_GG772730.1|	77.053	22.947	118420	35266	153686
Escherichia_#_coli_!_TA280_{_genomic_}_scaffold_supercont1.8_whole_genome_shotgun_sequence|gi|331672217|ref|NZ_GL884339.1|	48.698	51.302	118124	124438	242562
Escherichia_#_coli_!_MS_{_69-1_}_genomic_scaffold_Scfld51_whole_genome_shotgun_sequence|gi|301030125|ref|NZ_GG772344.1|	70.99	29.01	118091	48257	166348
Streptococcus_#_oralis_!_ATCC_{_35037_}_genomic_scaffold_SCAFFOLD1_whole_genome_shotgun_sequence|gi|293366018|ref|NZ_GG749268.1|	8.809	91.191	117802	1219498	1337300
Escherichia_#_coli_!_MS_{_146-1_}_genomic_scaffold_Scfld695_whole_genome_shotgun_sequence|gi|301680467|ref|NZ_GG772145.1|	59.39	40.61	117598	80412	198010
Salmonella_#_enterica_!_subsp._{_enterica_}_serovar_Infantis_str._SARB27_chromosome_whole_genome_shotgun_sequence|gi|375004550|ref|NZ_CM001274.1|	2.409	97.591	117505	4761241	4878746
Escherichia_#_coli_!_MS_{_146-1_}_genomic_scaffold_Scfld249_whole_genome_shotgun_sequence|gi|301648669|ref|NZ_GG772094.1|	66.1	33.9	117023	60015	177038
Yersinia_#_pestis_!_Angola_{_chromosome_}_complete_genome|gi|162418099|ref|NC_010159.1|	2.598	97.402	117003	4387251	4504254
Streptococcus_#_sp._!_C300_{_genomic_}_scaffold_supercont1.1_whole_genome_shotgun_sequence|gi|322374292|ref|NZ_GL732466.1|	11.627	88.373	116818	887903	1004721
Klebsiella_#_oxytoca_!_KCTC_{_1686_}_chromosome_complete_genome|gi|375256816|ref|NC_016612.1|	1.943	98.057	116076	5858033	5974109
Yersinia_#_pestis_!_D106004_{_chromosome_}_complete_genome|gi|384120592|ref|NC_017154.1|	2.495	97.505	115766	4524954	4640720
Escherichia_#_coli_!_TA206_{_genomic_}_scaffold_supercont1.29_whole_genome_shotgun_sequence|gi|331660403|ref|NZ_GL884196.1|	86.332	13.668	115529	18291	133820
Escherichia_#_coli_!_MS_{_146-1_}_genomic_scaffold_Scfld290_whole_genome_shotgun_sequence|gi|301670368|ref|NZ_GG772107.1|	63.957	36.043	115162	64900	180062
Escherichia_#_coli_!_MS_{_115-1_}_genomic_scaffold_Scfld677_whole_genome_shotgun_sequence|gi|300921671|ref|NZ_GG771835.1|	61.641	38.359	114959	71540	186499
Escherichia_#_coli_!_MS_{_182-1_}_genomic_scaffold_Scfld834_whole_genome_shotgun_sequence|gi|302039681|ref|NZ_GG772029.1|	59.227	40.773	114950	79133	194083
Escherichia_#_coli_!_MS_{_78-1_}_genomic_scaffold_Scfld803_whole_genome_shotgun_sequence|gi|301333838|ref|NZ_GG773327.1|	59.178	40.822	114652	79088	193740
Escherichia_#_coli_!_MS_{_146-1_}_genomic_scaffold_Scfld238_whole_genome_shotgun_sequence|gi|301648664|ref|NZ_GG772089.1|	62.237	37.763	114458	69449	183907
Yersinia_#_pestis_!_CO92_{_chromosome_}_complete_genome|gi|16120353|ref|NC_003143.1|	2.455	97.545	114266	4539462	4653728
Escherichia_#_coli_!_UTI89_{_plasmid_}_pUTI89_complete_sequence|gi|91206245|ref|NC_007941.1|	99.883	0.117	114096	134	114230
Escherichia_#_coli_!_plasmid_{_pEC14_114_}_complete_sequence|gi|256855249|ref|NC_013175.1|	99.711	0.289	113892	330	114222
Escherichia_#_coli_!_MS_{_146-1_}_genomic_scaffold_Scfld306_whole_genome_shotgun_sequence|gi|301674415|ref|NZ_GG772110.1|	67.553	32.447	113841	54681	168522
Escherichia_#_coli_!_MS_{_116-1_}_genomic_scaffold_Scfld997_whole_genome_shotgun_sequence|gi|300954037|ref|NZ_GG773480.1|	55.701	44.299	113768	90478	204246
Escherichia_#_coli_!_MS_{_185-1_}_genomic_scaffold_Scfld184_whole_genome_shotgun_sequence|gi|301051456|ref|NZ_GG774221.1|	90.641	9.359	113716	11741	125457
Escherichia_#_coli_!_MS_{_187-1_}_genomic_scaffold_Scfld301_whole_genome_shotgun_sequence|gi|300934832|ref|NZ_GG772558.1|	68.996	31.004	113229	50880	164109
Escherichia_#_coli_!_MS_{_196-1_}_genomic_scaffold_Scfld1303_whole_genome_shotgun_sequence|gi|301033266|ref|NZ_GG774081.1|	66.024	33.976	112995	58148	171143
Escherichia_#_sp._!_3_2_53FAA_{_genomic_}_scaffold_supercont1.8_whole_genome_shotgun_sequence|gi|223958589|ref|NZ_DS999466.1|	99.971	0.029	112874	33	112907
Escherichia_#_coli_!_TA280_{_genomic_}_scaffold_supercont1.10_whole_genome_shotgun_sequence|gi|331672506|ref|NZ_GL884341.1|	60.202	39.798	112855	74606	187461
Escherichia_#_coli_!_MS_{_198-1_}_genomic_scaffold_Scfld296_whole_genome_shotgun_sequence|gi|300915919|ref|NZ_GG771427.1|	71.476	28.524	112796	45014	157810
Escherichia_#_coli_!_MS_{_200-1_}_genomic_scaffold_Scfld628_whole_genome_shotgun_sequence|gi|301016222|ref|NZ_GG773863.1|	95.416	4.584	112642	5412	118054
Escherichia_#_coli_!_MS_{_21-1_}_genomic_scaffold_Scfld239_whole_genome_shotgun_sequence|gi|300941257|ref|NZ_GG772646.1|	82.608	17.392	112335	23651	135986
Escherichia_#_coli_!_MS_{_69-1_}_genomic_scaffold_Scfld186_whole_genome_shotgun_sequence|gi|301030223|ref|NZ_GG772390.1|	57.342	42.658	112068	83369	195437
Yersinia_#_pestis_!_KIM_{_10_}_chromosome_complete_genome|gi|22123922|ref|NC_004088.1|	2.43	97.57	111781	4488974	4600755
Escherichia_#_coli_!_MS_{_198-1_}_genomic_scaffold_Scfld659_whole_genome_shotgun_sequence|gi|300916047|ref|NZ_GG771491.1|	55.359	44.641	111775	90135	201910
Granulicatella_#_adiacens_!_ATCC_{_49175_}_genomic_scaffold_SCAFFOLD2_whole_genome_shotgun_sequence|gi|253584455|ref|NZ_GG694016.1|	33.213	66.787	111361	223934	335295
Escherichia_#_coli_!_MS_{_196-1_}_genomic_scaffold_Scfld870_whole_genome_shotgun_sequence|gi|301030743|ref|NZ_GG774012.1|	66.536	33.464	111301	55979	167280
Escherichia_#_coli_!_MS_{_196-1_}_genomic_scaffold_Scfld770_whole_genome_shotgun_sequence|gi|301030707|ref|NZ_GG773994.1|	60.424	39.576	111277	72883	184160
Escherichia_#_coli_!_MS_{_187-1_}_genomic_scaffold_Scfld407_whole_genome_shotgun_sequence|gi|300934848|ref|NZ_GG772571.1|	56.485	43.515	110981	85498	196479
Escherichia_#_coli_!_MS_{_185-1_}_genomic_scaffold_Scfld303_whole_genome_shotgun_sequence|gi|301051492|ref|NZ_GG774239.1|	94.092	5.908	110684	6950	117634
Escherichia_#_coli_!_UMN026_{_plasmid_}_p1ESCUM_complete_sequence|gi|218692794|ref|NC_011749.1|	90.467	9.533	110642	11659	122301
Salmonella_#_bongori_!_NCTC_{_12419_}_complete_genome|gi|339998036|ref|NC_015761.1|	2.48	97.52	110603	4349502	4460105
Enterobacter_#_asburiae_!_LF7a_{_chromosome_}_complete_genome|gi|345297184|ref|NC_015968.1|	2.286	97.714	110028	4702805	4812833
Escherichia_#_coli_!_MS_{_116-1_}_genomic_scaffold_Scfld183_whole_genome_shotgun_sequence|gi|300952792|ref|NZ_GG773383.1|	62.21	37.79	109950	66790	176740
Escherichia_#_coli_!_MS_{_84-1_}_genomic_scaffold_Scfld923_whole_genome_shotgun_sequence|gi|300916009|ref|NZ_GG771673.1|	54.056	45.944	109773	93300	203073
Shigella_#_sp._!_D9_{_genomic_}_scaffold_supercont1.7_whole_genome_shotgun_sequence|gi|224581001|ref|NZ_GG657390.1|	56.155	43.845	109659	85620	195279
Escherichia_#_coli_!_FVEC1412_{_genomic_}_scaffold_supercont1.13_whole_genome_shotgun_sequence|gi|293404527|ref|NZ_GG749218.1|	81.063	18.937	109458	25571	135029
Escherichia_#_coli_!_MS_{_21-1_}_genomic_scaffold_Scfld328_whole_genome_shotgun_sequence|gi|300941283|ref|NZ_GG772672.1|	69.735	30.265	109334	47451	156785
Escherichia_#_coli_!_MS_{_200-1_}_genomic_scaffold_Scfld407_whole_genome_shotgun_sequence|gi|301016116|ref|NZ_GG773832.1|	91.011	8.989	109159	10782	119941
Yersinia_#_pestis_!_A1122_{_chromosome_}_complete_genome|gi|384137007|ref|NC_017168.1|	2.396	97.604	109098	4444672	4553770
Escherichia_#_coli_!_MS_{_69-1_}_genomic_scaffold_Scfld713_whole_genome_shotgun_sequence|gi|301030739|ref|NZ_GG772460.1|	66.744	33.256	108276	53951	162227
Escherichia_#_coli_!_MS_{_69-1_}_genomic_scaffold_Scfld828_whole_genome_shotgun_sequence|gi|301030762|ref|NZ_GG772472.1|	72.69	27.31	108244	40667	148911
Streptococcus_#_sp._!_M143_{_genomic_}_scaffold_supercont1.6_whole_genome_shotgun_sequence|gi|270292301|ref|NZ_GG730097.1|	10.743	89.257	107695	894730	1002425
Escherichia_#_coli_!_MS_{_78-1_}_genomic_scaffold_Scfld971_whole_genome_shotgun_sequence|gi|301333849|ref|NZ_GG773338.1|	63.222	36.778	107678	62638	170316
Escherichia_#_coli_!_MS_{_182-1_}_genomic_scaffold_Scfld315_whole_genome_shotgun_sequence|gi|300927566|ref|NZ_GG771956.1|	64.88	35.12	106031	57395	163426
Escherichia_#_coli_!_MS_{_21-1_}_genomic_scaffold_Scfld508_whole_genome_shotgun_sequence|gi|300941328|ref|NZ_GG772717.1|	70.349	29.651	105746	44570	150316
Escherichia_#_coli_!_MS_{_200-1_}_genomic_scaffold_Scfld261_whole_genome_shotgun_sequence|gi|301015596|ref|NZ_GG773801.1|	94.76	5.24	105247	5820	111067
Escherichia_#_coli_!_M605_{_genomic_}_scaffold_supercont1.33_whole_genome_shotgun_sequence|gi|331649697|ref|NZ_GL883924.1|	81.054	18.946	105231	24597	129828
Escherichia_#_sp._!_1_1_43_{_genomic_}_scaffold_supercont1.26_whole_genome_shotgun_sequence|gi|254038790|ref|NZ_GG665836.1|	57.386	42.614	105152	78085	183237
Escherichia_#_coli_!_MS_{_45-1_}_genomic_scaffold_Scfld428_whole_genome_shotgun_sequence|gi|301015633|ref|NZ_GG772267.1|	92.22	7.78	104577	8823	113400
Escherichia_#_coli_!_MS_{_45-1_}_genomic_scaffold_Scfld683_whole_genome_shotgun_sequence|gi|301016137|ref|NZ_GG772290.1|	93.493	6.507	104543	7276	111819
Escherichia_#_coli_!_MS_{_200-1_}_genomic_scaffold_Scfld599_whole_genome_shotgun_sequence|gi|301016214|ref|NZ_GG773859.1|	80.069	19.931	104497	26012	130509
Escherichia_#_coli_!_83972_{_genomic_}_scaffold_SCAFFOLD18_whole_genome_shotgun_sequence|gi|237754935|ref|NZ_GG669112.1|	92.476	7.524	104460	8499	112959
Streptococcus_#_cristatus_!_ATCC_{_51100_}_genomic_scaffold_SCAFFOLD1_whole_genome_shotgun_sequence|gi|322386984|ref|NZ_GL732518.1|	5.289	94.711	104405	1869737	1974142
Escherichia_#_coli_!_MS_{_185-1_}_genomic_scaffold_Scfld253_whole_genome_shotgun_sequence|gi|301051464|ref|NZ_GG774229.1|	92.241	7.759	104385	8780	113165
Escherichia_#_coli_!_B088_{_genomic_}_scaffold_supercont1.23_whole_genome_shotgun_sequence|gi|293463914|ref|NZ_GG749147.1|	55.868	44.132	104053	82196	186249
Escherichia_#_coli_!_H299_{_genomic_}_scaffold_supercont1.58_whole_genome_shotgun_sequence|gi|331685590|ref|NZ_GL884547.1|	80.322	19.678	104036	25488	129524
Yersinia_#_pestis_!_biovar_{_Microtus_}_str._91001_chromosome_complete_genome|gi|45439865|ref|NC_005810.1|	2.254	97.746	103568	4491497	4595065
Escherichia_#_coli_!_MS_{_175-1_}_genomic_scaffold_Scfld669_whole_genome_shotgun_sequence|gi|313151251|ref|NZ_GG773709.1|	70.055	29.945	103565	44269	147834
Escherichia_#_coli_!_MS_{_69-1_}_genomic_scaffold_Scfld202_whole_genome_shotgun_sequence|gi|301030601|ref|NZ_GG772397.1|	57.503	42.497	103560	76535	180095
Escherichia_#_coli_!_MS_{_146-1_}_genomic_scaffold_Scfld650_whole_genome_shotgun_sequence|gi|301680461|ref|NZ_GG772139.1|	70.437	29.563	103143	43289	146432
Escherichia_#_coli_!_MS_{_196-1_}_genomic_scaffold_Scfld1407_whole_genome_shotgun_sequence|gi|301033757|ref|NZ_GG774096.1|	64.776	35.224	102427	55698	158125
Escherichia_#_coli_!_MS_{_84-1_}_genomic_scaffold_Scfld253_whole_genome_shotgun_sequence|gi|300915603|ref|NZ_GG771586.1|	60.617	39.383	101703	66076	167779
Escherichia_#_coli_!_MS_{_116-1_}_genomic_scaffold_Scfld687_whole_genome_shotgun_sequence|gi|300952879|ref|NZ_GG773455.1|	64.47	35.53	101700	56049	157749
Escherichia_#_coli_!_MS_{_116-1_}_genomic_scaffold_Scfld672_whole_genome_shotgun_sequence|gi|300952877|ref|NZ_GG773453.1|	60.346	39.654	101576	66748	168324
Klebsiella_#_pneumoniae_!_342_{_chromosome_}_complete_genome|gi|206575712|ref|NC_011283.1|	1.794	98.206	101227	5540012	5641239
Streptococcus_#_gallolyticus_!_subsp._{_gallolyticus_}_TX20005_genomic_scaffold_SCAFFOLD1_whole_genome_shotgun_sequence|gi|306832509|ref|NZ_GL397173.1|	4.512	95.488	100876	2134884	2235760
Escherichia_#_coli_!_B185_{_genomic_}_scaffold_supercont1.24_whole_genome_shotgun_sequence|gi|293417054|ref|NZ_GG749185.1|	48.485	51.515	100663	106955	207618
Escherichia_#_coli_!_TA206_{_genomic_}_scaffold_supercont1.27_whole_genome_shotgun_sequence|gi|331660102|ref|NZ_GL884194.1|	87.383	12.617	100397	14496	114893
Escherichia_#_coli_!_MS_{_84-1_}_genomic_scaffold_Scfld101_whole_genome_shotgun_sequence|gi|300913203|ref|NZ_GG771556.1|	53.334	46.666	100079	87566	187645
Escherichia_#_coli_!_MS_{_21-1_}_genomic_scaffold_Scfld491_whole_genome_shotgun_sequence|gi|300941319|ref|NZ_GG772708.1|	60.821	39.179	99629	64178	163807
Escherichia_#_coli_!_MS_{_175-1_}_genomic_scaffold_Scfld46_whole_genome_shotgun_sequence|gi|300959338|ref|NZ_GG773602.1|	66.691	33.309	99489	49689	149178
Escherichia_#_coli_!_MS_{_182-1_}_genomic_scaffold_Scfld197_whole_genome_shotgun_sequence|gi|300927536|ref|NZ_GG771926.1|	63.747	36.253	99436	56550	155986
Escherichia_#_coli_!_H299_{_genomic_}_scaffold_supercont1.17_whole_genome_shotgun_sequence|gi|331681978|ref|NZ_GL884506.1|	68.659	31.341	98970	45177	144147
Escherichia_#_coli_!_MS_{_116-1_}_genomic_scaffold_Scfld253_whole_genome_shotgun_sequence|gi|300952822|ref|NZ_GG773398.1|	63.24	36.76	98638	57336	155974
Escherichia_#_coli_!_MS_{_116-1_}_genomic_scaffold_Scfld303_whole_genome_shotgun_sequence|gi|300952829|ref|NZ_GG773405.1|	70.753	29.247	98617	40766	139383
Escherichia_#_coli_!_MS_{_21-1_}_genomic_scaffold_Scfld808_whole_genome_shotgun_sequence|gi|300941375|ref|NZ_GG772764.1|	57.906	42.094	98500	71602	170102
Escherichia_#_coli_!_MS_{_45-1_}_genomic_scaffold_Scfld1264_whole_genome_shotgun_sequence|gi|301016248|ref|NZ_GG772323.1|	90.791	9.209	97970	9937	107907
Escherichia_#_coli_!_MS_{_185-1_}_genomic_scaffold_Scfld612_whole_genome_shotgun_sequence|gi|301051517|ref|NZ_GG774260.1|	90.3	9.7	97849	10511	108360
Escherichia_#_coli_!_MS_{_84-1_}_genomic_scaffold_Scfld950_whole_genome_shotgun_sequence|gi|300916017|ref|NZ_GG771677.1|	53.518	46.482	97573	84744	182317
Escherichia_#_coli_!_M605_{_genomic_}_scaffold_supercont1.31_whole_genome_shotgun_sequence|gi|331649589|ref|NZ_GL883922.1|	87.461	12.539	97496	13978	111474
Escherichia_#_coli_!_MS_{_84-1_}_genomic_scaffold_Scfld1165_whole_genome_shotgun_sequence|gi|300916046|ref|NZ_GG771691.1|	44.67	55.33	97282	120495	217777
Escherichia_#_coli_!_MS_{_21-1_}_genomic_scaffold_Scfld273_whole_genome_shotgun_sequence|gi|300941267|ref|NZ_GG772656.1|	65.476	34.524	97230	51267	148497
Escherichia_#_coli_!_MS_{_116-1_}_genomic_scaffold_Scfld775_whole_genome_shotgun_sequence|gi|300952884|ref|NZ_GG773460.1|	69.142	30.858	96749	43178	139927
Escherichia_#_coli_!_MS_{_45-1_}_genomic_scaffold_Scfld155_whole_genome_shotgun_sequence|gi|301014669|ref|NZ_GG772211.1|	86.298	13.702	96593	15336	111929
Escherichia_#_coli_!_MS_{_84-1_}_genomic_scaffold_Scfld534_whole_genome_shotgun_sequence|gi|300915920|ref|NZ_GG771628.1|	72.503	27.497	96023	36417	132440
Enterobacter_#_aerogenes_!_KCTC_{_2190_}_chromosome_complete_genome|gi|336246508|ref|NC_015663.1|	1.805	98.195	95335	5185015	5280350
Escherichia_#_coli_!_MS_{_187-1_}_genomic_scaffold_Scfld11_whole_genome_shotgun_sequence|gi|300932423|ref|NZ_GG772480.1|	61.785	38.215	95192	58877	154069
Escherichia_#_coli_!_MS_{_116-1_}_genomic_scaffold_Scfld136_whole_genome_shotgun_sequence|gi|300952753|ref|NZ_GG773372.1|	63.695	36.305	94953	54121	149074
Salmonella_#_enterica_!_subsp._{_enterica_}_serovar_Schwarzengrund_str._CVM19633_chromosome_complete_genome|gi|194733902|ref|NC_011094.1|	2.014	97.986	94855	4614220	4709075
Yersinia_#_pestis_!_Pestoides_{_F_}_chromosome_complete_genome|gi|145597324|ref|NC_009381.1|	2.092	97.908	94508	4422837	4517345
Escherichia_#_coli_!_MS_{_185-1_}_genomic_scaffold_Scfld176_whole_genome_shotgun_sequence|gi|301051455|ref|NZ_GG774220.1|	82.365	17.635	93987	20123	114110
Escherichia_#_coli_!_MS_{_78-1_}_genomic_scaffold_Scfld939_whole_genome_shotgun_sequence|gi|301333848|ref|NZ_GG773337.1|	61.197	38.803	93930	59559	153489
Escherichia_#_coli_!_MS_{_146-1_}_genomic_scaffold_Scfld381_whole_genome_shotgun_sequence|gi|301680437|ref|NZ_GG772115.1|	67.536	32.464	93794	45085	138879
Escherichia_#_coli_!_MS_{_200-1_}_genomic_scaffold_Scfld290_whole_genome_shotgun_sequence|gi|301015602|ref|NZ_GG773804.1|	90.4	9.6	93500	9929	103429
Escherichia_#_coli_!_MS_{_185-1_}_genomic_scaffold_Scfld225_whole_genome_shotgun_sequence|gi|301051461|ref|NZ_GG774226.1|	83.533	16.467	93476	18427	111903
Escherichia_#_coli_!_MS_{_146-1_}_genomic_scaffold_Scfld602_whole_genome_shotgun_sequence|gi|301680460|ref|NZ_GG772138.1|	51.942	48.058	93175	86209	179384
Escherichia_#_coli_!_MS_{_84-1_}_genomic_scaffold_Scfld169_whole_genome_shotgun_sequence|gi|300915570|ref|NZ_GG771569.1|	69.474	30.526	93105	40909	134014
Escherichia_#_coli_!_MS_{_185-1_}_genomic_scaffold_Scfld291_whole_genome_shotgun_sequence|gi|301051490|ref|NZ_GG774237.1|	94.001	5.999	92841	5925	98766
Escherichia_#_coli_!_MS_{_182-1_}_genomic_scaffold_Scfld344_whole_genome_shotgun_sequence|gi|300927572|ref|NZ_GG771962.1|	61.741	38.259	92611	57387	149998
Granulicatella_#_adiacens_!_ATCC_{_49175_}_genomic_scaffold_SCAFFOLD3_whole_genome_shotgun_sequence|gi|253584456|ref|NZ_GG694017.1|	31.382	68.618	92595	202461	295056
Escherichia_#_coli_!_MS_{_45-1_}_genomic_scaffold_Scfld21_whole_genome_shotgun_sequence|gi|301014593|ref|NZ_GG772179.1|	90.389	9.611	92549	9841	102390
Escherichia_#_coli_!_MS_{_146-1_}_genomic_scaffold_Scfld283_whole_genome_shotgun_sequence|gi|301663437|ref|NZ_GG772104.1|	71.338	28.662	92000	36963	128963
Salmonella_#_enterica_!_subsp._{_enterica_}_serovar_Paratyphi_C_strain_RKS4594_chromosome_complete_genome|gi|224581838|ref|NC_012125.1|	1.903	98.097	91956	4741124	4833080
Escherichia_#_coli_!_MS_{_45-1_}_genomic_scaffold_Scfld106_whole_genome_shotgun_sequence|gi|301014635|ref|NZ_GG772199.1|	82.618	17.382	91836	19322	111158
Escherichia_#_coli_!_MS_{_69-1_}_genomic_scaffold_Scfld220_whole_genome_shotgun_sequence|gi|301030608|ref|NZ_GG772400.1|	63.13	36.87	91262	53300	144562
Escherichia_#_coli_!_MS_{_84-1_}_genomic_scaffold_Scfld305_whole_genome_shotgun_sequence|gi|300915621|ref|NZ_GG771595.1|	55.967	44.033	91257	71798	163055
Escherichia_#_coli_!_MS_{_69-1_}_genomic_scaffold_Scfld254_whole_genome_shotgun_sequence|gi|301030632|ref|NZ_GG772407.1|	66.716	33.284	91048	45424	136472
Escherichia_#_coli_!_MS_{_146-1_}_genomic_scaffold_Scfld166_whole_genome_shotgun_sequence|gi|301648653|ref|NZ_GG772078.1|	55.312	44.688	91019	73537	164556
Escherichia_#_coli_!_MS_{_45-1_}_genomic_scaffold_Scfld7_whole_genome_shotgun_sequence|gi|301012142|ref|NZ_GG772177.1|	89.288	10.712	90963	10913	101876
Escherichia_#_coli_!_MS_{_187-1_}_genomic_scaffold_Scfld362_whole_genome_shotgun_sequence|gi|300934836|ref|NZ_GG772562.1|	60.024	39.976	90626	60357	150983
Escherichia_#_coli_!_MS_{_116-1_}_genomic_scaffold_Scfld923_whole_genome_shotgun_sequence|gi|300952895|ref|NZ_GG773471.1|	57.326	42.674	90605	67448	158053
Escherichia_#_coli_!_MS_{_45-1_}_genomic_scaffold_Scfld464_whole_genome_shotgun_sequence|gi|301015651|ref|NZ_GG772276.1|	90.815	9.185	90543	9158	99701
Escherichia_#_coli_!_MS_{_182-1_}_genomic_scaffold_Scfld376_whole_genome_shotgun_sequence|gi|300927585|ref|NZ_GG771975.1|	60.338	39.662	90333	59378	149711
Escherichia_#_coli_!_MS_{_185-1_}_genomic_scaffold_Scfld443_whole_genome_shotgun_sequence|gi|301051501|ref|NZ_GG774248.1|	70.991	29.009	90189	36854	127043
Streptococcus_#_pyogenes_!_NZ131_{_chromosome_}_complete_genome|gi|209558587|ref|NC_011375.1|	4.965	95.035	90147	1725638	1815785
Escherichia_#_coli_!_MS_{_182-1_}_genomic_scaffold_Scfld130_whole_genome_shotgun_sequence|gi|300927518|ref|NZ_GG771908.1|	73.851	26.149	90142	31918	122060
Escherichia_#_coli_!_MS_{_200-1_}_genomic_scaffold_Scfld298_whole_genome_shotgun_sequence|gi|301015606|ref|NZ_GG773806.1|	91.997	8.003	90094	7837	97931
Escherichia_#_coli_!_MS_{_21-1_}_genomic_scaffold_Scfld775_whole_genome_shotgun_sequence|gi|300941369|ref|NZ_GG772758.1|	74.12	25.88	89677	31312	120989
Escherichia_#_coli_!_MS_{_21-1_}_genomic_scaffold_Scfld743_whole_genome_shotgun_sequence|gi|300941359|ref|NZ_GG772748.1|	67.235	32.765	89471	43602	133073
Escherichia_#_coli_!_MS_{_175-1_}_genomic_scaffold_Scfld783_whole_genome_shotgun_sequence|gi|313151258|ref|NZ_GG773716.1|	57.089	42.911	89345	67155	156500
Salmonella_#_enterica_!_subsp._{_enterica_}_serovar_Typhi_str._Ty2_chromosome_complete_genome|gi|29140543|ref|NC_004631.1|	1.862	98.138	89246	4702715	4791961
Escherichia_#_coli_!_MS_{_45-1_}_genomic_scaffold_Scfld1185_whole_genome_shotgun_sequence|gi|301016242|ref|NZ_GG772320.1|	94.055	5.945	88997	5625	94622
Escherichia_#_coli_!_MS_{_185-1_}_genomic_scaffold_Scfld207_whole_genome_shotgun_sequence|gi|301051458|ref|NZ_GG774223.1|	94.013	5.987	88935	5664	94599
Escherichia_#_coli_!_MS_{_187-1_}_genomic_scaffold_Scfld121_whole_genome_shotgun_sequence|gi|300934721|ref|NZ_GG772514.1|	67.333	32.667	88415	42895	131310
Escherichia_#_coli_!_MS_{_187-1_}_genomic_scaffold_Scfld224_whole_genome_shotgun_sequence|gi|300934813|ref|NZ_GG772541.1|	70.138	29.862	87968	37454	125422
Escherichia_#_coli_!_MS_{_115-1_}_genomic_scaffold_Scfld471_whole_genome_shotgun_sequence|gi|300921641|ref|NZ_GG771805.1|	58.568	41.432	87708	62047	149755
Escherichia_#_coli_!_O157:H7_{_str._}_EC4024_scf_1109799329188_genomic_scaffold_whole_genome_shotgun_sequence|gi|224531415|ref|NZ_DS571084.1|	46.336	53.664	87471	101306	188777
Escherichia_#_coli_!_MS_{_146-1_}_genomic_scaffold_Scfld297_whole_genome_shotgun_sequence|gi|301670413|ref|NZ_GG772108.1|	58.886	41.114	87441	61051	148492
Salmonella_#_enterica_!_subsp._{_enterica_}_serovar_Choleraesuis_str._SC-B67_chromosome_complete_genome|gi|62178570|ref|NC_006905.1|	1.837	98.163	87382	4668318	4755700
Escherichia_#_coli_!_MS_{_182-1_}_genomic_scaffold_Scfld672_whole_genome_shotgun_sequence|gi|302039671|ref|NZ_GG772019.1|	61.257	38.743	87223	55165	142388
Escherichia_#_coli_!_H299_{_genomic_}_scaffold_supercont1.57_whole_genome_shotgun_sequence|gi|331685484|ref|NZ_GL884546.1|	77.771	22.229	87145	24909	112054
Escherichia_#_coli_!_TA271_{_genomic_}_scaffold_supercont1.49_whole_genome_shotgun_sequence|gi|331671000|ref|NZ_GL884297.1|	43.263	56.737	86995	114088	201083
Escherichia_#_coli_!_MS_{_198-1_}_genomic_scaffold_Scfld266_whole_genome_shotgun_sequence|gi|300915671|ref|NZ_GG771419.1|	65.414	34.586	86978	45988	132966
Escherichia_#_coli_!_MS_{_116-1_}_genomic_scaffold_Scfld948_whole_genome_shotgun_sequence|gi|300954014|ref|NZ_GG773473.1|	53.94	46.06	86676	74015	160691
Escherichia_#_coli_!_TA271_{_genomic_}_scaffold_supercont1.48_whole_genome_shotgun_sequence|gi|331670863|ref|NZ_GL884296.1|	59.613	40.387	86344	58497	144841
Salmonella_#_enterica_!_subsp._{_enterica_}_serovar_Typhi_str._CT18_chromosome_complete_genome|gi|16758993|ref|NC_003198.1|	1.791	98.209	86112	4722925	4809037
Salmonella_#_enterica_!_subsp._{_enterica_}_serovar_Dublin_str._CT_02021853_chromosome_complete_genome|gi|198241740|ref|NC_011205.1|	1.775	98.225	85974	4756934	4842908
Escherichia_#_coli_!_TA143_{_genomic_}_scaffold_supercont1.27_whole_genome_shotgun_sequence|gi|331665501|ref|NZ_GL884232.1|	68.518	31.482	85788	39417	125205
Escherichia_#_coli_!_MS_{_182-1_}_genomic_scaffold_Scfld801_whole_genome_shotgun_sequence|gi|302039680|ref|NZ_GG772028.1|	56.018	43.982	85706	67292	152998
Salmonella_#_enterica_!_subsp._{_enterica_}_serovar_Typhimurium_str._LT2_chromosome_complete_genome|gi|16763390|ref|NC_003197.1|	1.76	98.24	85481	4771951	4857432
Cronobacter_#_sakazakii_!_ATCC_{_BAA-894_}_chromosome_complete_genome|gi|156932229|ref|NC_009778.1|	1.951	98.049	85230	4283143	4368373
Salmonella_#_enterica_!_subsp._{_enterica_}_serovar_Paratyphi_A_str._ATCC_9150_chromosome_complete_genome|gi|56412276|ref|NC_006511.1|	1.858	98.142	85194	4500035	4585229
Escherichia_#_coli_!_MS_{_78-1_}_genomic_scaffold_Scfld217_whole_genome_shotgun_sequence|gi|301333673|ref|NZ_GG773274.1|	75.358	24.642	84904	27764	112668
Escherichia_#_coli_!_MS_{_182-1_}_genomic_scaffold_Scfld602_whole_genome_shotgun_sequence|gi|302039663|ref|NZ_GG772011.1|	75.612	24.388	84850	27368	112218
Escherichia_#_coli_!_MS_{_200-1_}_genomic_scaffold_Scfld678_whole_genome_shotgun_sequence|gi|301016232|ref|NZ_GG773868.1|	96.622	3.378	84827	2966	87793
Escherichia_#_coli_!_TA280_{_genomic_}_scaffold_supercont1.49_whole_genome_shotgun_sequence|gi|331675312|ref|NZ_GL884380.1|	53.505	46.495	84820	73707	158527
Escherichia_#_coli_!_MS_{_182-1_}_genomic_scaffold_Scfld422_whole_genome_shotgun_sequence|gi|300927595|ref|NZ_GG771985.1|	59.281	40.719	84775	58230	143005
Streptococcus_#_bovis_!_ATCC_{_700338_}_genomic_scaffold_SCAFFOLD1_whole_genome_shotgun_sequence|gi|306834642|ref|NZ_GL397128.1|	4.078	95.922	84286	1982520	2066806
Escherichia_#_coli_!_MS_{_200-1_}_genomic_scaffold_Scfld189_whole_genome_shotgun_sequence|gi|301015448|ref|NZ_GG773785.1|	89.429	10.571	84258	9960	94218
Escherichia_#_coli_!_MS_{_185-1_}_genomic_scaffold_Scfld46_whole_genome_shotgun_sequence|gi|301051433|ref|NZ_GG774198.1|	95.721	4.279	84034	3757	87791
Escherichia_#_coli_!_MS_{_69-1_}_genomic_scaffold_Scfld522_whole_genome_shotgun_sequence|gi|301030704|ref|NZ_GG772443.1|	57.216	42.784	84028	62833	146861
Escherichia_#_coli_!_MS_{_21-1_}_genomic_scaffold_Scfld877_whole_genome_shotgun_sequence|gi|300946316|ref|NZ_GG772772.1|	76.227	23.773	83944	26179	110123
Salmonella_#_enterica_!_subsp._{_enterica_}_serovar_Newport_str._SL254_chromosome_complete_genome|gi|194442203|ref|NC_011080.1|	1.733	98.267	83676	4743965	4827641
Escherichia_#_coli_!_MS_{_45-1_}_genomic_scaffold_Scfld19_whole_genome_shotgun_sequence|gi|301014591|ref|NZ_GG772178.1|	95.614	4.386	83303	3821	87124
Escherichia_#_coli_!_MS_{_21-1_}_genomic_scaffold_Scfld1043_whole_genome_shotgun_sequence|gi|300946330|ref|NZ_GG772786.1|	49.342	50.658	83097	85312	168409
Escherichia_#_coli_!_MS_{_200-1_}_genomic_scaffold_Scfld155_whole_genome_shotgun_sequence|gi|301015438|ref|NZ_GG773780.1|	75.996	24.004	82910	26188	109098
Gemella_#_haemolysans_!_M341_{_genomic_}_scaffold_supercont1.3_whole_genome_shotgun_sequence|gi|329768780|ref|NZ_GL883584.1|	34.126	65.874	82624	159487	242111
Salmonella_#_enterica_!_subsp._{_enterica_}_serovar_Gallinarum_str._287/91_chromosome_complete_genome|gi|205351346|ref|NC_011274.1|	1.771	98.229	82487	4576210	4658697
Escherichia_#_coli_!_MS_{_185-1_}_genomic_scaffold_Scfld64_whole_genome_shotgun_sequence|gi|301051437|ref|NZ_GG774202.1|	71.109	28.891	82269	33425	115694
Escherichia_#_coli_!_B354_{_genomic_}_scaffold_supercont1.17_whole_genome_shotgun_sequence|gi|293413291|ref|NZ_GG749342.1|	63.276	36.724	82251	47736	129987
Escherichia_#_coli_!_MS_{_200-1_}_genomic_scaffold_Scfld755_whole_genome_shotgun_sequence|gi|301016243|ref|NZ_GG773874.1|	98.149	1.851	81871	1544	83415
Escherichia_#_coli_!_MS_{_69-1_}_genomic_scaffold_Scfld804_whole_genome_shotgun_sequence|gi|301030758|ref|NZ_GG772470.1|	68.25	31.75	81752	38032	119784
Escherichia_#_coli_!_MS_{_78-1_}_genomic_scaffold_Scfld106_whole_genome_shotgun_sequence|gi|301333478|ref|NZ_GG773249.1|	49.788	50.212	81676	82372	164048
Escherichia_#_coli_!_MS_{_198-1_}_genomic_scaffold_Scfld418_whole_genome_shotgun_sequence|gi|300915963|ref|NZ_GG771449.1|	50.323	49.677	81564	80516	162080
Escherichia_#_coli_!_MS_{_45-1_}_genomic_scaffold_Scfld134_whole_genome_shotgun_sequence|gi|301014657|ref|NZ_GG772206.1|	95.936	4.064	81371	3447	84818
Klebsiella_#_pneumoniae_!_subsp._{_pneumoniae_}_MGH_78578_chromosome_complete_genome|gi|152968582|ref|NC_009648.1|	1.521	98.479	80861	5234259	5315120
Salmonella_#_enterica_!_subsp._{_arizonae_}_serovar_62:z4z23:--_str._RSK2980_chromosome_complete_genome|gi|161501984|ref|NC_010067.1|	1.75	98.25	80509	4520291	4600800
Escherichia_#_coli_!_MS_{_187-1_}_genomic_scaffold_Scfld391_whole_genome_shotgun_sequence|gi|300934842|ref|NZ_GG772568.1|	65.749	34.251	80079	41716	121795
Escherichia_#_coli_!_M718_{_genomic_}_scaffold_supercont1.19_whole_genome_shotgun_sequence|gi|331652475|ref|NZ_GL884119.1|	34.218	65.782	79269	152387	231656
Escherichia_#_coli_!_MS_{_198-1_}_genomic_scaffold_Scfld873_whole_genome_shotgun_sequence|gi|300921538|ref|NZ_GG771518.1|	73.324	26.676	78842	28683	107525
Escherichia_#_coli_!_MS_{_78-1_}_genomic_scaffold_Scfld496_whole_genome_shotgun_sequence|gi|301333820|ref|NZ_GG773309.1|	49.43	50.57	78778	80595	159373
Escherichia_#_coli_!_MS_{_21-1_}_genomic_scaffold_Scfld782_whole_genome_shotgun_sequence|gi|300941371|ref|NZ_GG772760.1|	75.613	24.387	78766	25404	104170
Streptococcus_#_vestibularis_!_ATCC_{_49124_}_genomic_scaffold_SCAFFOLD2_whole_genome_shotgun_sequence|gi|323356408|ref|NZ_GL831113.1|	77.3	22.7	78551	23068	101619
Escherichia_#_coli_!_MS_{_78-1_}_genomic_scaffold_Scfld702_whole_genome_shotgun_sequence|gi|301333828|ref|NZ_GG773317.1|	56.573	43.427	78375	60163	138538
Escherichia_#_coli_!_MS_{_182-1_}_genomic_scaffold_Scfld996_whole_genome_shotgun_sequence|gi|302039690|ref|NZ_GG772038.1|	57.712	42.288	78158	57270	135428
Escherichia_#_coli_!_MS_{_196-1_}_genomic_scaffold_Scfld1016_whole_genome_shotgun_sequence|gi|301030787|ref|NZ_GG774038.1|	71.201	28.799	78033	31562	109595
Escherichia_#_coli_!_MS_{_84-1_}_genomic_scaffold_Scfld1430_whole_genome_shotgun_sequence|gi|300916064|ref|NZ_GG771700.1|	53.674	46.326	77928	67260	145188
Escherichia_#_coli_!_MS_{_185-1_}_genomic_scaffold_Scfld8_whole_genome_shotgun_sequence|gi|301051426|ref|NZ_GG774191.1|	82.029	17.971	77633	17008	94641
Escherichia_#_coli_!_MS_{_146-1_}_genomic_scaffold_Scfld416_whole_genome_shotgun_sequence|gi|301680442|ref|NZ_GG772120.1|	65.02	34.98	77585	41739	119324
Escherichia_#_coli_!_MS_{_45-1_}_genomic_scaffold_Scfld170_whole_genome_shotgun_sequence|gi|301015153|ref|NZ_GG772216.1|	89.052	10.948	77320	9506	86826
Escherichia_#_coli_!_B185_{_genomic_}_scaffold_supercont1.27_whole_genome_shotgun_sequence|gi|293417316|ref|NZ_GG749188.1|	44.65	55.35	77311	95837	173148
Escherichia_#_coli_!_MS_{_146-1_}_genomic_scaffold_Scfld457_whole_genome_shotgun_sequence|gi|301680448|ref|NZ_GG772126.1|	63.935	36.065	77081	43481	120562
Streptococcus_#_sp._!_M334_{_genomic_}_scaffold_supercont1.2_whole_genome_shotgun_sequence|gi|322377037|ref|NZ_GL732487.1|	27.974	72.026	77009	198275	275284
Escherichia_#_coli_!_H591_{_genomic_}_scaffold_supercont1.61_whole_genome_shotgun_sequence|gi|331679961|ref|NZ_GL884468.1|	57.097	42.903	76740	57663	134403
Haemophilus_#_sp._!_oral_{_taxon_}_851_str._F0397_genomic_scaffold_Scfld100_whole_genome_shotgun_sequence|gi|373468182|ref|NZ_JH591082.1|	32.213	67.787	76700	161406	238106
Klebsiella_#_pneumoniae_!_plasmid_{_pKF3-140_}_complete_sequence|gi|291289198|ref|NC_013951.1|	52	48	76657	70759	147416
Escherichia_#_coli_!_TA271_{_genomic_}_scaffold_supercont1.46_whole_genome_shotgun_sequence|gi|331670696|ref|NZ_GL884294.1|	56.833	43.167	76587	58170	134757
Escherichia_#_coli_!_MS_{_198-1_}_genomic_scaffold_Scfld797_whole_genome_shotgun_sequence|gi|300916077|ref|NZ_GG771506.1|	58.995	41.005	76386	53092	129478
Escherichia_#_coli_!_M718_{_genomic_}_scaffold_supercont1.38_whole_genome_shotgun_sequence|gi|331655535|ref|NZ_GL884138.1|	55.576	44.424	76313	60999	137312
Escherichia_#_coli_!_MS_{_182-1_}_genomic_scaffold_Scfld1005_whole_genome_shotgun_sequence|gi|302039691|ref|NZ_GG772039.1|	60.374	39.626	75786	49742	125528
Escherichia_#_coli_!_MS_{_182-1_}_genomic_scaffold_Scfld246_whole_genome_shotgun_sequence|gi|300927550|ref|NZ_GG771940.1|	48.056	51.944	75711	81835	157546
Escherichia_#_coli_!_MS_{_187-1_}_genomic_scaffold_Scfld172_whole_genome_shotgun_sequence|gi|300934790|ref|NZ_GG772529.1|	61.079	38.921	75549	48141	123690
Escherichia_#_coli_!_MS_{_187-1_}_genomic_scaffold_Scfld203_whole_genome_shotgun_sequence|gi|300934808|ref|NZ_GG772536.1|	71.415	28.585	75406	30183	105589
Escherichia_#_coli_!_MS_{_69-1_}_genomic_scaffold_Scfld608_whole_genome_shotgun_sequence|gi|301030718|ref|NZ_GG772450.1|	66.002	33.998	75049	38658	113707
Yersinia_#_pestis_!_Nepal516_{_chromosome_}_complete_genome|gi|108810166|ref|NC_008149.1|	1.651	98.349	74855	4459735	4534590
Escherichia_#_coli_!_MS_{_200-1_}_genomic_scaffold_Scfld201_whole_genome_shotgun_sequence|gi|301015464|ref|NZ_GG773789.1|	81.766	18.234	74781	16676	91457
Escherichia_#_coli_!_MS_{_182-1_}_genomic_scaffold_Scfld379_whole_genome_shotgun_sequence|gi|300927586|ref|NZ_GG771976.1|	60.564	39.436	74611	48582	123193
Streptococcus_#_sanguinis_!_SK36_{_chromosome_}_complete_genome|gi|125716887|ref|NC_009009.1|	3.122	96.878	74555	2313880	2388435
Actinomyces_#_odontolyticus_!_ATCC_{_17982_}_Scfld021_genomic_scaffold_whole_genome_shotgun_sequence|gi|223667766|ref|NZ_DS264586.1|	3.091	96.909	73908	2317322	2391230
Escherichia_#_coli_!_MS_{_115-1_}_genomic_scaffold_Scfld663_whole_genome_shotgun_sequence|gi|300921668|ref|NZ_GG771832.1|	64.078	35.922	73856	41404	115260
Escherichia_#_coli_!_MS_{_69-1_}_genomic_scaffold_Scfld146_whole_genome_shotgun_sequence|gi|301030196|ref|NZ_GG772377.1|	52.7	47.3	73705	66153	139858
Escherichia_#_coli_!_MS_{_196-1_}_genomic_scaffold_Scfld1388_whole_genome_shotgun_sequence|gi|301033278|ref|NZ_GG774093.1|	46.918	53.082	73441	83091	156532
Escherichia_#_sp._!_1_1_43_{_genomic_}_scaffold_supercont1.28_whole_genome_shotgun_sequence|gi|254039064|ref|NZ_GG665838.1|	47.773	52.227	73318	80155	153473
Escherichia_#_coli_!_O111:H-_{_str._}_11128_plasmid_pO111_2_complete_sequence|gi|260871126|ref|NC_013370.1|	74.885	25.115	73310	24587	97897
Escherichia_#_coli_!_MS_{_175-1_}_genomic_scaffold_Scfld351_whole_genome_shotgun_sequence|gi|300959416|ref|NZ_GG773680.1|	65.261	34.739	73283	39009	112292
Escherichia_#_coli_!_H736_{_genomic_}_scaffold_supercont1.32_whole_genome_shotgun_sequence|gi|331644583|ref|NZ_GL883798.1|	57.899	42.101	73126	53174	126300
Escherichia_#_coli_!_MS_{_115-1_}_genomic_scaffold_Scfld1025_whole_genome_shotgun_sequence|gi|300921699|ref|NZ_GG771863.1|	56.835	43.165	72669	55191	127860
Escherichia_#_coli_!_FVEC1302_{_genomic_}_scaffold_supercont1.20_whole_genome_shotgun_sequence|gi|298383217|ref|NZ_GG774918.1|	55.151	44.849	72514	58968	131482
Escherichia_#_coli_!_FVEC1412_{_genomic_}_scaffold_supercont1.27_whole_genome_shotgun_sequence|gi|293407475|ref|NZ_GG749232.1|	55.988	44.012	72387	56903	129290
Escherichia_#_coli_!_MS_{_21-1_}_genomic_scaffold_Scfld609_whole_genome_shotgun_sequence|gi|300941343|ref|NZ_GG772732.1|	77.411	22.589	72221	21075	93296
Escherichia_#_coli_!_MS_{_196-1_}_genomic_scaffold_Scfld385_whole_genome_shotgun_sequence|gi|301030222|ref|NZ_GG773939.1|	69.375	30.625	72093	31825	103918
Klebsiella_#_variicola_!_At-22_{_chromosome_}_complete_genome|gi|288932888|ref|NC_013850.1|	1.319	98.681	71993	5386512	5458505
Escherichia_#_coli_!_MS_{_175-1_}_genomic_scaffold_Scfld889_whole_genome_shotgun_sequence|gi|313151273|ref|NZ_GG773723.1|	59.66	40.34	71497	48343	119840
Escherichia_#_coli_!_MS_{_45-1_}_genomic_scaffold_Scfld157_whole_genome_shotgun_sequence|gi|301015145|ref|NZ_GG772213.1|	87.678	12.322	71399	10034	81433
Yersinia_#_pestis_!_Z176003_{_chromosome_}_complete_genome|gi|294502110|ref|NC_014029.1|	1.565	98.435	71249	4482337	4553586
Streptococcus_#_suis_!_BM407_{_chromosome_}_complete_genome|gi|253754647|ref|NC_012926.1|	3.317	96.683	71194	2075035	2146229
Escherichia_#_coli_!_MS_{_196-1_}_genomic_scaffold_Scfld1632_whole_genome_shotgun_sequence|gi|301033782|ref|NZ_GG774121.1|	68.43	31.57	70961	32737	103698
Haemophilus_#_sp._!_oral_{_taxon_}_851_str._F0397_genomic_scaffold_Scfld55_whole_genome_shotgun_sequence|gi|373468180|ref|NZ_JH591080.1|	27.393	72.607	70902	187931	258833
Escherichia_#_coli_!_MS_{_175-1_}_genomic_scaffold_Scfld335_whole_genome_shotgun_sequence|gi|300959413|ref|NZ_GG773677.1|	57.087	42.913	70821	53236	124057
Escherichia_#_coli_!_MS_{_115-1_}_genomic_scaffold_Scfld959_whole_genome_shotgun_sequence|gi|300921696|ref|NZ_GG771860.1|	59.681	40.319	70639	47721	118360
Escherichia_#_coli_!_MS_{_78-1_}_genomic_scaffold_Scfld335_whole_genome_shotgun_sequence|gi|301333766|ref|NZ_GG773293.1|	69.467	30.533	70453	30966	101419
Escherichia_#_coli_!_MS_{_78-1_}_genomic_scaffold_Scfld456_whole_genome_shotgun_sequence|gi|301333775|ref|NZ_GG773302.1|	59.439	40.561	70333	47995	118328
Escherichia_#_coli_!_MS_{_115-1_}_genomic_scaffold_Scfld421_whole_genome_shotgun_sequence|gi|300921634|ref|NZ_GG771798.1|	74.818	25.182	70214	23633	93847
Escherichia_#_coli_!_MS_{_116-1_}_genomic_scaffold_Scfld415_whole_genome_shotgun_sequence|gi|300952843|ref|NZ_GG773419.1|	58.185	41.815	70212	50458	120670
Escherichia_#_coli_!_MS_{_116-1_}_genomic_scaffold_Scfld858_whole_genome_shotgun_sequence|gi|300952892|ref|NZ_GG773468.1|	55.306	44.694	70051	56610	126661
Escherichia_#_coli_!_MS_{_175-1_}_genomic_scaffold_Scfld670_whole_genome_shotgun_sequence|gi|313151252|ref|NZ_GG773710.1|	59.178	40.822	70033	48309	118342
Escherichia_#_coli_!_MS_{_175-1_}_genomic_scaffold_Scfld869_whole_genome_shotgun_sequence|gi|313151262|ref|NZ_GG773720.1|	55.914	44.086	69882	55099	124981
Streptococcus_#_gallolyticus_!_subsp._{_gallolyticus_}_ATCC_BAA-2069_complete_genome|gi|325977200|ref|NC_015215.1|	2.951	97.049	69527	2286917	2356444
Escherichia_#_coli_!_MS_{_196-1_}_genomic_scaffold_Scfld1971_whole_genome_shotgun_sequence|gi|301045823|ref|NZ_GG774161.1|	63.597	36.403	69248	39638	108886
Streptococcus_#_pyogenes_!_MGAS10270_{_chromosome_}_complete_genome|gi|94989509|ref|NC_008022.1|	3.577	96.423	68973	1859279	1928252
Escherichia_#_coli_!_TA280_{_genomic_}_scaffold_supercont1.9_whole_genome_shotgun_sequence|gi|331672422|ref|NZ_GL884340.1|	61.884	38.116	68950	42468	111418
Escherichia_#_coli_!_MS_{_78-1_}_genomic_scaffold_Scfld21_whole_genome_shotgun_sequence|gi|301331036|ref|NZ_GG773223.1|	65.83	34.17	68814	35719	104533
Escherichia_#_coli_!_MS_{_187-1_}_genomic_scaffold_Scfld373_whole_genome_shotgun_sequence|gi|300934838|ref|NZ_GG772564.1|	64.564	35.436	68797	37759	106556
Escherichia_#_coli_!_MS_{_200-1_}_genomic_scaffold_Scfld199_whole_genome_shotgun_sequence|gi|301015454|ref|NZ_GG773788.1|	89.813	10.187	68507	7770	76277
Escherichia_#_coli_!_MS_{_196-1_}_genomic_scaffold_Scfld1868_whole_genome_shotgun_sequence|gi|301033812|ref|NZ_GG774148.1|	66.991	33.009	68444	33725	102169
Escherichia_#_coli_!_MS_{_182-1_}_genomic_scaffold_Scfld452_whole_genome_shotgun_sequence|gi|300927601|ref|NZ_GG771991.1|	60.69	39.31	68300	44240	112540
Streptococcus_#_pyogenes_!_MGAS6180_{_chromosome_}_complete_genome|gi|71902667|ref|NC_007296.1|	3.592	96.408	68161	1829412	1897573
Escherichia_#_coli_!_MS_{_84-1_}_genomic_scaffold_Scfld256_whole_genome_shotgun_sequence|gi|300915605|ref|NZ_GG771587.1|	61.103	38.897	67970	43269	111239
Yersinia_#_pseudotuberculosis_!_PB1/+_{_chromosome_}_complete_genome|gi|186893344|ref|NC_010634.1|	1.446	98.554	67896	4627723	4695619
Cronobacter_#_turicensis_!_z3032_{_chromosome_}_complete_genome|gi|325295716|ref|NC_013282.2|	1.543	98.457	67639	4316824	4384463
Escherichia_#_coli_!_MS_{_69-1_}_genomic_scaffold_Scfld205_whole_genome_shotgun_sequence|gi|301030604|ref|NZ_GG772398.1|	52.846	47.154	67593	60312	127905
Enterobacter_#_cloacae_!_SCF1_{_chromosome_}_complete_genome|gi|311277332|ref|NC_014618.1|	1.401	98.599	67462	4746587	4814049
Escherichia_#_coli_!_MS_{_69-1_}_genomic_scaffold_Scfld417_whole_genome_shotgun_sequence|gi|301030680|ref|NZ_GG772431.1|	52.926	47.074	67154	59730	126884
Escherichia_#_coli_!_MS_{_196-1_}_genomic_scaffold_Scfld1798_whole_genome_shotgun_sequence|gi|301033806|ref|NZ_GG774142.1|	70.177	29.823	67045	28492	95537
Escherichia_#_coli_!_MS_{_187-1_}_genomic_scaffold_Scfld190_whole_genome_shotgun_sequence|gi|300934805|ref|NZ_GG772534.1|	68.837	31.163	66975	30320	97295
Escherichia_#_coli_!_MS_{_198-1_}_genomic_scaffold_Scfld526_whole_genome_shotgun_sequence|gi|300916002|ref|NZ_GG771468.1|	69.687	30.313	66913	29106	96019
Escherichia_#_coli_!_MS_{_187-1_}_genomic_scaffold_Scfld574_whole_genome_shotgun_sequence|gi|300934882|ref|NZ_GG772581.1|	61.702	38.298	66847	41491	108338
Escherichia_#_coli_!_MS_{_196-1_}_genomic_scaffold_Scfld1592_whole_genome_shotgun_sequence|gi|301033779|ref|NZ_GG774118.1|	55.31	44.69	66116	53421	119537
Streptococcus_#_pyogenes_!_MGAS10394_{_chromosome_}_complete_genome|gi|50913346|ref|NC_006086.1|	3.479	96.521	66088	1833789	1899877
Escherichia_#_coli_!_MS_{_116-1_}_genomic_scaffold_Scfld965_whole_genome_shotgun_sequence|gi|300954032|ref|NZ_GG773475.1|	55.357	44.643	66060	53275	119335
Escherichia_#_coli_!_MS_{_175-1_}_genomic_scaffold_Scfld949_whole_genome_shotgun_sequence|gi|313151275|ref|NZ_GG773725.1|	55.129	44.871	66040	53752	119792
Escherichia_#_coli_!_MS_{_182-1_}_genomic_scaffold_Scfld198_whole_genome_shotgun_sequence|gi|300927537|ref|NZ_GG771927.1|	75.104	24.896	66010	21882	87892
Escherichia_#_coli_!_MS_{_45-1_}_genomic_scaffold_Scfld589_whole_genome_shotgun_sequence|gi|301016125|ref|NZ_GG772284.1|	91.169	8.831	65641	6358	71999
Enterobacter_#_sp._!_638_{_complete_}_genome|gi|146309667|ref|NC_009436.1|	1.448	98.552	65437	4453275	4518712
Escherichia_#_coli_!_MS_{_198-1_}_genomic_scaffold_Scfld577_whole_genome_shotgun_sequence|gi|300916028|ref|NZ_GG771481.1|	54.434	45.566	65366	54717	120083
Escherichia_#_coli_!_MS_{_196-1_}_genomic_scaffold_Scfld1229_whole_genome_shotgun_sequence|gi|301033259|ref|NZ_GG774074.1|	56.893	43.107	65313	49487	114800
Escherichia_#_coli_!_TA280_{_genomic_}_scaffold_supercont1.52_whole_genome_shotgun_sequence|gi|331675566|ref|NZ_GL884383.1|	57.592	42.408	65216	48021	113237
Escherichia_#_coli_!_MS_{_175-1_}_genomic_scaffold_Scfld666_whole_genome_shotgun_sequence|gi|300970445|ref|NZ_GG773708.1|	60.484	39.516	65042	42494	107536
Escherichia_#_coli_!_MS_{_21-1_}_genomic_scaffold_Scfld792_whole_genome_shotgun_sequence|gi|300941373|ref|NZ_GG772762.1|	62.26	37.74	64821	39292	104113
Haemophilus_#_parainfluenzae_!_T3T1_{_complete_}_genome|gi|345428590|ref|NC_015964.1|	3.094	96.906	64568	2022307	2086875
Escherichia_#_coli_!_MS_{_116-1_}_genomic_scaffold_Scfld77_whole_genome_shotgun_sequence|gi|300952743|ref|NZ_GG773362.1|	51.686	48.314	64278	60085	124363
Escherichia_#_coli_!_MS_{_196-1_}_genomic_scaffold_Scfld890_whole_genome_shotgun_sequence|gi|301030751|ref|NZ_GG774016.1|	65.747	34.253	64228	33461	97689
Streptococcus_#_pasteurianus_!_ATCC_{_43144_}_complete_genome|gi|336063372|ref|NC_015600.1|	3.05	96.95	64043	2036034	2100077
Gemella_#_haemolysans_!_M341_{_genomic_}_scaffold_supercont1.5_whole_genome_shotgun_sequence|gi|329768782|ref|NZ_GL883586.1|	30.636	69.364	64010	144924	208934
Escherichia_#_coli_!_MS_{_21-1_}_genomic_scaffold_Scfld497_whole_genome_shotgun_sequence|gi|300941322|ref|NZ_GG772711.1|	57.305	42.695	63789	47526	111315
Escherichia_#_coli_!_M718_{_genomic_}_scaffold_supercont1.41_whole_genome_shotgun_sequence|gi|331655709|ref|NZ_GL884141.1|	67.067	32.933	63651	31255	94906
Escherichia_#_coli_!_B354_{_genomic_}_scaffold_supercont1.14_whole_genome_shotgun_sequence|gi|293413107|ref|NZ_GG749339.1|	55.662	44.338	63322	50440	113762
Escherichia_#_coli_!_TA280_{_genomic_}_scaffold_supercont1.46_whole_genome_shotgun_sequence|gi|331675154|ref|NZ_GL884377.1|	57.143	42.857	63300	47474	110774
Escherichia_#_coli_!_MS_{_182-1_}_genomic_scaffold_Scfld348_whole_genome_shotgun_sequence|gi|300927574|ref|NZ_GG771964.1|	60.415	39.585	63106	41348	104454
[truncated: 11,067 more rows]

## Sheet: CF3
Organism	Genome_Coverage(%)	Genome_Not_Covered(%)	Genome_Coverage	Genome_Not_Covered	Genome_Size
[truncated: 14,654 more rows]

[truncated: 1 more sheets: CF4]
